# Supplementary material for: Prediction and Interpretability Study of the Glass Transition Temperature of Polyimide Based on Machine Learning and Molecular Dynamics Simulations
Source: Polymers (Basel). 2025 Jul 30;17(15):2083. doi: 10.3390/polym17152083 (PMC12349611; doi:10.3390/polym17152083)
Supplement: Supplementary file 1 [file polymers-17-02083-s001.zip]

Archive with 2 entries (2 files):
- polymers-3772057-Supplementary Materials.pdf
- Supplementary Materials.xlsx
