# Supplementary material for: Prediction and Interpretability Study of the Glass Transition Temperature of Polyimide Based on Machine Learning and Molecular Dynamics Simulations
Source: Polymers (Basel). 2025 Jul 30;17(15):2083. doi: 10.3390/polym17152083 (PMC12349611; doi:10.3390/polym17152083)
Supplement: Supplementary file 1 [file polymers-17-02083-s001.zip › Supplementary Materials.xlsx]

## Sheet: PI structures and SMILES
PI number	Structure	SMILES-Polymer	SMILES-Repeating unit	Tg(℃)	Measurement methods
1		*c1cccc(c1)N1C(=O)c2c(C1=O)cc(cc2)Oc1cccc2c1cccc2Oc1ccc2c(c1)C(=O)N(C2=O)*	[H]c1cccc(c1)N1C(=O)c2c(C1=O)cc(cc2)Oc1cccc2c1cccc2Oc1ccc2c(c1)C(=O)N(C2=O)[H]	260	DSC
2		*c1cccc(c1)N1C(=O)c2c(C1=O)cc(cc2)Oc1cc2ccccc2cc1Oc1ccc2c(c1)C(=O)N(C2=O)*	[H]c1cccc(c1)N1C(=O)c2c(C1=O)cc(cc2)Oc1cc2ccccc2cc1Oc1ccc2c(c1)C(=O)N(C2=O)[H]	255	DSC
3		*c1cccc(c1)N1C(=O)c2c(C1=O)cc(cc2)Oc1ccc2c(c1)ccc(c2)Oc1ccc2c(c1)C(=O)N(C2=O)*	[H]c1cccc(c1)N1C(=O)c2c(C1=O)cc(cc2)Oc1ccc2c(c1)ccc(c2)Oc1ccc2c(c1)C(=O)N(C2=O)[H]	230	DSC
4		*c1cccc(c1)N1C(=O)c2c(C1=O)cc(cc2)Oc1ccc2c(c1)cc(cc2)Oc1ccc2c(c1)C(=O)N(C2=O)*	[H]c1cccc(c1)N1C(=O)c2c(C1=O)cc(cc2)Oc1ccc2c(c1)cc(cc2)Oc1ccc2c(c1)C(=O)N(C2=O)[H]	254	DSC
5		*c1ccc(cc1)Oc1ccc(cc1)N1C(=O)c2c(C1=O)cc(cc2)Oc1cccc2c1cccc2Oc1ccc2c(c1)C(=O)N(C2=O)*	[H]c1ccc(cc1)Oc1ccc(cc1)N1C(=O)c2c(C1=O)cc(cc2)Oc1cccc2c1cccc2Oc1ccc2c(c1)C(=O)N(C2=O)[H]	240	DSC
6		*c1ccc(cc1)Oc1ccc(cc1)N1C(=O)c2c(C1=O)cc(cc2)Oc1cc2ccccc2cc1Oc1ccc2c(c1)C(=O)N(C2=O)*	[H]c1ccc(cc1)Oc1ccc(cc1)N1C(=O)c2c(C1=O)cc(cc2)Oc1cc2ccccc2cc1Oc1ccc2c(c1)C(=O)N(C2=O)[H]	235	DSC
7		*c1ccc(cc1)Oc1ccc(cc1)N1C(=O)c2c(C1=O)cc(cc2)Oc1ccc2c(c1)cc(cc2)Oc1ccc2c(c1)C(=O)N(C2=O)*	[H]c1ccc(cc1)Oc1ccc(cc1)N1C(=O)c2c(C1=O)cc(cc2)Oc1ccc2c(c1)cc(cc2)Oc1ccc2c(c1)C(=O)N(C2=O)[H]	245	DSC
8		*c1ccc(cc1)Oc1cccc(c1)N1C(=O)c2c(C1=O)cc(cc2)Oc1cccc2c1cccc2Oc1ccc2c(c1)C(=O)N(C2=O)*	[H]c1ccc(cc1)Oc1cccc(c1)N1C(=O)c2c(C1=O)cc(cc2)Oc1cccc2c1cccc2Oc1ccc2c(c1)C(=O)N(C2=O)[H]	235	DSC
9		*c1ccc(cc1)Oc1cccc(c1)N1C(=O)c2c(C1=O)cc(cc2)Oc1cc2ccccc2cc1Oc1ccc2c(c1)C(=O)N(C2=O)*	[H]c1ccc(cc1)Oc1cccc(c1)N1C(=O)c2c(C1=O)cc(cc2)Oc1cc2ccccc2cc1Oc1ccc2c(c1)C(=O)N(C2=O)[H]	226	DSC
10		*c1ccc(cc1)Oc1cccc(c1)N1C(=O)c2c(C1=O)cc(cc2)Oc1ccc2c(c1)ccc(c2)Oc1ccc2c(c1)C(=O)N(C2=O)*	[H]c1ccc(cc1)Oc1cccc(c1)N1C(=O)c2c(C1=O)cc(cc2)Oc1ccc2c(c1)ccc(c2)Oc1ccc2c(c1)C(=O)N(C2=O)[H]	225	DSC
11		*c1ccc(cc1)Oc1cccc(c1)N1C(=O)c2c(C1=O)cc(cc2)Oc1ccc2c(c1)cc(cc2)Oc1ccc2c(c1)C(=O)N(C2=O)*	[H]c1ccc(cc1)Oc1cccc(c1)N1C(=O)c2c(C1=O)cc(cc2)Oc1ccc2c(c1)cc(cc2)Oc1ccc2c(c1)C(=O)N(C2=O)[H]	221	DSC
12		*c1ccc(cc1)C(c1ccc(cc1)N1C(=O)c2c(C1=O)cc(cc2)Oc1cccc2c1cccc2Oc1ccc2c(c1)C(=O)N(C2=O)*)(C)C	[H]c1ccc(cc1)C(c1ccc(cc1)N1C(=O)c2c(C1=O)cc(cc2)Oc1cccc2c1cccc2Oc1ccc2c(c1)C(=O)N(C2=O)[H])(C)C	265	DSC
13		*c1ccc(cc1)C(c1ccc(cc1)N1C(=O)c2c(C1=O)cc(cc2)Oc1ccc2c(c1)ccc(c2)Oc1ccc2c(c1)C(=O)N(C2=O)*)(C)C	[H]c1ccc(cc1)C(c1ccc(cc1)N1C(=O)c2c(C1=O)cc(cc2)Oc1ccc2c(c1)ccc(c2)Oc1ccc2c(c1)C(=O)N(C2=O)[H])(C)C	236	DSC
14		*c1ccc(cc1)C(c1ccc(cc1)N1C(=O)c2c(C1=O)cc(cc2)Oc1ccc2c(c1)cc(cc2)Oc1ccc2c(c1)C(=O)N(C2=O)*)(C)C	[H]c1ccc(cc1)C(c1ccc(cc1)N1C(=O)c2c(C1=O)cc(cc2)Oc1ccc2c(c1)cc(cc2)Oc1ccc2c(c1)C(=O)N(C2=O)[H])(C)C	247	DSC
15		*c1ccc(cc1)C(c1ccc(cc1)C(c1ccc(cc1)N1C(=O)c2c(C1=O)cc(cc2)Oc1cccc2c1cccc2Oc1ccc2c(c1)C(=O)N(C2=O)*)(C)C)(C)C	[H]c1ccc(cc1)C(c1ccc(cc1)C(c1ccc(cc1)N1C(=O)c2c(C1=O)cc(cc2)Oc1cccc2c1cccc2Oc1ccc2c(c1)C(=O)N(C2=O)[H])(C)C)(C)C	253	DSC
16		*c1ccc(cc1)C(c1ccc(cc1)C(c1ccc(cc1)N1C(=O)c2c(C1=O)ccc(c2)Oc1ccc2c(c1)ccc(c2)Oc1ccc2c(c1)C(=O)N(C2=O)*)(C)C)(C)C	[H]c1ccc(cc1)C(c1ccc(cc1)C(c1ccc(cc1)N1C(=O)c2c(C1=O)ccc(c2)Oc1ccc2c(c1)ccc(c2)Oc1ccc2c(c1)C(=O)N(C2=O)[H])(C)C)(C)C	246	DSC
17		*c1ccc(cc1)C(c1ccc(cc1)C(c1ccc(cc1)N1C(=O)c2c(C1=O)ccc(c2)Oc1ccc2c(c1)cc(cc2)Oc1ccc2c(c1)C(=O)N(C2=O)*)(C)C)(C)C	[H]c1ccc(cc1)C(c1ccc(cc1)C(c1ccc(cc1)N1C(=O)c2c(C1=O)ccc(c2)Oc1ccc2c(c1)cc(cc2)Oc1ccc2c(c1)C(=O)N(C2=O)[H])(C)C)(C)C	246	DSC
18		*c1ccc(cc1)Oc1ccc(cc1)Oc1ccc(cc1)N1C(=O)c2c(C1=O)cc(cc2)Oc1cc2ccccc2cc1Oc1ccc2c(c1)C(=O)N(C2=O)*	[H]c1ccc(cc1)Oc1ccc(cc1)Oc1ccc(cc1)N1C(=O)c2c(C1=O)cc(cc2)Oc1cc2ccccc2cc1Oc1ccc2c(c1)C(=O)N(C2=O)[H]	229	DSC
19		*c1ccc(cc1)Oc1ccc(cc1)Oc1ccc(cc1)N1C(=O)c2c(C1=O)ccc(c2)Oc1ccc2c(c1)cc(cc2)Oc1ccc2c(c1)C(=O)N(C2=O)*	[H]c1ccc(cc1)Oc1ccc(cc1)Oc1ccc(cc1)N1C(=O)c2c(C1=O)ccc(c2)Oc1ccc2c(c1)cc(cc2)Oc1ccc2c(c1)C(=O)N(C2=O)[H]	228	DSC
20		*c1ccc(cc1)Oc1cccc(c1)Oc1ccc(cc1)N1C(=O)c2c(C1=O)cc(cc2)Oc1cc2ccccc2cc1Oc1ccc2c(c1)C(=O)N(C2=O)*	[H]c1ccc(cc1)Oc1cccc(c1)Oc1ccc(cc1)N1C(=O)c2c(C1=O)cc(cc2)Oc1cc2ccccc2cc1Oc1ccc2c(c1)C(=O)N(C2=O)[H]	208	DSC
21		*c1ccc(cc1)Oc1ccc(cc1)c1ccc(cc1)Oc1ccc(cc1)N1C(=O)c2c(C1=O)cc(cc2)Oc1cc2ccccc2cc1Oc1ccc2c(c1)C(=O)N(C2=O)*	[H]c1ccc(cc1)Oc1ccc(cc1)c1ccc(cc1)Oc1ccc(cc1)N1C(=O)c2c(C1=O)cc(cc2)Oc1cc2ccccc2cc1Oc1ccc2c(c1)C(=O)N(C2=O)[H]	227	DSC
22		*c1ccc(cc1)Oc1ccc(cc1)c1ccc(cc1)Oc1ccc(cc1)N1C(=O)c2c(C1=O)cc(cc2)Oc1ccc2c(c1)ccc(c2)Oc1ccc2c(c1)C(=O)N(C2=O)*	[H]c1ccc(cc1)Oc1ccc(cc1)c1ccc(cc1)Oc1ccc(cc1)N1C(=O)c2c(C1=O)cc(cc2)Oc1ccc2c(c1)ccc(c2)Oc1ccc2c(c1)C(=O)N(C2=O)[H]	230	DSC
23		*c1ccc(cc1)Oc1ccc(cc1)c1ccc(cc1)Oc1ccc(cc1)N1C(=O)c2c(C1=O)cc(cc2)Oc1ccc2c(c1)cc(cc2)Oc1ccc2c(c1)C(=O)N(C2=O)*	[H]c1ccc(cc1)Oc1ccc(cc1)c1ccc(cc1)Oc1ccc(cc1)N1C(=O)c2c(C1=O)cc(cc2)Oc1ccc2c(c1)cc(cc2)Oc1ccc2c(c1)C(=O)N(C2=O)[H]	231	DSC
24		*N1C(=O)c2c(C1=O)cc(cc2)Oc1cccc2c1cccc2Oc1ccc2c(c1)C(=O)N(C2=O)c1c(C)cc(cc1C)Cc1cc(C)c(c(c1)C)*	[H]N1C(=O)c2c(C1=O)cc(cc2)Oc1cccc2c1cccc2Oc1ccc2c(c1)C(=O)N(C2=O)c1c(C)cc(cc1C)Cc1cc(C)c(c(c1)C)[H]	281	DSC
25		*N1C(=O)c2c(C1=O)cc(cc2)Oc1cc2ccccc2cc1Oc1ccc2c(c1)C(=O)N(C2=O)c1c(C)cc(cc1C)Cc1cc(C)c(c(c1)C)*	[H]N1C(=O)c2c(C1=O)cc(cc2)Oc1cc2ccccc2cc1Oc1ccc2c(c1)C(=O)N(C2=O)c1c(C)cc(cc1C)Cc1cc(C)c(c(c1)C)[H]	265	DSC
26		*N1C(=O)c2c(C1=O)cc(cc2)Oc1ccc2c(c1)cc(cc2)Oc1ccc2c(c1)C(=O)N(C2=O)c1c(C)cc(cc1C)Cc1cc(C)c(c(c1)C)*	[H]N1C(=O)c2c(C1=O)cc(cc2)Oc1ccc2c(c1)cc(cc2)Oc1ccc2c(c1)C(=O)N(C2=O)c1c(C)cc(cc1C)Cc1cc(C)c(c(c1)C)[H]	272	DSC
27		*N1C(=O)c2c(C1=O)cc(cc2)Oc1cc2ccccc2cc1Oc1ccc2c(c1)C(=O)N(C2=O)c1c(C)cc(cc1C)c1cc(C)c(c(c1)C)*	[H]N1C(=O)c2c(C1=O)cc(cc2)Oc1cc2ccccc2cc1Oc1ccc2c(c1)C(=O)N(C2=O)c1c(C)cc(cc1C)c1cc(C)c(c(c1)C)[H]	308	DSC
28		*c1cc(cc(c1)C(F)(F)F)N1C(=O)c2c(C1=O)ccc(c2)Oc1cccc2c1cccc2Oc1ccc2c(c1)C(=O)N(C2=O)*	[H]c1cc(cc(c1)C(F)(F)F)N1C(=O)c2c(C1=O)ccc(c2)Oc1cccc2c1cccc2Oc1ccc2c(c1)C(=O)N(C2=O)[H]	250	DSC
29		*c1cc(cc(c1)C(F)(F)F)N1C(=O)c2c(C1=O)ccc(c2)Oc1cc2ccccc2cc1Oc1ccc2c(c1)C(=O)N(C2=O)*	[H]c1cc(cc(c1)C(F)(F)F)N1C(=O)c2c(C1=O)ccc(c2)Oc1cc2ccccc2cc1Oc1ccc2c(c1)C(=O)N(C2=O)[H]	250	DSC
30		*c1cc(cc(c1)C(F)(F)F)N1C(=O)c2c(C1=O)ccc(c2)Oc1ccc2c(c1)cc(cc2)Oc1ccc2c(c1)C(=O)N(C2=O)*	[H]c1cc(cc(c1)C(F)(F)F)N1C(=O)c2c(C1=O)ccc(c2)Oc1ccc2c(c1)cc(cc2)Oc1ccc2c(c1)C(=O)N(C2=O)[H]	235	DSC
31		*c1ccc(cc1)C(C(F)(F)F)(C(F)(F)F)c1ccc(cc1)N1C(=O)c2c(C1=O)cc(cc2)Oc1cccc2c1cccc2Oc1ccc2c(c1)C(=O)N(C2=O)*	[H]c1ccc(cc1)C(C(F)(F)F)(C(F)(F)F)c1ccc(cc1)N1C(=O)c2c(C1=O)cc(cc2)Oc1cccc2c1cccc2Oc1ccc2c(c1)C(=O)N(C2=O)[H]	276	DSC
32		*c1ccc(cc1)C(C(F)(F)F)(C(F)(F)F)c1ccc(cc1)N1C(=O)c2c(C1=O)cc(cc2)Oc1cc2ccccc2cc1Oc1ccc2c(c1)C(=O)N(C2=O)*	[H]c1ccc(cc1)C(C(F)(F)F)(C(F)(F)F)c1ccc(cc1)N1C(=O)c2c(C1=O)cc(cc2)Oc1cc2ccccc2cc1Oc1ccc2c(c1)C(=O)N(C2=O)[H]	256	DSC
33		*c1ccc(cc1)C(C(F)(F)F)(C(F)(F)F)c1ccc(cc1)N1C(=O)c2c(C1=O)cc(cc2)Oc1ccc2c(c1)ccc(c2)Oc1ccc2c(c1)C(=O)N(C2=O)*	[H]c1ccc(cc1)C(C(F)(F)F)(C(F)(F)F)c1ccc(cc1)N1C(=O)c2c(C1=O)cc(cc2)Oc1ccc2c(c1)ccc(c2)Oc1ccc2c(c1)C(=O)N(C2=O)[H]	218	DSC
34		*c1ccc(cc1)C(C(F)(F)F)(C(F)(F)F)c1ccc(cc1)N1C(=O)c2c(C1=O)cc(cc2)Oc1ccc2c(c1)cc(cc2)Oc1ccc2c(c1)C(=O)N(C2=O)*	[H]c1ccc(cc1)C(C(F)(F)F)(C(F)(F)F)c1ccc(cc1)N1C(=O)c2c(C1=O)cc(cc2)Oc1ccc2c(c1)cc(cc2)Oc1ccc2c(c1)C(=O)N(C2=O)[H]	256	DSC
35		*CCCCCCOC(=O)OCCCCCCOC(=O)OCCCCCCN1C(=O)c2c(C1=O)cc(cc2)Oc1ccc2c(c1)C(=O)N(C2=O)*	[H]CCCCCCOC(=O)OCCCCCCOC(=O)OCCCCCCN1C(=O)c2c(C1=O)cc(cc2)Oc1ccc2c(c1)C(=O)N(C2=O)[H]	34	DSC
36		*c1ccc(cc1)Oc1ccc(cc1)N1C(=O)c2c(C1=O)cc(cc2)Oc1ccc2c(c1)ccc(c2)Oc1ccc2c(c1)C(=O)N(C2=O)*	[H]c1ccc(cc1)Oc1ccc(cc1)N1C(=O)c2c(C1=O)cc(cc2)Oc1ccc2c(c1)ccc(c2)Oc1ccc2c(c1)C(=O)N(C2=O)[H]	249	DSC
37		*c1ccc2c(c1)C(=O)N(C2=O)c1ccc(cc1)N1C(=O)c2c(C1=O)ccc(c2)c1c(c2ccccc2)c(c2ccccc2)c(c(c1c1ccccc1)c1ccccc1)c1ccc(cc1)Oc1ccc(cc1)c1c(c2ccccc2)c(c2ccccc2)c(c(c1c1ccccc1)c1ccccc1)*	[H]C1=CC=C(N2C(=O)C3=C(C=C(C4=C(C5=CC=CC=C5)C(C5=CC=CC=C5)=C(C5=CC=C(OC6=CC=C(C7=C(C8=CC=CC=C8)C(C8=CC=CC=C8)=C(C8=CC=C9C(=O)N([H])C(=O)C9=C8)C(C8=CC=CC=C8)=C7C7=CC=CC=C7)C=C6)C=C5)C(C5=CC=CC=C5)=C4C4=CC=CC=C4)C=C3)C2=O)C=C1	353	DSC
38		*c1ccc2c(c1)C(=O)N(C2=O)c1ccc(cc1)Oc1ccc(cc1)N1C(=O)c2c(C1=O)ccc(c2)c1c(c2ccccc2)c(c2ccccc2)c(c(c1c1ccccc1)c1ccccc1)c1ccc(cc1)Oc1ccc(cc1)c1c(c2ccccc2)c(c2ccccc2)c(c(c1c1ccccc1)c1ccccc1)*	O=C(C1=C(C2=O)C=C(C=C1)C3=C(C(C4=CC=CC=C4)=C(C(C5=CC=CC=C5)=C3C6=CC=CC=C6)C7=CC=C(C=C7)OC8=CC=C(C=C8)C9=C(C(C%10=CC=CC=C%10)=C(C(C%11=CC=CC=C%11)=C9C%12=CC=CC=C%12)C%13=CC=C%14C(N(C(C%14=C%13)=O)[H])=O)C%15=CC=CC=C%15)C%16=CC=CC=C%16)N2C(C=C%17)=CC=C%17OC%18=CC=C([H])C=C%18	329	DSC
39		*c1ccc2c(c1)C(=O)N(C2=O)c1ccc(cc1)Oc1ccc(cc1)N1C(=O)c2c(C1=O)ccc(c2)c1c(c2ccccc2)c(c2ccccc2)c(c(c1c1ccccc1)c1ccccc1)c1ccc(cc1)Sc1ccc(cc1)c1c(c2ccccc2)c(c2ccccc2)c(c(c1c1ccccc1)c1ccccc1)*	O=C(N1C2=CC=C(OC3=CC=C(C=C3)[H])C=C2)C4=C(C=C(C5=C(C6=CC=CC=C6)C(C7=CC=CC=C7)=C(C8=CC=C(SC9=CC=C(C%10=C(C%11=CC=CC=C%11)C(C%12=CC=CC=C%12)=C(C%13=CC=C%14C(N([H])C(C%14=C%13)=O)=O)C(C%15=CC=CC=C%15)=C%10C%16=CC=CC=C%16)C=C9)C=C8)C(C%17=CC=CC=C%17)=C5C%18=CC=CC=C%18)C=C4)C1=O	322	DSC
40		*c1ccc2c(c1)C(=O)N(C2=O)c1ccc(cc1)N1C(=O)c2c(C1=O)ccc(c2)c1c(c2ccccc2)c(c2ccccc2)c(c(c1c1ccccc1)c1ccccc1)c1ccc(cc1)Sc1ccc(cc1)c1c(c2ccccc2)c(c2ccccc2)c(c(c1c1ccccc1)c1ccccc1)*	[H]C1=CC=C(C=C1)N2C(C3=C(C2=O)C=C(C=C3)C4=C(C(C5=CC=CC=C5)=C(C(C6=CC=CC=C6)=C4C7=CC=CC=C7)C8=CC=C(C=C8)SC9=CC=C(C=C9)C%10=C(C(C%11=CC=CC=C%11)=C(C(C%12=CC=CC=C%12)=C%10C%13=CC=CC=C%13)C%14=CC=C%15C(N(C(C%15=C%14)=O)[H])=O)C%16=CC=CC=C%16)C%17=CC=CC=C%17)=O	344	DSC
41		*C(=O)Oc1ccc(cc1)C(c1ccc(cc1)OC(=O)c1ccc2c(c1)C(=O)N(C2=O)c1cccc(c1)N1C(=O)c2c(C1=O)cc(cc2)*)(C)C	O=C(c1cc(C(N([H])C2=O)=O)c2cc1)Oc3ccc(C(C)(C)c4ccc(OC(c5cc(C(N(c6cc([H])ccc6)C7=O)=O)c7cc5)=O)cc4)cc3	225	DSC
42		*c1ccc(cc1)Oc1cccc(c1)Oc1ccc(cc1)N1C(=O)c2c(C1=O)cc(cc2)Oc1cccc(c1)Oc1ccc2c(c1)C(=O)N(C2=O)*	[H]c1ccc(cc1)Oc1cccc(c1)Oc1ccc(cc1)N1C(=O)c2c(C1=O)cc(cc2)Oc1cccc(c1)Oc1ccc2c(c1)C(=O)N(C2=O)[H]	188	DSC
43		*c1ccc2c(c1)C(=O)N(C2=O)c1cccc(c1)C(C(C(c1cccc(c1)N1C(=O)c2c(C1=O)cc(cc2)C(C(C(F)(F)*)(F)F)(F)F)(F)F)(F)F)(F)F	O=C(N1[H])c2cc(C(F)(F)C(F)(F)C(F)(F)c3ccc(C(N4c5cc(C(F)(F)C(F)(F)C(F)(F)c6cc([H])ccc6)ccc5)=O)c(C4=O)c3)ccc2C1=O	157	DSC
44		*c1ccc2c(c1)C(=O)N(C2=O)c1cccc(c1)C(C(C(C(C(c1cccc(c1)N1C(=O)c2c(C1=O)cc(cc2)C(C(C(F)(F)*)(F)F)(F)F)(F)F)(F)F)(F)F)(F)F)(F)F	O=C(N1c2cc(C(F)(F)C(F)(F)C(F)(F)C(F)(F)C(F)(F)c3cc([H])ccc3)ccc2)c4cc(C(F)(F)C(F)(F)C(F)(F)c5ccc(C(N([H])C6=O)=O)c6c5)ccc4C1=O	111	DSC
45		*c1ccc2c(c1)C(=O)N(C2=O)c1cccc(c1)C(C(C(C(C(c1cccc(c1)N1C(=O)c2c(C1=O)cc(cc2)C(C(C(C(F)(F)*)(F)F)(F)F)(F)F)(F)F)(F)F)(F)F)(F)F)(F)F	O=C(N1[H])c2ccc(C(F)(F)C(F)(F)C(F)(F)C(F)(F)c3ccc(C(N4c5cc(C(F)(F)C(F)(F)C(F)(F)C(F)(F)C(F)(F)c6cc([H])ccc6)ccc5)=O)c(C4=O)c3)cc2C1=O	144	DSC
46		*c1ccc2c(c1)C(=O)N(C2=O)c1cccc(c1)C(C(C(c1cccc(c1)N1C(=O)c2c(C1=O)cc(cc2)C(C(C(C(F)(F)*)(F)F)(F)F)(F)F)(F)F)(F)F)(F)F	O=C(N1c2cc(C(C(C(c3cc([H])ccc3)(F)F)(F)F)(F)F)ccc2)c4cc(C(C(C(C(c5ccc6c(C(N([H])C6=O)=O)c5)(F)F)(F)F)(F)F)(F)F)ccc4C1=O	159	DSC
47		*c1ccc2c(c1)C(=O)N(C2=O)c1cccc(c1)C(C(C(C(C(c1cccc(c1)N1C(=O)c2c(C1=O)cc(cc2)C(C(C(C(C(C(C(F)(F)*)(F)F)(F)F)(F)F)(F)F)(F)F)(F)F)(F)F)(F)F)(F)F)(F)F)(F)F	O=C(N1c2cc(C(F)(F)C(F)(F)C(F)(F)C(F)(F)C(F)(F)c3cc([H])ccc3)ccc2)c4cc(C(F)(F)C(F)(F)C(F)(F)C(F)(F)C(F)(F)C(F)(F)C(F)(F)c5ccc(C(N([H])C6=O)=O)c6c5)ccc4C1=O	108	DSC
48		*c1ccc2c(c1)C(=O)N(C2=O)c1cccc(c1)C(C(C(c1cccc(c1)N1C(=O)c2c(C1=O)cc(cc2)C(C(C(C(C(C(C(F)(F)*)(F)F)(F)F)(F)F)(F)F)(F)F)(F)F)(F)F)(F)F)(F)F	O=C(c1c(C2=O)ccc(C(F)(C(F)(C(F)(C(F)(C(F)(C(F)(C(F)(c3cc4c(C(N(C4=O)[H])=O)cc3)F)F)F)F)F)F)F)c1)N2c5cccc(C(F)(C(F)(C(F)(c6cccc([H])c6)F)F)F)c5	133	DSC
49		*c1ccc2c(c1)C(=O)N(C2=O)c1ccc(cc1)Oc1ccc(cc1)N1C(=O)c2c(C1=O)cc(cc2)C(C(C(C(C(C(F)(F)*)(F)F)(F)F)(F)F)(F)F)(F)F	O=C(N1[H])c2ccc(C(F)(F)C(F)(F)C(F)(F)C(F)(F)C(F)(F)C(F)(F)c3ccc(C(N4c5ccc(Oc6ccc([H])cc6)cc5)=O)c(C4=O)c3)cc2C1=O	185	DSC
50		*c1ccc2c(c1)C(=O)N(C2=O)c1cccc(c1)Oc1cccc(c1)N1C(=O)c2c(C1=O)cc(cc2)C(C(C(F)(F)*)(F)F)(F)F	O=C(N1[H])c2cc(C(F)(F)C(F)(F)C(F)(F)c3ccc(C(N4c5cc(Oc6cc([H])ccc6)ccc5)=O)c(C4=O)c3)ccc2C1=O	178	DSC
51		*c1ccc2c(c1)C(=O)N(C2=O)c1ccc(cc1)Oc1ccc(cc1)N1C(=O)c2c(C1=O)cc(cc2)C(C(C(F)(F)*)(F)F)(F)F	O=C(c1c(C2=O)ccc(C(F)(C(F)(C(F)(c3cc4c(C(N(c5ccc(Oc6ccc([H])cc6)cc5)C4=O)=O)cc3)F)F)F)c1)N2[H]	222	DSC
52		*C(C(C(C(C(C(C(C(c1ccc2c(c1)C(=O)N(C2=O)c1ccc(cc1)Oc1ccc(cc1)N1C(=O)c2c(C1=O)cc(cc2)*)(F)F)(F)F)(F)F)(F)F)(F)F)(F)F)(F)F)(F)F	O=C(N1c2ccc(Oc3ccc([H])cc3)cc2)c4cc(C(F)(F)C(F)(F)C(F)(F)C(F)(F)C(F)(F)C(F)(F)C(F)(F)C(c5ccc(C(N([H])C6=O)=O)c6c5)(F)F)ccc4C1=O	186	DSC
53		*c1ccc2c(c1)C(=O)N(C2=O)c1ccc(cc1)Oc1ccc(cc1)N1C(=O)c2c(C1=O)cc(cc2)C(C(C(C(F)(F)*)(F)F)(F)F)(F)F	O=C(c1c(C2=O)ccc(C(F)(C(F)(C(F)(C(F)(F)c3cc4c(C(N(C4=O)[H])=O)cc3)F)F)F)c1)N2c5ccc(Oc6ccc([H])cc6)cc5	212	DSC
54		*c1ccc2c(c1)C(=O)N(C2=O)c1ccc(cc1)Oc1ccc(cc1)N1C(=O)c2c(C1=O)cc(cc2)C(C(C(C(C(C(C(F)(F)*)(F)F)(F)F)(F)F)(F)F)(F)F)(F)F	O=C(N1[H])c2cc(C(F)(F)C(F)(F)C(F)(F)C(F)(F)C(F)(F)C(F)(F)C(F)(F)c3ccc(C(N4c5ccc(Oc6ccc([H])cc6)cc5)=O)c(C4=O)c3)ccc2C1=O	178	DSC
55		*c1ccc2c(c1)C(=O)N(C2=O)c1ccc(cc1)S(=O)(=O)c1ccc(cc1)N1C(=O)c2c(C1=O)cc(cc2)C(C(C(F)(F)*)(F)F)(F)F	O=C(N1[H])c2cc(C(F)(F)C(F)(F)C(F)(F)c3ccc(C(N4c5ccc(S(c6ccc([H])cc6)(=O)=O)cc5)=O)c(C4=O)c3)ccc2C1=O	259	DSC
56		*c1cccc(c1)C(C(C(C(C(c1cccc(c1)N1C(=O)c2c(C1=O)cc(cc2)Oc1ccc2c(c1)C(=O)N(C2=O)*)(F)F)(F)F)(F)F)(F)F)(F)F	[H]c1cccc(c1)C(C(C(C(C(c1cccc(c1)N1C(=O)c2c(C1=O)cc(cc2)Oc1ccc2c(c1)C(=O)N(C2=O)[H])(F)F)(F)F)(F)F)(F)F)(F)F	157	DSC
57		*c1cccc(c1)C(C(C(c1cccc(c1)N1C(=O)c2c(C1=O)cc(cc2)Oc1ccc2c(c1)C(=O)N(C2=O)*)(F)F)(F)F)(F)F	[H]c1cccc(c1)C(C(C(c1cccc(c1)N1C(=O)c2c(C1=O)cc(cc2)Oc1ccc2c(c1)C(=O)N(C2=O)[H])(F)F)(F)F)(F)F	183	DSC
58		*c1cccc(c1)Oc1cccc(c1)N1C(=O)c2c(C1=O)ccc(c2)Oc1ccc2c(c1)C(=O)N(C2=O)*	[H]c1cccc(c1)Oc1cccc(c1)N1C(=O)c2c(C1=O)ccc(c2)Oc1ccc2c(c1)C(=O)N(C2=O)[H]	207	DSC
59		*c1ccc(cc1)Oc1ccc(cc1)C(=O)c1cccc(c1)C(=O)c1ccc(cc1)Oc1ccc(cc1)n1c(=O)c2c(c1=O)cc1c(c2)c(=O)n(c1=O)*	[H]c1ccc(cc1)Oc1ccc(cc1)C(=O)c1cccc(c1)C(=O)c1ccc(cc1)Oc1ccc(cc1)n1c(=O)c2c(c1=O)cc1c(c2)c(=O)n(c1=O)[H]	247	DSC
60		*c1ccc(cc1)Oc1ccc(cc1)c1ccc(cc1)Oc1ccc(cc1)n1c(=O)c2c(c1=O)cc1c(c2)c(=O)n(c1=O)*	[H]c1ccc(cc1)Oc1ccc(cc1)c1ccc(cc1)Oc1ccc(cc1)n1c(=O)c2c(c1=O)cc1c(c2)c(=O)n(c1=O)[H]	300	DSC
61		*c1cccc(c1)Oc1ccc(cc1)S(=O)(=O)c1ccc(cc1)Oc1cccc(c1)n1c(=O)c2c(c1=O)cc1c(c2)c(=O)n(c1=O)*	[H]c1cccc(c1)Oc1ccc(cc1)S(=O)(=O)c1ccc(cc1)Oc1cccc(c1)n1c(=O)c2c(c1=O)cc1c(c2)c(=O)n(c1=O)[H]	193.3	DSC
62		*c1ccc(cc1)Oc1ccc(cc1)C(C(F)(F)F)(C(F)(F)F)c1ccc(cc1)Oc1ccc(cc1)n1c(=O)c2c(c1=O)cc1c(c2)c(=O)n(c1=O)*	[H]c1ccc(cc1)Oc1ccc(cc1)C(C(F)(F)F)(C(F)(F)F)c1ccc(cc1)Oc1ccc(cc1)n1c(=O)c2c(c1=O)cc1c(c2)c(=O)n(c1=O)[H]	310	DSC
63		*c1ccc(cc1)Cc1ccc(cc1)N1C(=O)c2c(C1=O)cc(cc2)c1ccc2c(c1)C(=O)N(C2=O)*	[H]c1ccc(cc1)Cc1ccc(cc1)N1C(=O)c2c(C1=O)cc(cc2)c1ccc2c(c1)C(=O)N(C2=O)[H]	296	DSC
64		FC(C(C(F)(F)F)(c1ccc(cc1)Oc1ccc(cc1)*)c1ccc(cc1)Oc1ccc(cc1)N1C(=O)c2c(C1=O)cc(cc2)c1ccc2c(c1)C(=O)N(C2=O)*)(F)F	FC(C(C(F)(F)F)(c1ccc(cc1)Oc1ccc(cc1)[H])c1ccc(cc1)Oc1ccc(cc1)N1C(=O)c2c(C1=O)cc(cc2)c1ccc2c(c1)C(=O)N(C2=O)[H])(F)F	265.2	DSC
65		*c1ccc(cc1)Oc1ccc(cc1)C(=O)c1ccc(cc1)C(=O)c1ccc(cc1)Oc1ccc(cc1)N1C(=O)c2c(C1=O)cc(cc2)c1ccc2c(c1)C(=O)N(C2=O)*	[H]c1ccc(cc1)Oc1ccc(cc1)C(=O)c1ccc(cc1)C(=O)c1ccc(cc1)Oc1ccc(cc1)N1C(=O)c2c(C1=O)cc(cc2)c1ccc2c(c1)C(=O)N(C2=O)[H]	245	DSC
66		*c1ccc(cc1)Oc1ccc(cc1)C(=O)c1cccc(c1)C(=O)c1ccc(cc1)Oc1ccc(cc1)N1C(=O)c2c(C1=O)cc(cc2)c1ccc2c(c1)C(=O)N(C2=O)*	[H]c1ccc(cc1)Oc1ccc(cc1)C(=O)c1cccc(c1)C(=O)c1ccc(cc1)Oc1ccc(cc1)N1C(=O)c2c(C1=O)cc(cc2)c1ccc2c(c1)C(=O)N(C2=O)[H]	222	DSC
67		*CCCCCCN1C(=O)c2c(C1=O)cc(cc2)Oc1ccc2c(c1)C(=O)N(C2=O)*	[H]CCCCCCN1C(=O)c2c(C1=O)cc(cc2)Oc1ccc2c(c1)C(=O)N(C2=O)[H]	118	DSC
68		*CCCCCCCCN1C(=O)c2c(C1=O)ccc(c2)Oc1ccc2c(c1)C(=O)N(C2=O)*	[H]CCCCCCCCN1C(=O)c2c(C1=O)ccc(c2)Oc1ccc2c(c1)C(=O)N(C2=O)[H]	100	DSC
69		*c1ccc(cc1)N1C(=O)c2c(C1=O)cc(cc2)Oc1ccc2c(c1)C(=O)N(C2=O)*	[H]c1ccc(cc1)N1C(=O)c2c(C1=O)cc(cc2)Oc1ccc2c(c1)C(=O)N(C2=O)[H]	311	DSC
70		*c1ccc(cc1)c1ccc(cc1)N1C(=O)c2c(C1=O)ccc(c2)Oc1ccc2c(c1)C(=O)N(C2=O)*	[H]c1ccc(cc1)c1ccc(cc1)N1C(=O)c2c(C1=O)ccc(c2)Oc1ccc2c(c1)C(=O)N(C2=O)[H]	286	DSC
71		*c1ccc(cc1)Oc1ccc(cc1)C(=O)c1cccc(c1)C(=O)c1ccc(cc1)Oc1ccc(cc1)N1C(=O)c2c(C1=O)cc(cc2)Oc1ccc2c(c1)C(=O)N(C2=O)*	[H]c1ccc(cc1)Oc1ccc(cc1)C(=O)c1cccc(c1)C(=O)c1ccc(cc1)Oc1ccc(cc1)N1C(=O)c2c(C1=O)cc(cc2)Oc1ccc2c(c1)C(=O)N(C2=O)[H]	208	DSC
72		*c1ccc2c(c1)C(=O)N(C2=O)c1ccc(cc1)Oc1ccc(cc1)C(=O)c1cccc(c1)C(=O)c1ccc(cc1)Oc1ccc(cc1)N1C(=O)c2c(C1=O)cc(cc2)C(C(F)(F)F)(C(F)(F)F)*	O=C(N1[H])c2cc(C(C(F)(F)F)(C(F)(F)F)c3ccc(C(N4c5ccc(Oc6ccc(C(c7cc(C(c8ccc(Oc9ccc([H])cc9)cc8)=O)ccc7)=O)cc6)cc5)=O)c(C4=O)c3)ccc2C1=O	236	DSC
73		*c1ccc2c(c1)C(=O)N(C2=O)c1ccc(cc1)NC(=O)c1cccc(c1)N1C(=O)c2c(C1=O)cc(cc2)C(=O)*	O=C(N1[H])c2cc(C(c3ccc(C(N4c5ccc(NC(c6cc([H])ccc6)=O)cc5)=O)c(C4=O)c3)=O)ccc2C1=O	306	DSC
74		*c1ccc2c(c1)C(=O)N(C2=O)c1cccc(c1)NC(=O)c1ccc(cc1)N1C(=O)c2c(C1=O)cc(cc2)C(=O)*	O=C(c1c(C2=O)ccc(C(c3cc(C4=O)c(C(N4c5cccc(NC(c6ccc([H])cc6)=O)c5)=O)cc3)=O)c1)N2[H]	309	DSC
75		*c1ccc2c(c1)C(=O)N(C2=O)c1ccc(cc1)N(C(=O)c1cccc(c1)N1C(=O)c2c(C1=O)cc(cc2)C(=O)*)C	O=C(c1c(C2=O)ccc(C(c3cc(C4=O)c(C(N4c5ccc(N(C)C(c6cccc([H])c6)=O)cc5)=O)cc3)=O)c1)N2[H]	255	DSC
76		*c1ccc2c(c1)C(=O)N(C2=O)c1ccc(cc1)Oc1ccc(cc1)C(=O)c1ccc(cc1)C(=O)c1ccc(cc1)Oc1ccc(cc1)N1C(=O)c2c(C1=O)cc(cc2)C(=O)*	O=C(N1[H])c2cc(C(c3ccc(C(N4c5ccc(Oc6ccc(C(c7ccc(C(c8ccc(Oc9ccc([H])cc9)cc8)=O)cc7)=O)cc6)cc5)=O)c(C4=O)c3)=O)ccc2C1=O	233	DSC
77		*c1ccc2c(c1)C(=O)N(C2=O)c1ccc(cc1)Oc1ccc(cc1)C(=O)c1ccc(cc1)C(=O)c1ccc(cc1)C(=O)c1ccc(cc1)Oc1ccc(cc1)N1C(=O)c2c(C1=O)cc(cc2)C(=O)*	O=C(N1[H])c2cc(C(c3ccc(C(N4c5ccc(Oc6ccc(C(c7ccc(C(c8ccc(C(c9ccc(Oc%10ccc([H])cc%10)cc9)=O)cc8)=O)cc7)=O)cc6)cc5)=O)c(C4=O)c3)=O)ccc2C1=O	233	DSC
78		*c1ccc2c(c1)C(=O)N(C2=O)c1ccc(cc1)Oc1ccc(cc1)C(=O)c1ccc(cc1)Oc1ccc(cc1)C(=O)c1ccc(cc1)Oc1ccc(cc1)N1C(=O)c2c(C1=O)cc(cc2)C(=O)*	O=C(N1[H])c2cc(C(c3ccc(C(N4c5ccc(Oc6ccc(C(c7ccc(Oc8ccc(C(c9ccc(Oc%10ccc([H])cc%10)cc9)=O)cc8)cc7)=O)cc6)cc5)=O)c(C4=O)c3)=O)ccc2C1=O	215	DSC
79		*c1ccc2c(c1)C(=O)N(C2=O)c1ccc(cc1C)Cc1ccc(c(c1)C)N1C(=O)c2c(C1=O)cc(cc2)C(=O)*	O=C(N1[H])c2cc(C(c3ccc(C(N4c5c(C)cc(Cc6cc(C)c([H])cc6)cc5)=O)c(C4=O)c3)=O)ccc2C1=O	289	DSC
80		*c1ccc2c(c1)C(=O)N(C2=O)c1ccc(cc1)OCCOc1ccc(cc1)N1C(=O)c2c(C1=O)cc(cc2)C(=O)*	O=C(N1[H])c2cc(C(c3ccc(C(N4c5ccc(OCCOc6ccc([H])cc6)cc5)=O)c(C4=O)c3)=O)ccc2C1=O	246	DSC
81		*c1ccc2c(c1)C(=O)N(C2=O)c1ccc(cc1)OCCOCCOc1ccc(cc1)N1C(=O)c2c(C1=O)cc(cc2)C(=O)*	O=C(N1c2ccc(OCCOCCOc3ccc([H])cc3)cc2)c4cc(C(c5ccc(C(N([H])C6=O)=O)c6c5)=O)ccc4C1=O	235	DSC
82		*c1ccc2c(c1)C(=O)N(C2=O)c1ccc(cc1)OCCOCCOCCOc1ccc(cc1)N1C(=O)c2c(C1=O)cc(cc2)C(=O)*	O=C(N1[H])c2cc(C(c3ccc(C(N4c5ccc(OCCOCCOCCOc6ccc([H])cc6)cc5)=O)c(C4=O)c3)=O)ccc2C1=O	200	DSC
83		*c1ccc2c(c1)C(=O)N(C2=O)c1cccc(c1)OCCOc1cccc(c1)N1C(=O)c2c(C1=O)cc(cc2)C(=O)*	O=C(N1[H])c2cc(C(c3ccc(C(N4c5cc(OCCOc6ccc([H])cc6)ccc5)=O)c(C4=O)c3)=O)ccc2C1=O	191	DSC
84		*c1ccc2c(c1)C(=O)N(C2=O)c1ccc(cc1)Oc1ccc(cc1)C(C(F)(F)F)(C(F)(F)F)c1ccc(cc1)Oc1ccc(cc1)N1C(=O)c2c(C1=O)cc(cc2)C(=O)*	O=C(N1[H])c2cc(C(c3ccc(C(N4c5ccc(Oc6ccc(C(C(F)(F)F)(C(F)(F)F)c7ccc(Oc8ccc([H])cc8)cc7)cc6)cc5)=O)c(C4=O)c3)=O)ccc2C1=O	253	DSC
85		*c1cccc(c1)S(=O)(=O)c1cccc(c1)N1C(=O)c2c(C1=O)cc(cc2)Oc1ccc(cc1)Sc1ccc(cc1)Oc1ccc2c(c1)C(=O)N(C2=O)*	[H]c1cccc(c1)S(=O)(=O)c1cccc(c1)N1C(=O)c2c(C1=O)cc(cc2)Oc1ccc(cc1)Sc1ccc(cc1)Oc1ccc2c(c1)C(=O)N(C2=O)[H]	209	DSC
86		*c1cccc(c1)S(=O)(=O)c1cccc(c1)N1C(=O)c2c(C1=O)cc(cc2)Oc1ccc(cc1)S(=O)(=O)c1ccc(cc1)Oc1ccc2c(c1)C(=O)N(C2=O)*	[H]c1cccc(c1)S(=O)(=O)c1cccc(c1)N1C(=O)c2c(C1=O)cc(cc2)Oc1ccc(cc1)S(=O)(=O)c1ccc(cc1)Oc1ccc2c(c1)C(=O)N(C2=O)[H]	205	DSC
87		*c1ccc(cc1)Oc1ccc(cc1)N1C(=O)c2c(C1=O)c(ccc2)Oc1ccc(cc1)c1ccc(cc1)Oc1cccc2c1C(=O)N(C2=O)*	[H]c1ccc(cc1)Oc1ccc(cc1)N1C(=O)c2c(C1=O)c(ccc2)Oc1ccc(cc1)c1ccc(cc1)Oc1cccc2c1C(=O)N(C2=O)[H]	277	DSC
88		*c1ccc(cc1)Oc1ccc(cc1)N1C(=O)c2c(C1=O)cc(cc2)Oc1ccc(cc1)c1ccc(cc1)Oc1ccc2c(c1)C(=O)N(C2=O)*	[H]c1ccc(cc1)Oc1ccc(cc1)N1C(=O)c2c(C1=O)cc(cc2)Oc1ccc(cc1)c1ccc(cc1)Oc1ccc2c(c1)C(=O)N(C2=O)[H]	229	DSC
89		*c1ccc(cc1)Oc1cccc(c1)Oc1ccc(cc1)N1C(=O)c2c(C1=O)cccc2Oc1ccc(cc1)c1ccc(cc1)Oc1cccc2c1C(=O)N(C2=O)*	[H]c1ccc(cc1)Oc1cccc(c1)Oc1ccc(cc1)N1C(=O)c2c(C1=O)cccc2Oc1ccc(cc1)c1ccc(cc1)Oc1cccc2c1C(=O)N(C2=O)[H]	224	DSC
90		*c1ccc(cc1)Oc1cccc(c1)Oc1ccc(cc1)N1C(=O)c2c(C1=O)cc(cc2)Oc1ccc(cc1)c1ccc(cc1)Oc1ccc2c(c1)C(=O)N(C2=O)*	[H]c1ccc(cc1)Oc1cccc(c1)Oc1ccc(cc1)N1C(=O)c2c(C1=O)cc(cc2)Oc1ccc(cc1)c1ccc(cc1)Oc1ccc2c(c1)C(=O)N(C2=O)[H]	205	DSC
91		*c1cccc(c1)N1C(=O)c2c(C1=O)c(ccc2)Oc1ccc(cc1)c1ccc(cc1)Oc1cccc2c1C(=O)N(C2=O)*	[H]c1cccc(c1)N1C(=O)c2c(C1=O)c(ccc2)Oc1ccc(cc1)c1ccc(cc1)Oc1cccc2c1C(=O)N(C2=O)[H]	275	DSC
92		*c1cccc(c1)N1C(=O)c2c(C1=O)cc(cc2)Oc1ccc(cc1)c1ccc(cc1)Oc1ccc2c(c1)C(=O)N(C2=O)*	[H]c1cccc(c1)N1C(=O)c2c(C1=O)cc(cc2)Oc1ccc(cc1)c1ccc(cc1)Oc1ccc2c(c1)C(=O)N(C2=O)[H]	247	DSC
93		*c1cccc(c1)N1C(=O)c2c(C1=O)c(ccc2)Oc1ccc(cc1)C(=O)c1ccc(cc1)Oc1cccc2c1C(=O)N(C2=O)*	[H]c1cccc(c1)N1C(=O)c2c(C1=O)c(ccc2)Oc1ccc(cc1)C(=O)c1ccc(cc1)Oc1cccc2c1C(=O)N(C2=O)[H]	248	DSC
94		*c1cccc(c1)N1C(=O)c2c(C1=O)cc(cc2)Oc1ccc(cc1)C(=O)c1ccc(cc1)Oc1ccc2c(c1)C(=O)N(C2=O)*	[H]c1cccc(c1)N1C(=O)c2c(C1=O)cc(cc2)Oc1ccc(cc1)C(=O)c1ccc(cc1)Oc1ccc2c(c1)C(=O)N(C2=O)[H]	239	DSC
95		*c1ccc(cc1)Oc1ccc(cc1)c1cccc2c1C(=O)N(C2=O)Oc1ccc(cc1)C(=O)c1ccc(cc1)Oc1cccc2c1C(=O)N(C2=O)*	[H]c1ccc(cc1)Oc1ccc(cc1)c1cccc2c1C(=O)N(C2=O)Oc1ccc(cc1)C(=O)c1ccc(cc1)Oc1cccc2c1C(=O)N(C2=O)[H]	252	DSC
96		*c1ccc(cc1)Oc1ccc(cc1)N1C(=O)c2c(C1=O)cc(cc2)Oc1ccc(cc1)C(=O)c1ccc(cc1)Oc1ccc2c(c1)C(=O)N(C2=O)*	[H]c1ccc(cc1)Oc1ccc(cc1)N1C(=O)c2c(C1=O)cc(cc2)Oc1ccc(cc1)C(=O)c1ccc(cc1)Oc1ccc2c(c1)C(=O)N(C2=O)[H]	210	DSC
97		*c1ccc(cc1)Oc1cccc(c1)Oc1ccc(cc1)N1C(=O)c2c(C1=O)cc(cc2)Oc1ccc(cc1)C(=O)c1ccc(cc1)Oc1ccc2c(c1)C(=O)N(C2=O)*	[H]c1ccc(cc1)Oc1cccc(c1)Oc1ccc(cc1)N1C(=O)c2c(C1=O)cc(cc2)Oc1ccc(cc1)C(=O)c1ccc(cc1)Oc1ccc2c(c1)C(=O)N(C2=O)[H]	194	DSC
98		*c1ccc(cc1)Oc1cccc(c1)Oc1ccc(cc1)N1C(=O)c2c(C1=O)cccc2Oc1ccc(cc1)C(=O)c1ccc(cc1)Oc1cccc2c1C(=O)N(C2=O)*	[H]c1ccc(cc1)Oc1cccc(c1)Oc1ccc(cc1)N1C(=O)c2c(C1=O)cccc2Oc1ccc(cc1)C(=O)c1ccc(cc1)Oc1cccc2c1C(=O)N(C2=O)[H]	216	DSC
99		*c1cccc(c1)N1C(=O)c2c(C1=O)c(ccc2)Oc1ccc(cc1)C(c1ccc(cc1)Oc1cccc2c1C(=O)N(C2=O)*)(C)C	[H]c1cccc(c1)N1C(=O)c2c(C1=O)c(ccc2)Oc1ccc(cc1)C(c1ccc(cc1)Oc1cccc2c1C(=O)N(C2=O)[H])(C)C	236	DSC
100		*c1cccc(c1)N1C(=O)c2c(C1=O)cc(cc2)Oc1ccc(cc1)C(c1ccc(cc1)Oc1ccc2c(c1)C(=O)N(C2=O)*)(C)C	[H]c1cccc(c1)N1C(=O)c2c(C1=O)cc(cc2)Oc1ccc(cc1)C(c1ccc(cc1)Oc1ccc2c(c1)C(=O)N(C2=O)[H])(C)C	215	DSC
101		*c1ccc(cc1)Oc1ccc(cc1)N1C(=O)c2c(C1=O)c(ccc2)Oc1ccc(cc1)C(c1ccc(cc1)Oc1cccc2c1C(=O)N(C2=O)*)(C)C	[H]c1ccc(cc1)Oc1ccc(cc1)N1C(=O)c2c(C1=O)c(ccc2)Oc1ccc(cc1)C(c1ccc(cc1)Oc1cccc2c1C(=O)N(C2=O)[H])(C)C	235	DSC
102		*c1ccc(cc1)Oc1ccc(cc1)N1C(=O)c2c(C1=O)cc(cc2)Oc1ccc(cc1)C(c1ccc(cc1)Oc1ccc2c(c1)C(=O)N(C2=O)*)(C)C	[H]c1ccc(cc1)Oc1ccc(cc1)N1C(=O)c2c(C1=O)cc(cc2)Oc1ccc(cc1)C(c1ccc(cc1)Oc1ccc2c(c1)C(=O)N(C2=O)[H])(C)C	223	DSC
103		*c1cccc(c1)N1C(=O)c2c(C1=O)c(ccc2)Oc1ccc(cc1)Sc1ccc(cc1)Oc1cccc2c1C(=O)N(C2=O)*	[H]c1cccc(c1)N1C(=O)c2c(C1=O)c(ccc2)Oc1ccc(cc1)Sc1ccc(cc1)Oc1cccc2c1C(=O)N(C2=O)[H]	231	DSC
104		*c1ccc(cc1)Oc1ccc(cc1)N1C(=O)c2c(C1=O)c(ccc2)Oc1ccc(cc1)Sc1ccc(cc1)Oc1cccc2c1C(=O)N(C2=O)*	[H]c1ccc(cc1)Oc1ccc(cc1)N1C(=O)c2c(C1=O)c(ccc2)Oc1ccc(cc1)Sc1ccc(cc1)Oc1cccc2c1C(=O)N(C2=O)[H]	234	DSC
105		*c1ccc(cc1)Oc1ccc(cc1)N1C(=O)c2c(C1=O)cc(cc2)Oc1ccc(cc1)Sc1ccc(cc1)Oc1ccc2c(c1)C(=O)N(C2=O)*	[H]c1ccc(cc1)Oc1ccc(cc1)N1C(=O)c2c(C1=O)cc(cc2)Oc1ccc(cc1)Sc1ccc(cc1)Oc1ccc2c(c1)C(=O)N(C2=O)[H]	212	DSC
106		*c1ccc(cc1)Oc1cccc(c1)Oc1ccc(cc1)N1C(=O)c2c(C1=O)cc(cc2)Oc1ccc(cc1)Sc1ccc(cc1)Oc1ccc2c(c1)C(=O)N(C2=O)*	[H]c1ccc(cc1)Oc1cccc(c1)Oc1ccc(cc1)N1C(=O)c2c(C1=O)cc(cc2)Oc1ccc(cc1)Sc1ccc(cc1)Oc1ccc2c(c1)C(=O)N(C2=O)[H]	178	DSC
107		*c1ccc(cc1)Oc1cccc(c1)Oc1ccc(cc1)N1C(=O)c2c(C1=O)cccc2Oc1ccc(cc1)Sc1ccc(cc1)Oc1cccc2c1C(=O)N(C2=O)*	[H]c1ccc(cc1)Oc1cccc(c1)Oc1ccc(cc1)N1C(=O)c2c(C1=O)cccc2Oc1ccc(cc1)Sc1ccc(cc1)Oc1cccc2c1C(=O)N(C2=O)[H]	202	DSC
108		*c1cccc(c1)N1C(=O)c2c(C1=O)c(ccc2)Oc1ccc(cc1)S(=O)(=O)c1ccc(cc1)Oc1cccc2c1C(=O)N(C2=O)*	[H]c1cccc(c1)N1C(=O)c2c(C1=O)c(ccc2)Oc1ccc(cc1)S(=O)(=O)c1ccc(cc1)Oc1cccc2c1C(=O)N(C2=O)[H]	266	DSC
109		*c1cccc(c1)N1C(=O)c2c(C1=O)cc(cc2)Oc1ccc(cc1)S(=O)(=O)c1ccc(cc1)Oc1ccc2c(c1)C(=O)N(C2=O)*	[H]c1cccc(c1)N1C(=O)c2c(C1=O)cc(cc2)Oc1ccc(cc1)S(=O)(=O)c1ccc(cc1)Oc1ccc2c(c1)C(=O)N(C2=O)[H]	265	DSC
110		*c1ccc(cc1)Oc1ccc(cc1)N1C(=O)c2c(C1=O)c(ccc2)Oc1ccc(cc1)S(=O)(=O)c1ccc(cc1)Oc1cccc2c1C(=O)N(C2=O)*	[H]c1ccc(cc1)Oc1ccc(cc1)N1C(=O)c2c(C1=O)c(ccc2)Oc1ccc(cc1)S(=O)(=O)c1ccc(cc1)Oc1cccc2c1C(=O)N(C2=O)[H]	267	DSC
111		*c1ccc(cc1)Oc1ccc(cc1)N1C(=O)c2c(C1=O)cc(cc2)Oc1ccc(cc1)S(=O)(=O)c1ccc(cc1)Oc1ccc2c(c1)C(=O)N(C2=O)*	[H]c1ccc(cc1)Oc1ccc(cc1)N1C(=O)c2c(C1=O)cc(cc2)Oc1ccc(cc1)S(=O)(=O)c1ccc(cc1)Oc1ccc2c(c1)C(=O)N(C2=O)[H]	260	DSC
112		*c1ccc(cc1)Oc1cccc(c1)Oc1ccc(cc1)N1C(=O)c2c(C1=O)cc(cc2)Oc1ccc(cc1)S(=O)(=O)c1ccc(cc1)Oc1ccc2c(c1)C(=O)N(C2=O)*	[H]c1ccc(cc1)Oc1cccc(c1)Oc1ccc(cc1)N1C(=O)c2c(C1=O)cc(cc2)Oc1ccc(cc1)S(=O)(=O)c1ccc(cc1)Oc1ccc2c(c1)C(=O)N(C2=O)[H]	219	DSC
113		*c1ccc(cc1)Oc1cccc(c1)Oc1ccc(cc1)N1C(=O)c2c(C1=O)cccc2Oc1ccc(cc1)S(=O)(=O)c1ccc(cc1)Oc1cccc2c1C(=O)N(C2=O)*	[H]c1ccc(cc1)Oc1cccc(c1)Oc1ccc(cc1)N1C(=O)c2c(C1=O)cccc2Oc1ccc(cc1)S(=O)(=O)c1ccc(cc1)Oc1cccc2c1C(=O)N(C2=O)[H]	230	DSC
114		*c1ccc(cc1)Oc1ccc(cc1)N1C(=O)c2c(C1=O)cccc2Oc1cccc(c1)Oc1cccc2c1C(=O)N(C2=O)*	[H]c1ccc(cc1)Oc1ccc(cc1)N1C(=O)c2c(C1=O)cccc2Oc1cccc(c1)Oc1cccc2c1C(=O)N(C2=O)[H]	226	DSC
115		*c1ccc(cc1)Oc1ccc(cc1)N1C(=O)c2c(C1=O)ccc(c2)Oc1cccc(c1)Oc1ccc2c(c1)C(=O)N(C2=O)*	[H]c1ccc(cc1)Oc1ccc(cc1)N1C(=O)c2c(C1=O)ccc(c2)Oc1cccc(c1)Oc1ccc2c(c1)C(=O)N(C2=O)[H]	209	DSC
116		*c1ccc(cc1)Oc1cccc(c1)Oc1ccc(cc1)N1C(=O)c2c(C1=O)c(ccc2)Oc1cccc(c1)Oc1cccc2c1C(=O)N(C2=O)*	[H]c1ccc(cc1)Oc1cccc(c1)Oc1ccc(cc1)N1C(=O)c2c(C1=O)c(ccc2)Oc1cccc(c1)Oc1cccc2c1C(=O)N(C2=O)[H]	193	DSC
117		*c1cccc(c1)N1C(=O)c2c(C1=O)cc(cc2)Oc1cccc(c1)Oc1ccc2c(c1)C(=O)N(C2=O)*	[H]c1cccc(c1)N1C(=O)c2c(C1=O)cc(cc2)Oc1cccc(c1)Oc1ccc2c(c1)C(=O)N(C2=O)[H]	224	DSC
118		*c1cccc(c1)N1C(=O)c2c(C1=O)c(ccc2)Oc1cccc(c1)Oc1cccc2c1C(=O)N(C2=O)*	[H]c1cccc(c1)N1C(=O)c2c(C1=O)c(ccc2)Oc1cccc(c1)Oc1cccc2c1C(=O)N(C2=O)[H]	241	DSC
119		*c1ccc(cc1)Oc1ccc(cc1)N1C(=O)c2c(C1=O)c(ccc2)Oc1ccc(cc1)Oc1cccc2c1C(=O)N(C2=O)*	[H]c1ccc(cc1)Oc1ccc(cc1)N1C(=O)c2c(C1=O)c(ccc2)Oc1ccc(cc1)Oc1cccc2c1C(=O)N(C2=O)[H]	263	DSC
120		*c1ccc(cc1)Oc1cccc(c1)Oc1ccc(cc1)N1C(=O)c2c(C1=O)c(ccc2)Oc1ccc(cc1)Oc1cccc2c1C(=O)N(C2=O)*	[H]c1ccc(cc1)Oc1cccc(c1)Oc1ccc(cc1)N1C(=O)c2c(C1=O)c(ccc2)Oc1ccc(cc1)Oc1cccc2c1C(=O)N(C2=O)[H]	214	DSC
121		*c1ccc(cc1)Oc1cccc(c1)Oc1ccc(cc1)N1C(=O)c2c(C1=O)ccc(c2)Oc1ccc(cc1)Oc1ccc2c(c1)C(=O)N(C2=O)*	[H]c1ccc(cc1)Oc1cccc(c1)Oc1ccc(cc1)N1C(=O)c2c(C1=O)ccc(c2)Oc1ccc(cc1)Oc1ccc2c(c1)C(=O)N(C2=O)[H]	199	DSC
122		*c1cccc(c1)N1C(=O)c2c(C1=O)cc(cc2)Oc1ccc(cc1)Oc1ccc2c(c1)C(=O)N(C2=O)*	[H]c1cccc(c1)N1C(=O)c2c(C1=O)cc(cc2)Oc1ccc(cc1)Oc1ccc2c(c1)C(=O)N(C2=O)[H]	255	DSC
123		*c1cccc(c1)N1C(=O)c2c(C1=O)c(ccc2)Oc1ccc(cc1)Oc1cccc2c1C(=O)N(C2=O)*	[H]c1cccc(c1)N1C(=O)c2c(C1=O)c(ccc2)Oc1ccc(cc1)Oc1cccc2c1C(=O)N(C2=O)[H]	259	DSC
124		*c1cccc(c1)N1C(=O)c2c(C1=O)cc(cc2)Oc1ccc(cc1)Oc1ccc(cc1)Oc1ccc2c(c1)C(=O)N(C2=O)*	[H]c1cccc(c1)N1C(=O)c2c(C1=O)cc(cc2)Oc1ccc(cc1)Oc1ccc(cc1)Oc1ccc2c(c1)C(=O)N(C2=O)[H]	227	DSC
125		*c1cccc(c1)N1C(=O)c2c(C1=O)c(ccc2)Oc1ccc(cc1)Oc1ccc(cc1)Oc1cccc2c1C(=O)N(C2=O)*	[H]c1cccc(c1)N1C(=O)c2c(C1=O)c(ccc2)Oc1ccc(cc1)Oc1ccc(cc1)Oc1cccc2c1C(=O)N(C2=O)[H]	238	DSC
126		*c1ccc(cc1)Oc1ccc(cc1)N1C(=O)c2c(C1=O)c(ccc2)Oc1ccc(cc1)Oc1ccc(cc1)Oc1cccc2c1C(=O)N(C2=O)*	[H]c1ccc(cc1)Oc1ccc(cc1)N1C(=O)c2c(C1=O)c(ccc2)Oc1ccc(cc1)Oc1ccc(cc1)Oc1cccc2c1C(=O)N(C2=O)[H]	239	DSC
127		*c1ccc(cc1)Oc1ccc(cc1)N1C(=O)c2c(C1=O)cc(cc2)Oc1ccc(cc1)Oc1ccc(cc1)Oc1ccc2c(c1)C(=O)N(C2=O)*	[H]c1ccc(cc1)Oc1ccc(cc1)N1C(=O)c2c(C1=O)cc(cc2)Oc1ccc(cc1)Oc1ccc(cc1)Oc1ccc2c(c1)C(=O)N(C2=O)[H]	215	DSC
128		*c1ccc(cc1)Oc1cccc(c1)Oc1ccc(cc1)N1C(=O)c2c(C1=O)cc(cc2)Oc1ccc(cc1)Oc1ccc(cc1)Oc1ccc2c(c1)C(=O)N(C2=O)*	[H]c1ccc(cc1)Oc1cccc(c1)Oc1ccc(cc1)N1C(=O)c2c(C1=O)cc(cc2)Oc1ccc(cc1)Oc1ccc(cc1)Oc1ccc2c(c1)C(=O)N(C2=O)[H]	184	DSC
129		*c1ccc(cc1)Oc1cccc(c1)Oc1ccc(cc1)N1C(=O)c2c(C1=O)cccc2Oc1ccc(cc1)Oc1ccc(cc1)Oc1cccc2c1C(=O)N(C2=O)*	[H]c1ccc(cc1)Oc1cccc(c1)Oc1ccc(cc1)N1C(=O)c2c(C1=O)cccc2Oc1ccc(cc1)Oc1ccc(cc1)Oc1cccc2c1C(=O)N(C2=O)[H]	198	DSC
130		*c1ccc2c(c1)C(=O)N(C2=O)c1ccc(cc1)Cc1ccc(cc1)N1C(=O)c2c(C1=O)cc(cc2)C(C(F)(F)F)(C(F)(F)F)*	O=C(N1[H])c2cc(C(C(F)(F)F)(C(F)(F)F)c3ccc(C(N4c5ccc(Cc6ccc([H])cc6)cc5)=O)c(C4=O)c3)ccc2C1=O	304	DSC
131		*c1ccc2c(c1)C(=O)N(C2=O)c1ccc(cc1)C(c1ccc(cc1)N1C(=O)c2c(C1=O)cc(cc2)C(C(F)(F)F)(C(F)(F)F)*)(C)C	O=C(N1[H])c2cc(C(C(F)(F)F)(C(F)(F)F)c3ccc(C(N4c5ccc(C(C)(C)c6ccc([H])cc6)cc5)=O)c(C4=O)c3)ccc2C1=O	310	DSC
132		*c1ccc(cc1)C1(c2ccc(cc2)N2C(=O)c3c(C2=O)cc(cc3)c2ccc3c(c2)C(=O)N(C3=O)*)c2ccccc2-c2c1cccc2	[H]c1ccc(cc1)C1(c2ccc(cc2)N2C(=O)c3c(C2=O)cc(cc3)c2ccc3c(c2)C(=O)N(C3=O)[H])c2ccccc2-c2c1cccc2	388	DSC
133		*c1ccc(cc1)C1(c2ccc(cc2)N2C(=O)c3c(C2=O)cc(cc3)Oc2ccc3c(c2)C(=O)N(C3=O)*)c2ccccc2-c2c1cccc2	[H]c1ccc(cc1)C1(c2ccc(cc2)N2C(=O)c3c(C2=O)cc(cc3)Oc2ccc3c(c2)C(=O)N(C3=O)[H])c2ccccc2-c2c1cccc2	373	DSC
134		*c1ccc(cc1)Oc1ccc(cc1)N1C(=O)c2c(C1=O)cc(cc2)Oc1ccc(cc1)C(C(F)(F)F)(C(F)(F)F)c1ccc(cc1)Oc1ccc2c(c1)C(=O)N(C2=O)*	[H]c1ccc(cc1)Oc1ccc(cc1)N1C(=O)c2c(C1=O)cc(cc2)Oc1ccc(cc1)C(C(F)(F)F)(C(F)(F)F)c1ccc(cc1)Oc1ccc2c(c1)C(=O)N(C2=O)[H]	257	DSC
135		*c1ccc(cc1)N1C(=O)c2c(C1=O)cc(cc2)Oc1ccc(cc1)Sc1ccc(cc1)Oc1ccc2c(c1)C(=O)N(C2=O)*	[H]c1ccc(cc1)N1C(=O)c2c(C1=O)cc(cc2)Oc1ccc(cc1)Sc1ccc(cc1)Oc1ccc2c(c1)C(=O)N(C2=O)[H]	226	DSC
136		*c1ccc(cc1)NC(=O)c1cccc(c1)C(=O)Nc1ccc(cc1)n1c(=O)c2c(c1=O)cc1c(c2)c(=O)n(c1=O)*	[H]c1ccc(cc1)NC(=O)c1cccc(c1)C(=O)Nc1ccc(cc1)n1c(=O)c2c(c1=O)cc1c(c2)c(=O)n(c1=O)[H]	296	DSC
137		*c1ccc(cc1)Oc1cccc(c1)N1C(=O)c2c(C1=O)cc(cc2)c1ccc2c(c1)C(=O)N(C2=O)*	[H]c1ccc(cc1)Oc1cccc(c1)N1C(=O)c2c(C1=O)cc(cc2)c1ccc2c(c1)C(=O)N(C2=O)[H]	251	DSC
138		*c1ccc(cc1)c1ccc(cc1)N1C(=O)c2c(C1=O)cc(cc2)Oc1ccc(cc1)Sc1ccc(cc1)Oc1ccc2c(c1)C(=O)N(C2=O)*	[H]c1ccc(cc1)c1ccc(cc1)N1C(=O)c2c(C1=O)cc(cc2)Oc1ccc(cc1)Sc1ccc(cc1)Oc1ccc2c(c1)C(=O)N(C2=O)[H]	257	DSC
139		*c1ccc2c(c1)C(=O)N(C2=O)c1ccc(cc1)Oc1ccc(cc1)N1C(=O)c2c(C1=O)cc(cc2)C(CCCCC(C)(C)*)(C)C	O=C(N1[H])c2cc(C(C)(C)CCCCC(C)(C)c3ccc(C(N4c5ccc(Oc6ccc([H])cc6)cc5)=O)c(C4=O)c3)ccc2C1=O	167.2	DSC
140		*c1ccc2c(c1)C(=O)N(C2=O)c1ccc(cc1)Oc1cccc2c1cccc2Oc1ccc(cc1)N1C(=O)c2c(C1=O)cc(cc2)C(=O)*	O=C(N1c2ccc(Oc3c4cccc(Oc5ccc([H])cc5)c4ccc3)cc2)c6cc(C(c7ccc(C(N([H])C8=O)=O)c8c7)=O)ccc6C1=O	228	DSC
141		*c1ccc(cc1)Oc1cccc2c1cccc2Oc1ccc(cc1)N1C(=O)c2c(C1=O)cc(cc2)S(=O)(=O)c1ccc2c(c1)C(=O)N(C2=O)*	[H]c1ccc(cc1)Oc1cccc2c1cccc2Oc1ccc(cc1)N1C(=O)c2c(C1=O)cc(cc2)S(=O)(=O)c1ccc2c(c1)C(=O)N(C2=O)[H]	295	DSC
142		*C(=O)Nc1cccc(c1)NC(=O)c1ccc2c(c1)C(=O)N(C2=O)c1ccc(cc1)Oc1cccc2c1cccc2Oc1ccc(cc1)N1C(=O)c2c(C1=O)cc(cc2)*	O=C(c1ccc(C(N([H])C2=O)=O)c2c1)Nc3cc(NC(c4cc(C(N(c5ccc(Oc6c7cccc(Oc8ccc([H])cc8)c7ccc6)cc5)C9=O)=O)c9cc4)=O)ccc3	263	DSC
143		*C(=O)Nc1ccc(cc1)Sc1ccc(cc1)NC(=O)c1ccc2c(c1)C(=O)N(C2=O)c1ccc(cc1)Oc1cccc2c1cccc2Oc1ccc(cc1)N1C(=O)c2c(C1=O)cc(cc2)*	O=C(c1ccc(C(N([H])C2=O)=O)c2c1)Nc3ccc(Sc4ccc(NC(c5cc(C(N(c6ccc(Oc7c8cccc(Oc9ccc([H])cc9)c8ccc7)cc6)C%10=O)=O)c%10cc5)=O)cc4)cc3	265	DSC
144		*C(=O)Nc1ccc(cc1)Oc1ccc(cc1)Oc1ccc(cc1)NC(=O)c1ccc2c(c1)C(=O)N(C2=O)c1ccc(cc1)Oc1cccc2c1cccc2Oc1ccc(cc1)N1C(=O)c2c(C1=O)cc(cc2)*	O=C(c1ccc(C(N([H])C2=O)=O)c2c1)Nc3ccc(Oc4ccc(Oc5ccc(NC(c6cc(C(N(c7ccc(Oc8c9cccc(Oc%10ccc([H])cc%10)c9ccc8)cc7)C%11=O)=O)c%11cc6)=O)cc5)cc4)cc3	285	DSC
145		*C(=O)Nc1ccc(cc1)Oc1ccc(cc1)c1ccc(cc1)Oc1ccc(cc1)NC(=O)c1ccc2c(c1)C(=O)N(C2=O)c1ccc(cc1)Oc1cccc2c1cccc2Oc1ccc(cc1)N1C(=O)c2c(C1=O)cc(cc2)*	O=C(c1ccc(C(N([H])C2=O)=O)c2c1)Nc3ccc(Oc4ccc(c5ccc(Oc6ccc(NC(c7cc(C(N(c8ccc(Oc9c%10cccc(Oc%11ccc([H])cc%11)c%10ccc9)cc8)C%12=O)=O)c%12cc7)=O)cc6)cc5)cc4)cc3	310	DSC
146		*C(=O)Nc1ccc(cc1)C(C(F)(F)F)(C(F)(F)F)c1ccc(cc1)NC(=O)c1ccc2c(c1)C(=O)N(C2=O)c1ccc(cc1)Oc1cccc2c1cccc2Oc1ccc(cc1)N1C(=O)c2c(C1=O)cc(cc2)*	O=C(c1ccc(C(N([H])C2=O)=O)c2c1)Nc3ccc(C(C(F)(F)F)(c4ccc(NC(c5cc(C(N(c6ccc(Oc7c8cccc(Oc9ccc([H])cc9)c8ccc7)cc6)C%10=O)=O)c%10cc5)=O)cc4)C(F)(F)F)cc3	283	DSC
147		*C(=O)Nc1ccc(cc1)Oc1ccc(cc1)C(c1ccc(cc1)Oc1ccc(cc1)NC(=O)c1ccc2c(c1)C(=O)N(C2=O)c1ccc(cc1)Oc1cccc2c1cccc2Oc1ccc(cc1)N1C(=O)c2c(C1=O)cc(cc2)*)(C)C	O=C(c1ccc(C(N([H])C2=O)=O)c2c1)Nc3ccc(Oc4ccc(C(C)(C)c5ccc(Oc6ccc(NC(c7cc(C(N(c8ccc(Oc9c%10cccc(Oc%11ccc([H])cc%11)c%10ccc9)cc8)C%12=O)=O)c%12cc7)=O)cc6)cc5)cc4)cc3	235	DSC
148		*C(=O)Nc1ccc(cc1)Oc1ccc(cc1)C(C(F)(F)F)(C(F)(F)F)c1ccc(cc1)Oc1ccc(cc1)NC(=O)c1ccc2c(c1)C(=O)N(C2=O)c1ccc(cc1)Oc1cccc2c1cccc2Oc1ccc(cc1)N1C(=O)c2c(C1=O)cc(cc2)*	O=C(c1ccc(C(N([H])C2=O)=O)c2c1)Nc3ccc(Oc4ccc(C(C(F)(F)F)(c5ccc(Oc6ccc(NC(c7cc(C(N(c8ccc(Oc9c%10cccc(Oc%11ccc([H])cc%11)c%10ccc9)cc8)C%12=O)=O)c%12cc7)=O)cc6)cc5)C(F)(F)F)cc4)cc3	231	DSC
149		*C(=O)Nc1ccc(cc1)Oc1ccc(cc1)S(=O)(=O)c1ccc(cc1)Oc1ccc(cc1)NC(=O)c1ccc2c(c1)C(=O)N(C2=O)c1ccc(cc1)Oc1cccc2c1cccc2Oc1ccc(cc1)N1C(=O)c2c(C1=O)cc(cc2)*	O=C(c1ccc(C(N([H])C2=O)=O)c2c1)Nc3ccc(Oc4ccc(S(=O)(c5ccc(Oc6ccc(NC(c7cc(C(N(c8ccc(Oc9c%10cccc(Oc%11ccc([H])cc%11)c%10ccc9)cc8)C%12=O)=O)c%12cc7)=O)cc6)cc5)=O)cc4)cc3	260	DSC
150		*C(=O)Nc1ccc(cc1)c1sc(c(c1c1ccccc1)c1ccccc1)c1ccc(cc1)NC(=O)c1ccc2c(c1)C(=O)N(C2=O)c1ccc(cc1)Oc1cccc2c1cccc2Oc1ccc(cc1)N1C(=O)c2c(C1=O)cc(cc2)*	O=C(c1ccc(C(N([H])C2=O)=O)c2c1)Nc3ccc(c4c(c5ccccc5)c(c6ccccc6)c(c7ccc(NC(c8cc(C(N(c9ccc(Oc%10c%11cccc(Oc%12ccc([H])cc%12)c%11ccc%10)cc9)C%13=O)=O)c%13cc8)=O)cc7)s4)cc3	340	DSC
151		*c1ccc2c(c1)C(=O)N(C2=O)c1ccc(cc1)N1C(=O)c2c(C1=O)cc(cc2)C(C(F)(F)F)(C(F)(F)F)*	O=C(N1[H])c2cc(C(C(F)(F)F)(C(F)(F)F)c3ccc(C(N4c5ccc([H])cc5)=O)c(C4=O)c3)ccc2C1=O	351	DSC
152		*c1ccc(cc1)C(C(F)(F)F)(C(F)(F)F)c1ccc(cc1)N1C(=O)c2c(C1=O)cc(cc2)c1ccc2c(c1)C(=O)N(C2=O)*	[H]c1ccc(cc1)C(C(F)(F)F)(C(F)(F)F)c1ccc(cc1)N1C(=O)c2c(C1=O)cc(cc2)c1ccc2c(c1)C(=O)N(C2=O)[H]	343	DSC
153		*c1ccc2c(c1)C(=O)N(C2=O)c1ccc(cc1)C(C(F)(F)F)(C(F)(F)F)c1ccc(cc1)N1C(=O)c2c(C1=O)cc(cc2)C(C(F)(F)F)(C(F)(F)F)*	O=C(N1[H])c2cc(C(C(F)(F)F)(C(F)(F)F)c3ccc(C(N4c5ccc(C(C(F)(F)F)(C(F)(F)F)c6ccc([H])cc6)cc5)=O)c(C4=O)c3)ccc2C1=O	318.5	DSC
154		*c1ccc2c(c1)C(=O)N(C2=O)c1cc(C)c(cc1C)N1C(=O)c2c(C1=O)cc(cc2)C(C(F)(F)F)(C(F)(F)F)*	O=C(N1[H])c2cc(C(C(F)(F)F)(C(F)(F)F)c3ccc(C(N4c5cc(C)c([H])cc5C)=O)c(C4=O)c3)ccc2C1=O	355	DSC
155		*c1ccc2c(c1)C(=O)N(C2=O)c1c(C)cc(c(c1C)N1C(=O)c2c(C1=O)cc(cc2)C(=O)*)C	O=C(N1[H])c2cc(C(c3ccc(C(N4c5c(C)c([H])c(C)cc5C)=O)c(C4=O)c3)=O)ccc2C1=O	397	DSC
156		*c1ccc2c(c1)C(=O)N(C2=O)c1c(C)cc(c(c1C)N1C(=O)c2c(C1=O)cc(cc2)C(C(F)(F)F)(C(F)(F)F)*)C	O=C(N1[H])c2cc(C(C(F)(F)F)(C(F)(F)F)c3ccc(C(N4c5c(C)c([H])c(C)cc5C)=O)c(C4=O)c3)ccc2C1=O	377	DSC
157		*c1ccc2c(c1)C(=O)N(C2=O)c1c(C)c(C)c(c(c1C)C)N1C(=O)c2c(C1=O)cc(cc2)C(C(F)(F)F)(C(F)(F)F)*	O=C(N1[H])c2cc(C(C(F)(F)F)(C(F)(F)F)c3ccc(C(N4c5c(C)c(C)c([H])c(C)c5C)=O)c(C4=O)c3)ccc2C1=O	420	DSC
158		*c1ccc(cc1)Oc1cc2ccccc2cc1Oc1ccc(cc1)n1c(=O)c2c(c1=O)cc1c(c2)c(=O)n(c1=O)*	[H]c1ccc(cc1)Oc1cc2ccccc2cc1Oc1ccc(cc1)n1c(=O)c2c(c1=O)cc1c(c2)c(=O)n(c1=O)[H]	316	DSC
159		*c1ccc(cc1)Oc1cc2ccccc2cc1Oc1ccc(cc1)N1C(=O)c2c(C1=O)cc(cc2)c1ccc2c(c1)C(=O)N(C2=O)*	[H]c1ccc(cc1)Oc1cc2ccccc2cc1Oc1ccc(cc1)N1C(=O)c2c(C1=O)cc(cc2)c1ccc2c(c1)C(=O)N(C2=O)[H]	252	DSC
160		*c1ccc(cc1)Oc1cc2ccccc2cc1Oc1ccc(cc1)N1C(=O)c2c(C1=O)cc(cc2)Oc1ccc2c(c1)C(=O)N(C2=O)*	[H]c1ccc(cc1)Oc1cc2ccccc2cc1Oc1ccc(cc1)N1C(=O)c2c(C1=O)cc(cc2)Oc1ccc2c(c1)C(=O)N(C2=O)[H]	226	DSC
161		*c1ccc2c(c1)C(=O)N(C2=O)c1ccc(cc1)Oc1cc2ccccc2cc1Oc1ccc(cc1)N1C(=O)c2c(C1=O)cc(cc2)C(=O)*	O=C(N1[H])c2cc(C(c3ccc(C(N4c5ccc(Oc6c(Oc7ccc([H])cc7)cc(cccc8)c8c6)cc5)=O)c(C4=O)c3)=O)ccc2C1=O	245	DSC
162		*c1ccc(cc1)Oc1cc2ccccc2cc1Oc1ccc(cc1)N1C(=O)c2c(C1=O)cc(cc2)S(=O)(=O)c1ccc2c(c1)C(=O)N(C2=O)*	[H]c1ccc(cc1)Oc1cc2ccccc2cc1Oc1ccc(cc1)N1C(=O)c2c(C1=O)cc(cc2)S(=O)(=O)c1ccc2c(c1)C(=O)N(C2=O)[H]	255	DSC
163		CCN(c1ccc(cc1)N=Nc1ccc(cc1)[N+](=O)[O-])CCOc1cc(cc(c1)N1C(=O)c2c(C1=O)ccc(c2)C(C(F)(F)F)(C(F)(F)F)*)N1C(=O)c2c(C1=O)ccc(c2)*	CCN(CCOc1cc(N2C(c3cc(C(C(F)(F)F)(c4cc(C(N([H])C5=O)=O)c5cc4)C(F)(F)F)ccc3C2=O)=O)cc([H])c1)c6ccc(N=Nc7ccc([N+]([O-])=O)cc7)cc6	210	DSC
164		*c1ccc(cc1)C(C(F)(F)F)(c1ccccc1)c1ccc(cc1)n1c(=O)c2c(c1=O)cc1c(c2)c(=O)n(c1=O)*	[H]c1ccc(cc1)C(C(F)(F)F)(c1ccccc1)c1ccc(cc1)n1c(=O)c2c(c1=O)cc1c(c2)c(=O)n(c1=O)[H]	432	DSC
165		*CCCOC(=O)OCCCCCCOC(=O)OCCCN1C(=O)c2c(C1=O)cc(cc2)C(=O)c1ccc2c(c1)C(=O)N(C2=O)*	[H]CCCOC(=O)OCCCCCCOC(=O)OCCCN1C(=O)c2c(C1=O)cc(cc2)C(=O)c1ccc2c(c1)C(=O)N(C2=O)[H]	70	DSC
166		*CCCCCCOC(=O)OCCCOC(=O)OCCCCCCN1C(=O)c2c(C1=O)cc(cc2)C(=O)c1ccc2c(c1)C(=O)N(C2=O)*	[H]CCCCCCOC(=O)OCCCOC(=O)OCCCCCCN1C(=O)c2c(C1=O)cc(cc2)C(=O)c1ccc2c(c1)C(=O)N(C2=O)[H]	61	DSC
167		*CCCCCCOC(=O)OCCCCCCOC(=O)OCCCCCCN1C(=O)c2c(C1=O)cc(cc2)C(=O)c1ccc2c(c1)C(=O)N(C2=O)*	[H]CCCCCCOC(=O)OCCCCCCOC(=O)OCCCCCCN1C(=O)c2c(C1=O)cc(cc2)C(=O)c1ccc2c(c1)C(=O)N(C2=O)[H]	40	DSC
168		N#Cc1c(cccc1Oc1cccc(c1)*)Oc1cccc(c1)N1C(=O)c2c(C1=O)cc(cc2)Oc1ccc(cc1)C(c1ccc(cc1)Oc1ccc2c(c1)C(=O)N(C2=O)*)(C)C	N#Cc1c(cccc1Oc1cccc(c1)[H])Oc1cccc(c1)N1C(=O)c2c(C1=O)cc(cc2)Oc1ccc(cc1)C(c1ccc(cc1)Oc1ccc2c(c1)C(=O)N(C2=O)[H])(C)C	187	DSC
169		N#Cc1c(cccc1Oc1cccc(c1)*)Oc1cccc(c1)N1C(=O)c2c(C1=O)cc(cc2)Oc1ccc(cc1)C(C(F)(F)F)(C(F)(F)F)c1ccc(cc1)Oc1ccc2c(c1)C(=O)N(C2=O)*	N#Cc1c(cccc1Oc1cccc(c1)[H])Oc1cccc(c1)N1C(=O)c2c(C1=O)cc(cc2)Oc1ccc(cc1)C(C(F)(F)F)(C(F)(F)F)c1ccc(cc1)Oc1ccc2c(c1)C(=O)N(C2=O)[H]	200	DSC
170		N#Cc1c(cccc1Oc1cccc(c1)*)Oc1cccc(c1)N1C(=O)c2c(C1=O)cc(cc2)Oc1ccc(cc1)C1(CCCCC1)c1ccc(cc1)Oc1ccc2c(c1)C(=O)N(C2=O)*	N#Cc1c(cccc1Oc1cccc(c1)[H])Oc1cccc(c1)N1C(=O)c2c(C1=O)cc(cc2)Oc1ccc(cc1)C1(CCCCC1)c1ccc(cc1)Oc1ccc2c(c1)C(=O)N(C2=O)[H]	191	DSC
171		N#Cc1c(cccc1Oc1cccc(c1)*)Oc1cccc(c1)N1C(=O)c2c(C1=O)ccc(c2)Oc1ccc(cc1)C1(OC(=O)c2c1cccc2)c1ccc(cc1)Oc1ccc2c(c1)C(=O)N(C2=O)*	N#Cc1c(cccc1Oc1cccc(c1)[H])Oc1cccc(c1)N1C(=O)c2c(C1=O)ccc(c2)Oc1ccc(cc1)C1(OC(=O)c2c1cccc2)c1ccc(cc1)Oc1ccc2c(c1)C(=O)N(C2=O)[H]	232	DSC
172		*c1cccc(c1)NC(=O)c1cccc(c1)C(=O)Nc1cccc(c1)n1c(=O)c2c(c1=O)cc1c(c2)c(=O)n(c1=O)*	[H]c1cccc(c1)NC(=O)c1cccc(c1)C(=O)Nc1cccc(c1)n1c(=O)c2c(c1=O)cc1c(c2)c(=O)n(c1=O)[H]	265	DSC
173		*CCCCCCCCCN1C(=O)c2c(C1=O)cc(cc2)Oc1ccc2c(c1)C(=O)N(C2=O)*	[H]CCCCCCCCCN1C(=O)c2c(C1=O)cc(cc2)Oc1ccc2c(c1)C(=O)N(C2=O)[H]	89	DSC
174		*CCCCCCCCCCN1C(=O)c2c(C1=O)cc(cc2)Oc1ccc2c(c1)C(=O)N(C2=O)*	[H]CCCCCCCCCCN1C(=O)c2c(C1=O)cc(cc2)Oc1ccc2c(c1)C(=O)N(C2=O)[H]	83	DSC
175		*CCCCCCCCCCCCN1C(=O)c2c(C1=O)cc(cc2)Oc1ccc2c(c1)C(=O)N(C2=O)*	[H]CCCCCCCCCCCCN1C(=O)c2c(C1=O)cc(cc2)Oc1ccc2c(c1)C(=O)N(C2=O)[H]	70	DSC
176		*c1cccc(c1)S(=O)(=O)c1cccc(c1)n1c(=O)c2c(c1=O)cc1c(c2)c(=O)n(c1=O)*	[H]c1cccc(c1)S(=O)(=O)c1cccc(c1)n1c(=O)c2c(c1=O)cc1c(c2)c(=O)n(c1=O)[H]	327	DSC
177		*CCCCN1C(=O)c2c(C1=O)ccc(c2)C(=O)Oc1ccc(cc1)c1ccc(cc1)OC(=O)c1ccc2c(c1)C(=O)N(C2=O)*	[H]CCCCN1C(=O)c2c(C1=O)ccc(c2)C(=O)Oc1ccc(cc1)c1ccc(cc1)OC(=O)c1ccc2c(c1)C(=O)N(C2=O)[H]	126	DSC
178		*CCCCCN1C(=O)c2c(C1=O)cc(cc2)C(=O)Oc1ccc(cc1)c1ccc(cc1)OC(=O)c1ccc2c(c1)C(=O)N(C2=O)*	[H]CCCCCN1C(=O)c2c(C1=O)cc(cc2)C(=O)Oc1ccc(cc1)c1ccc(cc1)OC(=O)c1ccc2c(c1)C(=O)N(C2=O)[H]	147	DSC
179		*CCCCCCN1C(=O)c2c(C1=O)ccc(c2)C(=O)Oc1ccc(cc1)c1ccc(cc1)OC(=O)c1ccc2c(c1)C(=O)N(C2=O)*	[H]CCCCCCN1C(=O)c2c(C1=O)ccc(c2)C(=O)Oc1ccc(cc1)c1ccc(cc1)OC(=O)c1ccc2c(c1)C(=O)N(C2=O)[H]	133	DSC
180		*CCCCCCCN1C(=O)c2c(C1=O)cc(cc2)C(=O)Oc1ccc(cc1)c1ccc(cc1)OC(=O)c1ccc2c(c1)C(=O)N(C2=O)*	[H]CCCCCCCN1C(c2ccc(C(Oc3ccc(c4ccc(OC(c5cc(C(N([H])C6=O)=O)c6cc5)=O)cc4)cc3)=O)cc2C1=O)=O	117	DSC
181		*CCCCCCCCCCCN1C(=O)c2c(C1=O)cc(cc2)C(=O)Oc1ccc(cc1)c1ccc(cc1)OC(=O)c1ccc2c(c1)C(=O)N(C2=O)*	[H]CCCCCCCCCCCN1C(=O)c2c(C1=O)cc(cc2)C(=O)Oc1ccc(cc1)c1ccc(cc1)OC(=O)c1ccc2c(c1)C(=O)N(C2=O)[H]	97	DSC
182		*CCCCCCCCCCCCN1C(=O)c2c(C1=O)cc(cc2)C(=O)Oc1ccc(cc1)c1ccc(cc1)OC(=O)c1ccc2c(c1)C(=O)N(C2=O)*	[H]CCCCCCCCCCCCN1C(=O)c2c(C1=O)cc(cc2)C(=O)Oc1ccc(cc1)c1ccc(cc1)OC(=O)c1ccc2c(c1)C(=O)N(C2=O)[H]	153	DSC
183		*N1C(=O)c2c(C1=O)cc(cc2)Oc1ccc2c(c1)C(=O)N(C2=O)c1cc(*)c(cc1O)O	[H]N1C(=O)c2c(C1=O)cc(cc2)Oc1ccc2c(c1)C(=O)N(C2=O)c1cc([H])c(cc1O)O	263	DSC
184		*c1ccc2c(c1)C(=O)N(C2=O)c1cc(c(cc1O)O)N1C(=O)c2c(C1=O)cc(cc2)C(=O)*	O=C(N1[H])c2cc(C(c3ccc(C(N4c5c(O)cc(O)c([H])c5)=O)c(C4=O)c3)=O)ccc2C1=O	324	DSC
185		*c1ccc2c(c1)C(=O)N(C2=O)c1cc(c(cc1O)O)N1C(=O)c2c(C1=O)cc(cc2)C(C(F)(F)F)(C(F)(F)F)*	O=C(N1[H])c2cc(C(C(F)(F)F)(C(F)(F)F)c3ccc(C(N4c5c(O)cc(O)c([H])c5)=O)c(C4=O)c3)ccc2C1=O	324	DSC
186		*N1C(=O)c2c(C1=O)cc(cc2)c1ccc2c(c1)C(=O)N(C2=O)c1cc(*)c(cc1O)O	[H]N1C(=O)c2c(C1=O)cc(cc2)c1ccc2c(c1)C(=O)N(C2=O)c1cc([H])c(cc1O)O	343	DSC
187		Oc1cc(O)c(cc1n1c(=O)c2c(c1=O)cc1c(c2)c(=O)n(c1=O)*)*	Oc1cc(O)c(cc1n1c(=O)c2c(c1=O)cc1c(c2)c(=O)n(c1=O)[H])[H]	362	DSC
188		*c1ccc(cc1)Oc1cc(c(cc1C(C)(C)C)Oc1ccc(cc1)n1c(=O)c2c(c1=O)cc1c(c2)c(=O)n(c1=O)*)C(C)(C)C	[H]c1ccc(cc1)Oc1cc(c(cc1C(C)(C)C)Oc1ccc(cc1)n1c(=O)c2c(c1=O)cc1c(c2)c(=O)n(c1=O)[H])C(C)(C)C	298	DSC
189		*c1ccc(cc1)Oc1cc(c(cc1C(C)(C)C)Oc1ccc(cc1)N1C(=O)c2c(C1=O)cc(cc2)c1ccc2c(c1)C(=O)N(C2=O)*)C(C)(C)C	[H]c1ccc(cc1)Oc1cc(c(cc1C(C)(C)C)Oc1ccc(cc1)N1C(=O)c2c(C1=O)cc(cc2)c1ccc2c(c1)C(=O)N(C2=O)[H])C(C)(C)C	293	DSC
190		*c1ccc(cc1)Oc1cc(c(cc1C(C)(C)C)Oc1ccc(cc1)N1C(=O)c2c(C1=O)cc(cc2)Oc1ccc2c(c1)C(=O)N(C2=O)*)C(C)(C)C	[H]c1ccc(cc1)Oc1cc(c(cc1C(C)(C)C)Oc1ccc(cc1)N1C(=O)c2c(C1=O)cc(cc2)Oc1ccc2c(c1)C(=O)N(C2=O)[H])C(C)(C)C	242	DSC
191		*c1ccc2c(c1)C(=O)N(C2=O)c1ccc(cc1)Oc1cc(C(C)(C)C)c(cc1C(C)(C)C)Oc1ccc(cc1)N1C(=O)c2c(C1=O)cc(cc2)C(=O)*	O=C(N1[H])c2cc(C(c3ccc(C(N4c5ccc(Oc6cc(C(C)(C)C)c(Oc7ccc([H])cc7)cc6C(C)(C)C)cc5)=O)c(C4=O)c3)=O)ccc2C1=O	288	DSC
192		*c1ccc(cc1)Oc1cc(c(cc1C(C)(C)C)Oc1ccc(cc1)N1C(=O)c2c(C1=O)cc(cc2)S(=O)(=O)c1ccc2c(c1)C(=O)N(C2=O)*)C(C)(C)C	[H]c1ccc(cc1)Oc1cc(c(cc1C(C)(C)C)Oc1ccc(cc1)N1C(=O)c2c(C1=O)cc(cc2)S(=O)(=O)c1ccc2c(c1)C(=O)N(C2=O)[H])C(C)(C)C	263	DSC
193		*c1ccc2c(c1)C(=O)N(C2=O)c1ccc(cc1)Oc1cc(c(cc1C(C)(C)C)Oc1ccc(cc1)N1C(=O)c2c(C1=O)cc(cc2)C(C(F)(F)F)(C(F)(F)F)*)C(C)(C)C	O=C(N1[H])c2cc(C(C(F)(F)F)(C(F)(F)F)c3ccc(C(N4c5ccc(Oc6cc(C(C)(C)C)c(Oc7ccc([H])cc7)cc6C(C)(C)C)cc5)=O)c(C4=O)c3)ccc2C1=O	277	DSC
194		*c1ccc(cc1)c1nc2cc(ccc2nc1c1ccccc1)Oc1ccc(cc1)NC(=O)c1ccc2c(c1)C(=O)N(C2=O)c1ccc(cc1)C(C(F)(F)F)(C(F)(F)F)c1ccc(cc1)N1C(=O)c2c(C1=O)ccc(c2)C(=O)Nc1ccc(cc1)Oc1ccc2c(c1)nc(c(n2)c1ccccc1)*	O=C(c1cc(C(N(c2ccc(C(C(F)(F)F)(c3ccc([H])cc3)C(F)(F)F)cc2)C4=O)=O)c4cc1)Nc5ccc(Oc6ccc7nc(c8ccccc8)c(c9ccc(c%10c(c%11ccccc%11)nc(ccc(Oc%12ccc(NC(c%13cc(C(N([H])C%14=O)=O)c%14cc%13)=O)cc%12)c%15)c%15n%10)cc9)nc7c6)cc5	293	DSC
195		FC(C(C(F)(F)F)(c1ccc(cc1)N1C(=O)c2c(C1=O)cc(cc2)C(=O)Nc1ccc(cc1)Oc1ccc2c(c1)nc(c(n2)c1ccccc1)*)c1ccc(cc1)N1C(=O)c2c(C1=O)cc(cc2)C(=O)Nc1ccc(cc1)Oc1ccc2c(c1)nc(c(n2)c1ccccc1)c1ccc(cc1)Oc1ccc(cc1)*)(F)F	FC(F)(F)C(c1ccc([H])cc1)(c2ccc(N3C(c4ccc(C(Nc5ccc(Oc6cc7nc(c8ccc(Oc9ccc(c%10c(c%11ccccc%11)nc(ccc(Oc%12ccc(NC(c%13ccc(C(N([H])C%14=O)=O)c%14c%13)=O)cc%12)c%15)c%15n%10)cc9)cc8)c(c%16ccccc%16)nc7cc6)cc5)=O)cc4C3=O)=O)cc2)C(F)(F)F	289	DSC
196		*c1ccc(cc1)Oc1ccc(cc1)c1nc2cc(ccc2nc1c1ccc(cc1)[N+](=O)[O-])Oc1ccc(cc1)NC(=O)c1ccc2c(c1)C(=O)N(C2=O)c1ccc(cc1)C(C(F)(F)F)(C(F)(F)F)c1ccc(cc1)N1C(=O)c2c(C1=O)cc(cc2)C(=O)Nc1ccc(cc1)Oc1ccc2c(c1)nc(c(n2)c1ccc(cc1)[N+](=O)[O-])*	O=[N+]([O-])c1ccc(c2c(c3ccc(Oc4ccc(c5c(c6ccc([N+]([O-])=O)cc6)nc(ccc(Oc7ccc(NC(c8ccc(C(N([H])C9=O)=O)c9c8)=O)cc7)c%10)c%10n5)cc4)cc3)nc(cc(Oc%11ccc(NC(c%12cc(C(N(c%13ccc(C(C(F)(F)F)(c%14ccc([H])cc%14)C(F)(F)F)cc%13)C%15=O)=O)c%15cc%12)=O)cc%11)cc%16)c%16n2)cc1	303	DSC
197		*c1ccc(cc1)c1ccc(cc1)c1nc2cc(ccc2nc1c1ccccc1)Oc1ccc(cc1)NC(=O)c1ccc2c(c1)C(=O)N(C2=O)c1ccc(cc1)C(C(F)(F)F)(C(F)(F)F)c1ccc(cc1)N1C(=O)c2c(C1=O)cc(cc2)C(=O)Nc1ccc(cc1)Oc1ccc2c(c1)nc(c(n2)c1ccccc1)*	O=C(c1cc(C(N(c2ccc(C(C(F)(F)F)(c3ccc([H])cc3)C(F)(F)F)cc2)C4=O)=O)c4cc1)Nc5ccc(Oc6ccc7nc(c8ccccc8)c(c9ccc(c%10ccc(c%11c(c%12ccccc%12)nc(ccc(Oc%13ccc(NC(c%14ccc(C(N([H])C%15=O)=O)c%15c%14)=O)cc%13)c%16)c%16n%11)cc%10)cc9)nc7c6)cc5	290	DSC
198		*c1ccc(cc1)c1ccc(cc1)NC(=O)c1cccc(c1)C(=O)Nc1ccc(cc1)c1ccc(cc1)N1C(=O)c2c(C1=O)cc(cc2)c1ccc2c(c1)C(=O)N(C2=O)*	[H]c1ccc(cc1)c1ccc(cc1)NC(=O)c1cccc(c1)C(=O)Nc1ccc(cc1)c1ccc(cc1)N1C(=O)c2c(C1=O)cc(cc2)c1ccc2c(c1)C(=O)N(C2=O)[H]	230	DSC
199		*c1ccc(cc1)c1ccc(cc1)NC(=O)c1cccc(c1)C(=O)Nc1ccc(cc1)c1ccc(cc1)N1C(=O)c2c(C1=O)cc(cc2)Oc1ccc2c(c1)C(=O)N(C2=O)*	[H]c1ccc(cc1)c1ccc(cc1)NC(=O)c1cccc(c1)C(=O)Nc1ccc(cc1)c1ccc(cc1)N1C(=O)c2c(C1=O)cc(cc2)Oc1ccc2c(c1)C(=O)N(C2=O)[H]	233	DSC
200		*c1ccc2c(c1)C(=O)N(C2=O)c1ccc(cc1)c1ccc(cc1)NC(=O)c1cccc(c1)C(=O)Nc1ccc(cc1)c1ccc(cc1)N1C(=O)c2c(C1=O)cc(cc2)C(=O)*	O=C(N1[H])c2cc(C(c3ccc(C(N4c5ccc(c6ccc(NC(c7cc(C(Nc8ccc(c9ccc([H])cc9)cc8)=O)ccc7)=O)cc6)cc5)=O)c(C4=O)c3)=O)ccc2C1=O	235	DSC
201		*c1ccc(cc1)c1ccc(cc1)NC(=O)c1cccc(c1)C(=O)Nc1ccc(cc1)c1ccc(cc1)n1c(=O)c2c(c1=O)cc1c(c2)c(=O)n(c1=O)*	[H]c1ccc(cc1)c1ccc(cc1)NC(=O)c1cccc(c1)C(=O)Nc1ccc(cc1)c1ccc(cc1)n1c(=O)c2c(c1=O)cc1c(c2)c(=O)n(c1=O)[H]	227	DSC
202		*c1ccc(cc1)C(=O)Nc1ccc(cc1)Oc1ccc(cc1)S(=O)(=O)c1ccc(cc1)Oc1ccc(cc1)NC(=O)c1ccc(cc1)N1C(=O)c2c(C1=O)cc(cc2)c1ccc2c(c1)C(=O)N(C2=O)*	[H]c1ccc(cc1)C(=O)Nc1ccc(cc1)Oc1ccc(cc1)S(=O)(=O)c1ccc(cc1)Oc1ccc(cc1)NC(=O)c1ccc(cc1)N1C(=O)c2c(C1=O)cc(cc2)c1ccc2c(c1)C(=O)N(C2=O)[H]	258	DSC
203		*c1ccc(cc1)C(=O)Nc1cccc(c1)Oc1ccc(cc1)S(=O)(=O)c1ccc(cc1)Oc1cccc(c1)NC(=O)c1ccc(cc1)N1C(=O)c2c(C1=O)cc(cc2)c1ccc2c(c1)C(=O)N(C2=O)*	[H]c1ccc(cc1)C(=O)Nc1cccc(c1)Oc1ccc(cc1)S(=O)(=O)c1ccc(cc1)Oc1cccc(c1)NC(=O)c1ccc(cc1)N1C(=O)c2c(C1=O)cc(cc2)c1ccc2c(c1)C(=O)N(C2=O)[H]	262	DSC
204		*c1ccc(cc1)C(=O)Nc1cccc(c1)S(=O)(=O)c1cccc(c1)NC(=O)c1ccc(cc1)N1C(=O)c2c(C1=O)cc(cc2)c1ccc2c(c1)C(=O)N(C2=O)*	[H]c1ccc(cc1)C(=O)Nc1cccc(c1)S(=O)(=O)c1cccc(c1)NC(=O)c1ccc(cc1)N1C(=O)c2c(C1=O)cc(cc2)c1ccc2c(c1)C(=O)N(C2=O)[H]	256	DSC
205		*c1cccc(c1)C(=O)Nc1ccc(cc1)Oc1ccc(cc1)S(=O)(=O)c1ccc(cc1)Oc1ccc(cc1)NC(=O)c1cccc(c1)N1C(=O)c2c(C1=O)cc(cc2)c1ccc2c(c1)C(=O)N(C2=O)*	[H]c1cccc(c1)C(=O)Nc1ccc(cc1)Oc1ccc(cc1)S(=O)(=O)c1ccc(cc1)Oc1ccc(cc1)NC(=O)c1cccc(c1)N1C(=O)c2c(C1=O)cc(cc2)c1ccc2c(c1)C(=O)N(C2=O)[H]	258	DSC
206		*c1cccc(c1)C(=O)Nc1ccc(cc1)Oc1ccc(cc1)c1ccc(cc1)Oc1ccc(cc1)NC(=O)c1cccc(c1)N1C(=O)c2c(C1=O)cc(cc2)c1ccc2c(c1)C(=O)N(C2=O)*	[H]c1cccc(c1)C(=O)Nc1ccc(cc1)Oc1ccc(cc1)c1ccc(cc1)Oc1ccc(cc1)NC(=O)c1cccc(c1)N1C(=O)c2c(C1=O)cc(cc2)c1ccc2c(c1)C(=O)N(C2=O)[H]	270	DSC
207		*c1cccc(c1)C(=O)Nc1ccc(cc1)Oc1ccc(cc1)Oc1ccc(cc1)Oc1ccc(cc1)NC(=O)c1cccc(c1)N1C(=O)c2c(C1=O)cc(cc2)c1ccc2c(c1)C(=O)N(C2=O)*	[H]c1cccc(c1)C(=O)Nc1ccc(cc1)Oc1ccc(cc1)Oc1ccc(cc1)Oc1ccc(cc1)NC(=O)c1cccc(c1)N1C(=O)c2c(C1=O)cc(cc2)c1ccc2c(c1)C(=O)N(C2=O)[H]	244	DSC
208		*c1cccc(c1)C(=O)Nc1ccc(cc1)Oc1ccc(cc1)C(c1ccc(cc1)Oc1ccc(cc1)NC(=O)c1cccc(c1)N1C(=O)c2c(C1=O)cc(cc2)c1ccc2c(c1)C(=O)N(C2=O)*)(C)C	[H]c1cccc(c1)C(=O)Nc1ccc(cc1)Oc1ccc(cc1)C(c1ccc(cc1)Oc1ccc(cc1)NC(=O)c1cccc(c1)N1C(=O)c2c(C1=O)cc(cc2)c1ccc2c(c1)C(=O)N(C2=O)[H])(C)C	257	DSC
209		*c1cccc(c1)C(=O)Nc1ccc(cc1)Oc1ccc(cc1)Oc1ccc(cc1)NC(=O)c1cccc(c1)N1C(=O)c2c(C1=O)cc(cc2)c1ccc2c(c1)C(=O)N(C2=O)*	[H]c1cccc(c1)C(=O)Nc1ccc(cc1)Oc1ccc(cc1)Oc1ccc(cc1)NC(=O)c1cccc(c1)N1C(=O)c2c(C1=O)cc(cc2)c1ccc2c(c1)C(=O)N(C2=O)[H]	244	DSC
210		*c1cccc(c1)C(=O)Nc1ccc(cc1)Oc1cccc(c1)Oc1ccc(cc1)NC(=O)c1cccc(c1)N1C(=O)c2c(C1=O)cc(cc2)c1ccc2c(c1)C(=O)N(C2=O)*	[H]c1cccc(c1)C(=O)Nc1ccc(cc1)Oc1cccc(c1)Oc1ccc(cc1)NC(=O)c1cccc(c1)N1C(=O)c2c(C1=O)cc(cc2)c1ccc2c(c1)C(=O)N(C2=O)[H]	253	DSC
211		*c1cccc(c1)C(=O)Nc1ccc(cc1)Oc1ccc(cc1)NC(=O)c1cccc(c1)N1C(=O)c2c(C1=O)cc(cc2)c1ccc2c(c1)C(=O)N(C2=O)*	[H]c1cccc(c1)C(=O)Nc1ccc(cc1)Oc1ccc(cc1)NC(=O)c1cccc(c1)N1C(=O)c2c(C1=O)cc(cc2)c1ccc2c(c1)C(=O)N(C2=O)[H]	253	DSC
212		*c1cccc(c1)C(=O)Nc1cccc(c1)S(=O)(=O)c1cccc(c1)NC(=O)c1cccc(c1)N1C(=O)c2c(C1=O)cc(cc2)c1ccc2c(c1)C(=O)N(C2=O)*	[H]c1cccc(c1)C(=O)Nc1cccc(c1)S(=O)(=O)c1cccc(c1)NC(=O)c1cccc(c1)N1C(=O)c2c(C1=O)cc(cc2)c1ccc2c(c1)C(=O)N(C2=O)[H]	247	DSC
213		*c1ccc(cc1)C(=O)Nc1ccc(cc1)Oc1ccc(cc1)S(=O)(=O)c1ccc(cc1)Oc1ccc(cc1)NC(=O)c1ccc(cc1)N1C(=O)c2c(C1=O)cc(cc2)c1cccc2c1C(=O)N(C2=O)*	[H]c1ccc(cc1)C(=O)Nc1ccc(cc1)Oc1ccc(cc1)S(=O)(=O)c1ccc(cc1)Oc1ccc(cc1)NC(=O)c1ccc(cc1)N1C(=O)c2c(C1=O)cc(cc2)c1cccc2c1C(=O)N(C2=O)[H]	287	DSC
214		*c1ccc(cc1)C(=O)Nc1cccc(c1)Oc1ccc(cc1)S(=O)(=O)c1ccc(cc1)Oc1cccc(c1)NC(=O)c1ccc(cc1)N1C(=O)c2c(C1=O)cc(cc2)c1cccc2c1C(=O)N(C2=O)*	[H]c1ccc(cc1)C(=O)Nc1cccc(c1)Oc1ccc(cc1)S(=O)(=O)c1ccc(cc1)Oc1cccc(c1)NC(=O)c1ccc(cc1)N1C(=O)c2c(C1=O)cc(cc2)c1cccc2c1C(=O)N(C2=O)[H]	241	DSC
215		*c1cccc(c1)C(=O)Nc1ccc(cc1)Oc1ccc(cc1)S(=O)(=O)c1ccc(cc1)Oc1ccc(cc1)NC(=O)c1cccc(c1)N1C(=O)c2c(C1=O)cc(cc2)c1cccc2c1C(=O)N(C2=O)*	[H]c1cccc(c1)C(=O)Nc1ccc(cc1)Oc1ccc(cc1)S(=O)(=O)c1ccc(cc1)Oc1ccc(cc1)NC(=O)c1cccc(c1)N1C(=O)c2c(C1=O)cc(cc2)c1cccc2c1C(=O)N(C2=O)[H]	263	DSC
216		*c1cccc(c1)C(=O)Nc1ccc(cc1)Oc1ccc(cc1)c1ccc(cc1)Oc1ccc(cc1)NC(=O)c1cccc(c1)N1C(=O)c2c(C1=O)cc(cc2)c1cccc2c1C(=O)N(C2=O)*	[H]c1cccc(c1)C(=O)Nc1ccc(cc1)Oc1ccc(cc1)c1ccc(cc1)Oc1ccc(cc1)NC(=O)c1cccc(c1)N1C(=O)c2c(C1=O)cc(cc2)c1cccc2c1C(=O)N(C2=O)[H]	275	DSC
217		*c1cccc(c1)C(=O)Nc1ccc(cc1)Oc1ccc(cc1)Oc1ccc(cc1)Oc1ccc(cc1)NC(=O)c1cccc(c1)N1C(=O)c2c(C1=O)cc(cc2)c1cccc2c1C(=O)N(C2=O)*	[H]c1cccc(c1)C(=O)Nc1ccc(cc1)Oc1ccc(cc1)Oc1ccc(cc1)Oc1ccc(cc1)NC(=O)c1cccc(c1)N1C(=O)c2c(C1=O)cc(cc2)c1cccc2c1C(=O)N(C2=O)[H]	260	DSC
218		*c1cccc(c1)C(=O)Nc1ccc(cc1)Oc1ccc(cc1)C(c1ccc(cc1)Oc1ccc(cc1)NC(=O)c1cccc(c1)N1C(=O)c2c(C1=O)cc(cc2)c1cccc2c1C(=O)N(C2=O)*)(C)C	[H]c1cccc(c1)C(=O)Nc1ccc(cc1)Oc1ccc(cc1)C(c1ccc(cc1)Oc1ccc(cc1)NC(=O)c1cccc(c1)N1C(=O)c2c(C1=O)cc(cc2)c1cccc2c1C(=O)N(C2=O)[H])(C)C	261	DSC
219		*c1cccc(c1)C(=O)Nc1ccc(cc1)Oc1ccc(cc1)Oc1ccc(cc1)NC(=O)c1cccc(c1)N1C(=O)c2c(C1=O)cc(cc2)c1cccc2c1C(=O)N(C2=O)*	[H]c1cccc(c1)C(=O)Nc1ccc(cc1)Oc1ccc(cc1)Oc1ccc(cc1)NC(=O)c1cccc(c1)N1C(=O)c2c(C1=O)cc(cc2)c1cccc2c1C(=O)N(C2=O)[H]	268	DSC
220		*c1cccc(c1)C(=O)Nc1ccc(cc1)Oc1cccc(c1)Oc1ccc(cc1)NC(=O)c1cccc(c1)N1C(=O)c2c(C1=O)cc(cc2)c1cccc2c1C(=O)N(C2=O)*	[H]c1cccc(c1)C(=O)Nc1ccc(cc1)Oc1cccc(c1)Oc1ccc(cc1)NC(=O)c1cccc(c1)N1C(=O)c2c(C1=O)cc(cc2)c1cccc2c1C(=O)N(C2=O)[H]	253	DSC
221		*c1cccc(c1)C(=O)Nc1ccc(cc1)Oc1ccc(cc1)NC(=O)c1cccc(c1)N1C(=O)c2c(C1=O)cc(cc2)c1cccc2c1C(=O)N(C2=O)*	[H]c1cccc(c1)C(=O)Nc1ccc(cc1)Oc1ccc(cc1)NC(=O)c1cccc(c1)N1C(=O)c2c(C1=O)cc(cc2)c1cccc2c1C(=O)N(C2=O)[H]	291	DSC
222		*c1cccc(c1)C(=O)Nc1cccc(c1)S(=O)(=O)c1cccc(c1)NC(=O)c1cccc(c1)N1C(=O)c2c(C1=O)cc(cc2)c1cccc2c1C(=O)N(C2=O)*	[H]c1cccc(c1)C(=O)Nc1cccc(c1)S(=O)(=O)c1cccc(c1)NC(=O)c1cccc(c1)N1C(=O)c2c(C1=O)cc(cc2)c1cccc2c1C(=O)N(C2=O)[H]	261	DSC
223		*c1cccc(c1)C(=O)Nc1ccc(cc1)NC(=O)c1cccc(c1)N1C(=O)c2c(C1=O)cc(cc2)c1cccc2c1C(=O)N(C2=O)*	[H]c1cccc(c1)C(=O)Nc1ccc(cc1)NC(=O)c1cccc(c1)N1C(=O)c2c(C1=O)cc(cc2)c1cccc2c1C(=O)N(C2=O)[H]	328	DSC
224		*C(=O)Nc1ccc(cc1)Oc1ccc(cc1)C1(NC(=O)c2c1cccc2)c1ccc(cc1)Oc1ccc(cc1)NC(=O)c1ccc2c(c1)C(=O)N(C2=O)c1ccc(cc1)N1C(=O)c2c(C1=O)cc(cc2)*	O=C(c1ccc(C(N([H])C2=O)=O)c2c1)Nc3ccc(Oc4ccc(C5(c6ccc(Oc7ccc(NC(c8cc(C(N(c9ccc([H])cc9)C%10=O)=O)c%10cc8)=O)cc7)cc6)NC(c%11ccccc%115)=O)cc4)cc3	322	DSC
225		*C(=O)Nc1cccc(c1)NC(=O)c1ccc2c(c1)C(=O)N(C2=O)c1ccc(cc1)Oc1ccc(cc1)C1(NC(=O)c2c1cccc2)c1ccc(cc1)Oc1ccc(cc1)N1C(=O)c2c(C1=O)cc(cc2)*	O=C(c1ccc(C(N([H])C2=O)=O)c2c1)Nc3cc(NC(c4cc(C(N(c5ccc(Oc6ccc(C7(c8ccc(Oc9ccc([H])cc9)cc8)NC(c%10ccccc%107)=O)cc6)cc5)C%11=O)=O)c%11cc4)=O)ccc3	328	DSC
226		*C(=O)Nc1ccc(cc1)Oc1ccc(cc1)C1(NC(=O)c2c1cccc2)c1ccc(cc1)Oc1ccc(cc1)NC(=O)c1ccc2c(c1)C(=O)N(C2=O)c1ccc(c(c1)N1C(=O)c2c(C1=O)cc(cc2)*)C	O=C(c1ccc(C(N([H])C2=O)=O)c2c1)Nc3ccc(Oc4ccc(C5(c6ccc(Oc7ccc(NC(c8cc(C(N(c9cc([H])c(C)cc9)C%10=O)=O)c%10cc8)=O)cc7)cc6)NC(c%11ccccc%115)=O)cc4)cc3	315	DSC
227		*c1ccc(cc1)Oc1ccc(cc1)NC(=O)c1ccc2c(c1)C(=O)N(C2=O)c1ccc(cc1)Cc1ccc(cc1)N1C(=O)c2c(C1=O)cc(cc2)C(=O)Nc1ccc(cc1)Oc1ccc(cc1)C1(*)NC(=O)c2c1cccc2	O=C(c1cc(C(N([H])C2=O)=O)c2cc1)Nc3ccc(Oc4ccc(C5(NC(c6ccccc65)=O)c7ccc(Oc8ccc(NC(c9ccc(C(N%10c%11ccc(Cc%12ccc([H])cc%12)cc%11)=O)c(C%10=O)c9)=O)cc8)cc7)cc4)cc3	302	DSC
228		*C(=O)Nc1ccc(cc1)Oc1ccc(cc1)C1(NC(=O)c2c1cccc2)c1ccc(cc1)Oc1ccc(cc1)NC(=O)c1ccc2c(c1)C(=O)N(C2=O)c1ccc(cc1)Oc1ccc(cc1)N1C(=O)c2c(C1=O)cc(cc2)*	O=C(c1ccc(C(N([H])C2=O)=O)c2c1)Nc3ccc(Oc4ccc(C5(c6ccc(Oc7ccc(NC(c8cc(C(N(c9ccc(Oc%10ccc([H])cc%10)cc9)C%11=O)=O)c%11cc8)=O)cc7)cc6)NC(c%12ccccc%125)=O)cc4)cc3	320	DSC
229		*c1ccc(cc1)Oc1ccc(cc1)NC(=O)c1ccc2c(c1)C(=O)N(C2=O)c1ccc(cc1)Sc1ccc(cc1)N1C(=O)c2c(C1=O)cc(cc2)C(=O)Nc1ccc(cc1)Oc1ccc(cc1)C1(*)NC(=O)c2c1cccc2	O=C(c1cc(C(N([H])C2=O)=O)c2cc1)Nc3ccc(Oc4ccc(C5(NC(c6ccccc65)=O)c7ccc(Oc8ccc(NC(c9ccc(C(N%10c%11ccc(Sc%12ccc([H])cc%12)cc%11)=O)c(C%10=O)c9)=O)cc8)cc7)cc4)cc3	298	DSC
230		*C(=O)Nc1ccc(cc1)Oc1ccc(cc1)C1(NC(=O)c2c1cccc2)c1ccc(cc1)Oc1ccc(cc1)NC(=O)c1ccc2c(c1)C(=O)N(C2=O)c1ccc(cc1)Oc1ccc(cc1)Oc1ccc(cc1)N1C(=O)c2c(C1=O)cc(cc2)*	O=C(c1ccc(C(N([H])C2=O)=O)c2c1)Nc3ccc(Oc4ccc(C5(c6ccc(Oc7ccc(NC(c8cc(C(N(c9ccc(Oc%10ccc(Oc%11ccc([H])cc%11)cc%10)cc9)C%12=O)=O)c%12cc8)=O)cc7)cc6)NC(c%13ccccc%135)=O)cc4)cc3	284	DSC
231		*C(=O)Nc1ccc(cc1)Oc1ccc(cc1)C1(NC(=O)c2c1cccc2)c1ccc(cc1)Oc1ccc(cc1)NC(=O)c1ccc2c(c1)C(=O)N(C2=O)c1ccc(cc1)Oc1cccc(c1)Oc1ccc(cc1)N1C(=O)c2c(C1=O)cc(cc2)*	O=C(c1ccc(C(N([H])C2=O)=O)c2c1)Nc3ccc(Oc4ccc(C5(c6ccc(Oc7ccc(NC(c8cc(C(N(c9ccc(Oc%10cc(Oc%11ccc([H])cc%11)ccc%10)cc9)C%12=O)=O)c%12cc8)=O)cc7)cc6)NC(c%13ccccc%135)=O)cc4)cc3	267	DSC
232		*C(=O)Nc1ccc(cc1)Oc1ccc(cc1)C1(NC(=O)c2c1cccc2)c1ccc(cc1)Oc1ccc(cc1)NC(=O)c1ccc2c(c1)C(=O)N(C2=O)c1ccc(cc1)Oc1ccc(c(c1)C)Oc1ccc(cc1)N1C(=O)c2c(C1=O)cc(cc2)*	O=C(c1ccc(C(N([H])C2=O)=O)c2c1)Nc3ccc(Oc4ccc(C5(c6ccc(Oc7ccc(NC(c8cc(C(N(c9ccc(Oc%10cc(C)c(Oc%11ccc([H])cc%11)cc%10)cc9)C%12=O)=O)c%12cc8)=O)cc7)cc6)NC(c%13ccccc%135)=O)cc4)cc3	293	DSC
233		*C(=O)Nc1ccc(cc1)Oc1ccc(cc1)C1(NC(=O)c2c1cccc2)c1ccc(cc1)Oc1ccc(cc1)NC(=O)c1ccc2c(c1)C(=O)N(C2=O)c1ccc(cc1)Oc1ccc(cc1)S(=O)(=O)c1ccc(cc1)Oc1ccc(cc1)N1C(=O)c2c(C1=O)cc(cc2)*	O=C(c1ccc(C(N([H])C2=O)=O)c2c1)Nc3ccc(Oc4ccc(C5(c6ccc(Oc7ccc(NC(c8cc(C(N(c9ccc(Oc%10ccc(S(=O)(c%11ccc(Oc%12ccc([H])cc%12)cc%11)=O)cc%10)cc9)C%13=O)=O)c%13cc8)=O)cc7)cc6)NC(c%14ccccc%145)=O)cc4)cc3	283	DSC
234		*C(=O)Nc1ccc(cc1)Oc1ccc(cc1)C1(NC(=O)c2c1cccc2)c1ccc(cc1)Oc1ccc(cc1)NC(=O)c1ccc2c(c1)C(=O)N(C2=O)c1ccc(cc1)Oc1ccc(cc1)C1(NC(=O)c2c1cccc2)c1ccc(cc1)Oc1ccc(cc1)N1C(=O)c2c(C1=O)cc(cc2)*	O=C(c1ccc(C(N([H])C2=O)=O)c2c1)Nc3ccc(Oc4ccc(C5(c6ccc(Oc7ccc(NC(c8cc(C(N(c9ccc(Oc%10ccc(C%11(c%12ccc(Oc%13ccc([H])cc%13)cc%12)NC(c%14ccccc%14%11)=O)cc%10)cc9)C%15=O)=O)c%15cc8)=O)cc7)cc6)NC(c%16ccccc%165)=O)cc4)cc3	330	DSC
235		*C(=O)Nc1ccc(cc1)Oc1ccc(cc1)NC(=O)c1ccc2c(c1)C(=O)N(C2=O)c1ccc(cc1)Oc1ccc(cc1)C1(NC(=O)c2c1cccc2)c1ccc(cc1)Oc1ccc(cc1)N1C(=O)c2c(C1=O)cc(cc2)*	O=C(c1ccc(C(N([H])C2=O)=O)c2c1)Nc3ccc(Oc4ccc(NC(c5cc(C(N(c6ccc(Oc7ccc(C8(c9ccc(Oc%10ccc([H])cc%10)cc9)NC(c%11ccccc%118)=O)cc7)cc6)C%12=O)=O)c%12cc5)=O)cc4)cc3	325	DSC
236		*C(=O)Nc1ccc(cc1)Oc1cccc(c1)NC(=O)c1ccc2c(c1)C(=O)N(C2=O)c1ccc(cc1)Oc1ccc(cc1)C1(NC(=O)c2c1cccc2)c1ccc(cc1)Oc1ccc(cc1)N1C(=O)c2c(C1=O)cc(cc2)*	O=C(Nc1ccc(Oc2cccc(NC(c3ccc4c(C(N(C4=O)c5ccc(Oc6ccc(C7(NC(c8c7cccc8)=O)c9ccc(Oc%10ccc([H])cc%10)cc9)cc6)cc5)=O)c3)=O)c2)cc1)c%11cc%12c(C(N(C%12=O)[H])=O)cc%11	302	DSC
237		*C(=O)Nc1ccc(cc1)Sc1ccc(cc1)NC(=O)c1ccc2c(c1)C(=O)N(C2=O)c1ccc(cc1)Oc1ccc(cc1)C1(NC(=O)c2c1cccc2)c1ccc(cc1)Oc1ccc(cc1)N1C(=O)c2c(C1=O)cc(cc2)*	O=C(c1ccc(C(N([H])C2=O)=O)c2c1)Nc3ccc(Sc4ccc(NC(c5cc(C(N(c6ccc(Oc7ccc(C8(c9ccc(Oc%10ccc([H])cc%10)cc9)NC(c%11ccccc%118)=O)cc7)cc6)C%12=O)=O)c%12cc5)=O)cc4)cc3	312	DSC
238		*C(=O)Nc1ccc(cc1)Oc1ccc(cc1)Oc1ccc(cc1)NC(=O)c1ccc2c(c1)C(=O)N(C2=O)c1ccc(cc1)Oc1ccc(cc1)C1(NC(=O)c2c1cccc2)c1ccc(cc1)Oc1ccc(cc1)N1C(=O)c2c(C1=O)cc(cc2)*	O=C(c1ccc(C(N([H])C2=O)=O)c2c1)Nc3ccc(Oc4ccc(Oc5ccc(NC(c6cc(C(N(c7ccc(Oc8ccc(C9(c%10ccc(Oc%11ccc([H])cc%11)cc%10)NC(c%12ccccc%129)=O)cc8)cc7)C%13=O)=O)c%13cc6)=O)cc5)cc4)cc3	300	DSC
239		*C(=O)Nc1ccc(cc1)Oc1cccc(c1)Oc1ccc(cc1)NC(=O)c1ccc2c(c1)C(=O)N(C2=O)c1ccc(cc1)Oc1ccc(cc1)C1(NC(=O)c2c1cccc2)c1ccc(cc1)Oc1ccc(cc1)N1C(=O)c2c(C1=O)cc(cc2)*	O=C(c1ccc(C(N([H])C2=O)=O)c2c1)Nc3ccc(Oc4cc(Oc5ccc(NC(c6cc(C(N(c7ccc(Oc8ccc(C9(c%10ccc(Oc%11ccc([H])cc%11)cc%10)NC(c%12ccccc%129)=O)cc8)cc7)C%13=O)=O)c%13cc6)=O)cc5)ccc4)cc3	288	DSC
240		*C(=O)Nc1ccc(cc1)Oc1ccc(cc1)S(=O)(=O)c1ccc(cc1)Oc1ccc(cc1)NC(=O)c1ccc2c(c1)C(=O)N(C2=O)c1ccc(cc1)Oc1ccc(cc1)C1(NC(=O)c2c1cccc2)c1ccc(cc1)Oc1ccc(cc1)N1C(=O)c2c(C1=O)cc(cc2)*	O=C(c1ccc(C(N([H])C2=O)=O)c2c1)Nc3ccc(Oc4ccc(S(=O)(c5ccc(Oc6ccc(NC(c7cc(C(N(c8ccc(Oc9ccc(C%10(c%11ccc(Oc%12ccc([H])cc%12)cc%11)NC(c%13ccccc%13%10)=O)cc9)cc8)C%14=O)=O)c%14cc7)=O)cc6)cc5)=O)cc4)cc3	302	DSC
241		*c1ccc2c(c1)C(=O)N(C2=O)c1ccc(cc1)N1C(=O)c2c(C1=O)ccc(c2)C(=O)c1ccc(cc1)Oc1ccc(cc1)Oc1ccc(cc1)C(=O)*	O=C(N1[H])c2cc(C(c3ccc(Oc4ccc(Oc5ccc(C(c6cc(C(N7c8ccc([H])cc8)=O)c(C7=O)cc6)=O)cc5)cc4)cc3)=O)ccc2C1=O	236	DSC
242		*c1ccc2c(c1)C(=O)N(C2=O)c1ccc(cc1)N1C(=O)c2c(C1=O)ccc(c2)C(=O)c1ccc(cc1)Oc1ccc(cc1)c1ccc(cc1)Oc1ccc(cc1)C(=O)*	O=C(N1[H])c2cc(C(c3ccc(Oc4ccc(c5ccc(Oc6ccc(C(c7cc(C(N8c9ccc([H])cc9)=O)c(C8=O)cc7)=O)cc6)cc5)cc4)cc3)=O)ccc2C1=O	229	DSC
243		*c1ccc2c(c1)C(=O)N(C2=O)c1ccc(cc1)Cc1ccc(cc1)N1C(=O)c2c(C1=O)ccc(c2)C(=O)c1ccc(cc1)Oc1ccc(cc1)c1ccc(cc1)Oc1ccc(cc1)C(=O)*	O=C(N1[H])c2cc(C(c3ccc(Oc4ccc(c5ccc(Oc6ccc(C(c7cc(C(N8c9ccc(Cc%10ccc([H])cc%10)cc9)=O)c(C8=O)cc7)=O)cc6)cc5)cc4)cc3)=O)ccc2C1=O	241	DSC
244		*c1ccc2c(c1)C(=O)N(C2=O)c1ccc(cc1)Cc1ccc(cc1)N1C(=O)c2c(C1=O)ccc(c2)C(=O)c1ccc(cc1)Oc1ccc(cc1)Oc1ccc(cc1)C(=O)*	O=C(N1[H])c2cc(C(c3ccc(Oc4ccc(Oc5ccc(C(c6cc(C(N7c8ccc(Cc9ccc([H])cc9)cc8)=O)c(C7=O)cc6)=O)cc5)cc4)cc3)=O)ccc2C1=O	225	DSC
245		*c1ccc2c(c1)C(=O)N(C2=O)c1ccc(cc1)Cc1ccc(cc1)N1C(=O)c2c(C1=O)ccc(c2)C(=O)c1ccc(cc1)c1ccc(cc1)C(c1ccc(cc1)c1ccc(cc1)C(=O)*)(C)C	O=C(N1[H])c2cc(C(c3ccc(c4ccc(C(C)(C)c5ccc(c6ccc(C(c7cc(C(N8c9ccc(Cc%10ccc([H])cc%10)cc9)=O)c(C8=O)cc7)=O)cc6)cc5)cc4)cc3)=O)ccc2C1=O	216	DSC
246		*c1ccc2c(c1)C(=O)N(C2=O)c1ccc(cc1)Cc1ccc(cc1)N1C(=O)c2c(C1=O)ccc(c2)C(=O)c1ccc(cc1)Oc1ccc(cc1)C1(OC(=O)c2c1cccc2)c1ccc(cc1)Oc1ccc(cc1)C(=O)*	O=C(N1[H])c2cc(C(c3ccc(Oc4ccc(C5(OC(c6ccccc65)=O)c7ccc(Oc8ccc(C(c9cc(C(N%10c%11ccc(Cc%12ccc([H])cc%12)cc%11)=O)c(C%10=O)cc9)=O)cc8)cc7)cc4)cc3)=O)ccc2C1=O	268	DSC
247		*c1ccc2c(c1)C(=O)N(C2=O)c1ccc(cc1)Cc1ccc(cc1)N1C(=O)c2c(C1=O)ccc(c2)C(=O)c1ccc(cc1)Oc1ccc(cc1)S(=O)(=O)c1ccc(cc1)Oc1ccc(cc1)C(=O)*	O=C(N1[H])c2cc(C(c3ccc(Oc4ccc(S(c5ccc(Oc6ccc(C(c7cc(C(N8c9ccc(Cc%10ccc([H])cc%10)cc9)=O)c(C8=O)cc7)=O)cc6)cc5)(=O)=O)cc4)cc3)=O)ccc2C1=O	245	DSC
248		*c1ccc2c(c1)C(=O)N(C2=O)c1ccc(cc1)Oc1ccc(cc1)N1C(=O)c2c(C1=O)ccc(c2)C(=O)c1ccc(cc1)Oc1ccc(cc1)Oc1ccc(cc1)C(=O)*	O=C(N1[H])c2cc(C(c3ccc(Oc4ccc(Oc5ccc(C(c6cc(C(N7c8ccc(Oc9ccc([H])cc9)cc8)=O)c(C7=O)cc6)=O)cc5)cc4)cc3)=O)ccc2C1=O	220	DSC
249		*c1ccc2c(c1)C(=O)N(C2=O)c1ccc(cc1)Oc1ccc(cc1)N1C(=O)c2c(C1=O)ccc(c2)C(=O)c1ccc(cc1)Oc1ccc(cc1)c1ccc(cc1)Oc1ccc(cc1)C(=O)*	O=C(N1[H])c2cc(C(c3ccc(Oc4ccc(c5ccc(Oc6ccc(C(c7cc(C(N8c9ccc(Oc%10ccc([H])cc%10)cc9)=O)c(C8=O)cc7)=O)cc6)cc5)cc4)cc3)=O)ccc2C1=O	233	DSC
250		*c1ccc2c(c1)C(=O)N(C2=O)c1ccc(cc1)Oc1ccc(cc1)N1C(=O)c2c(C1=O)ccc(c2)C(=O)c1ccc(cc1)Oc1ccc(cc1)C(c1ccc(cc1)Oc1ccc(cc1)C(=O)*)(C)C	O=C(N1[H])c2cc(C(c3ccc(Oc4ccc(C(C)(C)c5ccc(Oc6ccc(C(c7cc(C(N8c9ccc(Oc%10ccc([H])cc%10)cc9)=O)c(C8=O)cc7)=O)cc6)cc5)cc4)cc3)=O)ccc2C1=O	217	DSC
251		*c1ccc2c(c1)C(=O)N(C2=O)c1ccc(cc1)Oc1ccc(cc1)N1C(=O)c2c(C1=O)ccc(c2)C(=O)c1ccc(cc1)Oc1ccc(cc1)C1(OC(=O)c2c1cccc2)c1ccc(cc1)Oc1ccc(cc1)C(=O)*	O=C(N1[H])c2cc(C(c3ccc(Oc4ccc(C5(OC(c6ccccc65)=O)c7ccc(Oc8ccc(C(c9cc(C(N%10c%11ccc(Oc%12ccc([H])cc%12)cc%11)=O)c(C%10=O)cc9)=O)cc8)cc7)cc4)cc3)=O)ccc2C1=O	260	DSC
252		*c1ccc2c(c1)C(=O)N(C2=O)c1ccc(cc1)Oc1ccc(cc1)N1C(=O)c2c(C1=O)ccc(c2)C(=O)c1ccc(cc1)Oc1ccc(cc1)S(=O)(=O)c1ccc(cc1)Oc1ccc(cc1)C(=O)*	O=C(N1[H])c2cc(C(c3ccc(Oc4ccc(S(c5ccc(Oc6ccc(C(c7cc(C(N8c9ccc(Oc%10ccc([H])cc%10)cc9)=O)c(C8=O)cc7)=O)cc6)cc5)(=O)=O)cc4)cc3)=O)ccc2C1=O	241	DSC
253		*C(=O)Oc1ccc(cc1)C(c1ccc(cc1)OC(=O)c1ccc2c(c1)C(=O)N(C2=O)c1ccc(cc1)Oc1ccc(cc1)N1C(=O)c2c(C1=O)cc(cc2)*)(C)C	O=C(c1ccc(C(N([H])C2=O)=O)c2c1)Oc3ccc(C(C)(C)c4ccc(OC(c5cc(C(N(c6ccc(Oc7ccc([H])cc7)cc6)C8=O)=O)c8cc5)=O)cc4)cc3	200	DSC
254		*CC(=O)Nc1ccc(cc1)Oc1ccc(cc1)NC(=O)CN1C(=O)c2c(C1=O)cc(cc2)C(=O)c1ccc2c(c1)C(=O)N(C2=O)*	[H]CC(=O)Nc1ccc(cc1)Oc1ccc(cc1)NC(=O)CN1C(=O)c2c(C1=O)cc(cc2)C(=O)c1ccc2c(c1)C(=O)N(C2=O)[H]	235	DSC
255		*CCC(=O)Nc1ccc(cc1)Oc1ccc(cc1)NC(=O)CCN1C(=O)c2c(C1=O)cc(cc2)C(=O)c1ccc2c(c1)C(=O)N(C2=O)*	[H]CCC(=O)Nc1ccc(cc1)Oc1ccc(cc1)NC(=O)CCN1C(=O)c2c(C1=O)cc(cc2)C(=O)c1ccc2c(c1)C(=O)N(C2=O)[H]	232	DSC
256		*CCCC(=O)Nc1ccc(cc1)Oc1ccc(cc1)NC(=O)CCCN1C(=O)c2c(C1=O)cc(cc2)C(=O)c1ccc2c(c1)C(=O)N(C2=O)*	[H]CCCC(=O)Nc1ccc(cc1)Oc1ccc(cc1)NC(=O)CCCN1C(=O)c2c(C1=O)cc(cc2)C(=O)c1ccc2c(c1)C(=O)N(C2=O)[H]	198	DSC
257		*CCCCCC(=O)Nc1ccc(cc1)Oc1ccc(cc1)NC(=O)CCCCCN1C(=O)c2c(C1=O)cc(cc2)C(=O)c1ccc2c(c1)C(=O)N(C2=O)*	[H]CCCCCC(=O)Nc1ccc(cc1)Oc1ccc(cc1)NC(=O)CCCCCN1C(=O)c2c(C1=O)cc(cc2)C(=O)c1ccc2c(c1)C(=O)N(C2=O)[H]	195	DSC
258		*CCCCCCCCCCC(=O)Nc1ccc(cc1)Oc1ccc(cc1)NC(=O)CCCCCCCCCCN1C(=O)c2c(C1=O)cc(cc2)C(=O)c1ccc2c(c1)C(=O)N(C2=O)*	[H]CCCCCCCCCCC(=O)Nc1ccc(cc1)Oc1ccc(cc1)NC(=O)CCCCCCCCCCN1C(=O)c2c(C1=O)cc(cc2)C(=O)c1ccc2c(c1)C(=O)N(C2=O)[H]	132	DSC
259		*CC(=O)Nc1ccc(cc1)Oc1cccc(c1)NC(=O)CN1C(=O)c2c(C1=O)cc(cc2)C(=O)c1ccc2c(c1)C(=O)N(C2=O)*	[H]CC(=O)Nc1ccc(cc1)Oc1cccc(c1)NC(=O)CN1C(=O)c2c(C1=O)cc(cc2)C(=O)c1ccc2c(c1)C(=O)N(C2=O)[H]	226	DSC
260		*CCC(=O)Nc1ccc(cc1)Oc1cccc(c1)NC(=O)CCN1C(=O)c2c(C1=O)cc(cc2)C(=O)c1ccc2c(c1)C(=O)N(C2=O)*	[H]CCC(=O)Nc1ccc(cc1)Oc1cccc(c1)NC(=O)CCN1C(=O)c2c(C1=O)cc(cc2)C(=O)c1ccc2c(c1)C(=O)N(C2=O)[H]	224	DSC
261		*CCCC(=O)Nc1ccc(cc1)Oc1cccc(c1)NC(=O)CCCN1C(=O)c2c(C1=O)cc(cc2)C(=O)c1ccc2c(c1)C(=O)N(C2=O)*	[H]CCCC(=O)Nc1ccc(cc1)Oc1cccc(c1)NC(=O)CCCN1C(=O)c2c(C1=O)cc(cc2)C(=O)c1ccc2c(c1)C(=O)N(C2=O)[H]	188	DSC
262		*CCCCCC(=O)Nc1ccc(cc1)Oc1cccc(c1)NC(=O)CCCCCN1C(=O)c2c(C1=O)cc(cc2)C(=O)c1ccc2c(c1)C(=O)N(C2=O)*	[H]CCCCCC(=O)Nc1ccc(cc1)Oc1cccc(c1)NC(=O)CCCCCN1C(=O)c2c(C1=O)cc(cc2)C(=O)c1ccc2c(c1)C(=O)N(C2=O)[H]	170	DSC
263		*CCCCCCCCCCC(=O)Nc1ccc(cc1)Oc1cccc(c1)NC(=O)CCCCCCCCCCN1C(=O)c2c(C1=O)cc(cc2)C(=O)c1ccc2c(c1)C(=O)N(C2=O)*	[H]CCCCCCCCCCC(=O)Nc1ccc(cc1)Oc1cccc(c1)NC(=O)CCCCCCCCCCN1C(=O)c2c(C1=O)cc(cc2)C(=O)c1ccc2c(c1)C(=O)N(C2=O)[H]	126	DSC
264		*CC(=O)Nc1ccc(cc1)Oc1ccc(cc1)Oc1ccc(cc1)NC(=O)CN1C(=O)c2c(C1=O)cc(cc2)C(=O)c1ccc2c(c1)C(=O)N(C2=O)*	[H]CC(=O)Nc1ccc(cc1)Oc1ccc(cc1)Oc1ccc(cc1)NC(=O)CN1C(=O)c2c(C1=O)cc(cc2)C(=O)c1ccc2c(c1)C(=O)N(C2=O)[H]	230	DSC
265		*CCC(=O)Nc1ccc(cc1)Oc1ccc(cc1)Oc1ccc(cc1)NC(=O)CCN1C(=O)c2c(C1=O)cc(cc2)C(=O)c1ccc2c(c1)C(=O)N(C2=O)*	[H]CCC(=O)Nc1ccc(cc1)Oc1ccc(cc1)Oc1ccc(cc1)NC(=O)CCN1C(=O)c2c(C1=O)cc(cc2)C(=O)c1ccc2c(c1)C(=O)N(C2=O)[H]	221	DSC
266		*CCCC(=O)Nc1ccc(cc1)Oc1ccc(cc1)Oc1ccc(cc1)NC(=O)CCCN1C(=O)c2c(C1=O)cc(cc2)C(=O)c1ccc2c(c1)C(=O)N(C2=O)*	[H]CCCC(=O)Nc1ccc(cc1)Oc1ccc(cc1)Oc1ccc(cc1)NC(=O)CCCN1C(=O)c2c(C1=O)cc(cc2)C(=O)c1ccc2c(c1)C(=O)N(C2=O)[H]	178	DSC
267		*CCCCCC(=O)Nc1ccc(cc1)Oc1ccc(cc1)Oc1ccc(cc1)NC(=O)CCCCCN1C(=O)c2c(C1=O)cc(cc2)C(=O)c1ccc2c(c1)C(=O)N(C2=O)*	[H]CCCCCC(=O)Nc1ccc(cc1)Oc1ccc(cc1)Oc1ccc(cc1)NC(=O)CCCCCN1C(=O)c2c(C1=O)cc(cc2)C(=O)c1ccc2c(c1)C(=O)N(C2=O)[H]	158	DSC
268		*CCCCCCCCCCC(=O)Nc1ccc(cc1)Oc1ccc(cc1)Oc1ccc(cc1)NC(=O)CCCCCCCCCCN1C(=O)c2c(C1=O)cc(cc2)C(=O)c1ccc2c(c1)C(=O)N(C2=O)*	[H]CCCCCCCCCCC(=O)Nc1ccc(cc1)Oc1ccc(cc1)Oc1ccc(cc1)NC(=O)CCCCCCCCCCN1C(=O)c2c(C1=O)cc(cc2)C(=O)c1ccc2c(c1)C(=O)N(C2=O)[H]	122	DSC
269		*CC(=O)Nc1ccc(cc1)Cc1ccc(cc1)NC(=O)CN1C(=O)c2c(C1=O)cc(cc2)C(=O)c1ccc2c(c1)C(=O)N(C2=O)*	[H]CC(=O)Nc1ccc(cc1)Cc1ccc(cc1)NC(=O)CN1C(=O)c2c(C1=O)cc(cc2)C(=O)c1ccc2c(c1)C(=O)N(C2=O)[H]	233	DSC
270		*CCC(=O)Nc1ccc(cc1)Cc1ccc(cc1)NC(=O)CCN1C(=O)c2c(C1=O)cc(cc2)C(=O)c1ccc2c(c1)C(=O)N(C2=O)*	[H]CCC(=O)Nc1ccc(cc1)Cc1ccc(cc1)NC(=O)CCN1C(=O)c2c(C1=O)cc(cc2)C(=O)c1ccc2c(c1)C(=O)N(C2=O)[H]	221	DSC
271		*CCCC(=O)Nc1ccc(cc1)Cc1ccc(cc1)NC(=O)CCCN1C(=O)c2c(C1=O)cc(cc2)C(=O)c1ccc2c(c1)C(=O)N(C2=O)*	[H]CCCC(=O)Nc1ccc(cc1)Cc1ccc(cc1)NC(=O)CCCN1C(=O)c2c(C1=O)cc(cc2)C(=O)c1ccc2c(c1)C(=O)N(C2=O)[H]	195	DSC
272		*CCCCCC(=O)Nc1ccc(cc1)Cc1ccc(cc1)NC(=O)CCCCCN1C(=O)c2c(C1=O)cc(cc2)C(=O)c1ccc2c(c1)C(=O)N(C2=O)*	[H]CCCCCC(=O)Nc1ccc(cc1)Cc1ccc(cc1)NC(=O)CCCCCN1C(=O)c2c(C1=O)cc(cc2)C(=O)c1ccc2c(c1)C(=O)N(C2=O)[H]	187	DSC
273		*CCCCCCCCCCC(=O)Nc1ccc(cc1)Cc1ccc(cc1)NC(=O)CCCCCCCCCCN1C(=O)c2c(C1=O)cc(cc2)C(=O)c1ccc2c(c1)C(=O)N(C2=O)*	[H]CCCCCCCCCCC(=O)Nc1ccc(cc1)Cc1ccc(cc1)NC(=O)CCCCCCCCCCN1C(=O)c2c(C1=O)cc(cc2)C(=O)c1ccc2c(c1)C(=O)N(C2=O)[H]	136	DSC
274		*CC(=O)Nc1ccc(cc1)NC(=O)CN1C(=O)c2c(C1=O)cc(cc2)C(=O)c1ccc2c(c1)C(=O)N(C2=O)*	[H]CC(=O)Nc1ccc(cc1)NC(=O)CN1C(=O)c2c(C1=O)cc(cc2)C(=O)c1ccc2c(c1)C(=O)N(C2=O)[H]	250	DSC
275		*CCC(=O)Nc1ccc(cc1)NC(=O)CCN1C(=O)c2c(C1=O)cc(cc2)C(=O)c1ccc2c(c1)C(=O)N(C2=O)*	[H]CCC(=O)Nc1ccc(cc1)NC(=O)CCN1C(=O)c2c(C1=O)cc(cc2)C(=O)c1ccc2c(c1)C(=O)N(C2=O)[H]	237	DSC
276		*CCCC(=O)Nc1ccc(cc1)NC(=O)CCCN1C(=O)c2c(C1=O)cc(cc2)C(=O)c1ccc2c(c1)C(=O)N(C2=O)*	[H]CCCC(=O)Nc1ccc(cc1)NC(=O)CCCN1C(=O)c2c(C1=O)cc(cc2)C(=O)c1ccc2c(c1)C(=O)N(C2=O)[H]	209	DSC
277		*CCCCCC(=O)Nc1ccc(cc1)NC(=O)CCCCCN1C(=O)c2c(C1=O)cc(cc2)C(=O)c1ccc2c(c1)C(=O)N(C2=O)*	[H]CCCCCC(=O)Nc1ccc(cc1)NC(=O)CCCCCN1C(=O)c2c(C1=O)cc(cc2)C(=O)c1ccc2c(c1)C(=O)N(C2=O)[H]	200	DSC
278		*CCCCCCCCCCC(=O)Nc1ccc(cc1)NC(=O)CCCCCCCCCCN1C(=O)c2c(C1=O)cc(cc2)C(=O)c1ccc2c(c1)C(=O)N(C2=O)*	[H]CCCCCCCCCCC(=O)Nc1ccc(cc1)NC(=O)CCCCCCCCCCN1C(=O)c2c(C1=O)cc(cc2)C(=O)c1ccc2c(c1)C(=O)N(C2=O)[H]	125	DSC
279		CCOP(=O)(Cc1ccc(cc1N1C(=O)c2c(C1=O)cc(cc2)*)N1C(=O)c2c(C1=O)cc(cc2)C(=O)*)OCC	CCOP(Cc1c([H])cc(N2C(c3ccc(C(c4ccc(C(N([H])C5=O)=O)c5c4)=O)cc3C2=O)=O)cc1)(OCC)=O	218	DSC
280		ClCCOP(=O)(Cc1ccc(cc1N1C(=O)c2c(C1=O)cc(cc2)*)N1C(=O)c2c(C1=O)cc(cc2)C(=O)*)OCCCl	ClCCOP(Cc1c([H])cc(N2C(c3ccc(C(c4ccc(C(N([H])C5=O)=O)c5c4)=O)cc3C2=O)=O)cc1)(OCCCl)=O	261	DSC
281		*c1ccc2c(c1)C(=O)N(C2=O)c1ccc2-c3c(Cc2c1)cc(cc3)N1C(=O)c2c(C1=O)cc(cc2)C(C(F)(F)F)(C(F)(F)F)*	O=C(N1[H])c2cc(C(C(F)(F)F)(C(F)(F)F)c3ccc(C(N4c5ccc(c6c7cc([H])cc6)c(C7)c5)=O)c(C4=O)c3)ccc2C1=O	394	DSC
282		*c1ccc(cc1)Oc1ccc(cc1)S(=O)(=O)c1ccc(cc1)Oc1ccc(cc1)N1C(=O)c2c(C1=O)cc(cc2)Oc1cccc(c1)Oc1ccc2c(c1)C(=O)N(C2=O)*	[H]c1ccc(cc1)Oc1ccc(cc1)S(=O)(=O)c1ccc(cc1)Oc1ccc(cc1)N1C(=O)c2c(C1=O)cc(cc2)Oc1cccc(c1)Oc1ccc2c(c1)C(=O)N(C2=O)[H]	201	DSC
283		*c1ccc(cc1)Oc1ccc(cc1)C(=O)c1cccc(c1)C(=O)c1ccc(cc1)Oc1ccc(cc1)N1C(=O)c2c(C1=O)cc(cc2)Oc1ccc(cc1)Oc1ccc(cc1)Oc1ccc2c(c1)C(=O)N(C2=O)*	[H]c1ccc(cc1)Oc1ccc(cc1)C(=O)c1cccc(c1)C(=O)c1ccc(cc1)Oc1ccc(cc1)N1C(=O)c2c(C1=O)cc(cc2)Oc1ccc(cc1)Oc1ccc(cc1)Oc1ccc2c(c1)C(=O)N(C2=O)[H]	192	DSC
284		*c1ccc(cc1)Oc1ccc(cc1)C(=O)c1cccc(c1)C(=O)c1ccc(cc1)Oc1ccc(cc1)N1C(=O)c2c(C1=O)cc(cc2)Oc1ccc(cc1)Sc1ccc(cc1)Oc1ccc2c(c1)C(=O)N(C2=O)*	[H]c1ccc(cc1)Oc1ccc(cc1)C(=O)c1cccc(c1)C(=O)c1ccc(cc1)Oc1ccc(cc1)N1C(=O)c2c(C1=O)cc(cc2)Oc1ccc(cc1)Sc1ccc(cc1)Oc1ccc2c(c1)C(=O)N(C2=O)[H]	192	DSC
285		*c1ccc(cc1)Oc1ccc(cc1)C(=O)c1cccc(c1)C(=O)c1ccc(cc1)Oc1ccc(cc1)N1C(=O)c2c(C1=O)cc(cc2)[Si](c1ccc2c(c1)C(=O)N(C2=O)*)(C)C	[H]c1ccc(cc1)Oc1ccc(cc1)C(=O)c1cccc(c1)C(=O)c1ccc(cc1)Oc1ccc(cc1)N1C(=O)c2c(C1=O)cc(cc2)[Si](c1ccc2c(c1)C(=O)N(C2=O)[H])(C)C	208	DSC
286		*c1ccc2c(c1)C(=O)N(C2=O)c1ccc(cc1)Oc1ccc(cc1)C(=O)c1ccc2c(c1)ccc(c2)C(=O)c1ccc(cc1)Oc1ccc(cc1)N1C(=O)c2c(C1=O)cc(cc2)C(=O)*	O=C(N1[H])c2cc(C(c3ccc(C(N4c5ccc(Oc6ccc(C(c7cc(ccc(C(c8ccc(Oc9ccc([H])cc9)cc8)=O)c%10)c%10cc7)=O)cc6)cc5)=O)c(C4=O)c3)=O)ccc2C1=O	246	DSC
287		*Oc1ccc(cc1)C(c1ccc(cc1)Oc1ccc2c(c1)C(=O)N(C2=O)N1C(=O)c2c(C1=O)cc(cc2)*)(C)C	O=C(N1[H])c2cc(Oc3ccc(C(C)(C)c4ccc(Oc5ccc(C(N([H])C6=O)=O)c6c5)cc4)cc3)ccc2C1=O	216.7	DSC
288		*c1ccc2c(c1)C(=O)N(C2=O)c1cccc(c1)Oc1ccc(cc1)P(=O)(c1ccccc1)c1ccc(cc1)Oc1cccc(c1)N1C(=O)c2c(C1=O)cc(cc2)C(C(F)(F)F)(C(F)(F)F)*	O=C(N1[H])c2cc(C(C(F)(F)F)(C(F)(F)F)c3ccc(C(N4c5cc(Oc6ccc(P(c7ccc(Oc8cc([H])ccc8)cc7)(c9ccccc9)=O)cc6)ccc5)=O)c(C4=O)c3)ccc2C1=O	243	DSC
289		*C(=O)Nc1ccc(cc1)Oc1cccc(c1)NC(=O)c1ccc2c(c1)C(=O)N(C2=O)c1ccc(cc1)Oc1cccc(c1)N1C(=O)c2c(C1=O)cc(cc2)*	O=C(c1ccc(C(N([H])C2=O)=O)c2c1)Nc3ccc(Oc4cc(NC(c5cc(C(N(c6ccc(Oc7cc([H])ccc7)cc6)C8=O)=O)c8cc5)=O)ccc4)cc3	211	DSC
290		*C(=O)Nc1ccc(cc1)Oc1ccc(cc1)C(c1ccc(cc1)Oc1ccc(cc1)NC(=O)c1ccc2c(c1)C(=O)N(C2=O)c1ccc(cc1)Oc1cccc(c1)N1C(=O)c2c(C1=O)cc(cc2)*)(C)C	O=C(c1ccc(C(N([H])C2=O)=O)c2c1)Nc3ccc(Oc4ccc(C(C)(C)c5ccc(Oc6ccc(NC(c7cc(C(N(c8ccc(Oc9cc([H])ccc9)cc8)C%10=O)=O)c%10cc7)=O)cc6)cc5)cc4)cc3	207	DSC
291		*c1ccc2c(c1)C(=O)N(C2=O)c1ccc(cc1)C(=O)Nc1ccc(cc1)Oc1ccc(cc1)NC(=O)c1ccc(cc1)N1C(=O)c2c(C1=O)cc(cc2)C(C(F)(F)F)(C(F)(F)F)*	O=C(N1[H])c2cc(C(C(F)(F)F)(C(F)(F)F)c3ccc(C(N4c5ccc(C(Nc6ccc(Oc7ccc(NC(c8ccc([H])cc8)=O)cc7)cc6)=O)cc5)=O)c(C4=O)c3)ccc2C1=O	322	DSC
292		*c1ccc2c(c1)C(=O)N(C2=O)c1cccc(c1)C(=O)Nc1ccc(cc1)Oc1ccc(cc1)NC(=O)c1cccc(c1)N1C(=O)c2c(C1=O)cc(cc2)C(C(F)(F)F)(C(F)(F)F)*	O=C(c1c(C2=O)ccc(C(C(F)(F)F)(c3cc(C4=O)c(C(N4c5cccc(C(Nc6ccc(Oc7ccc(NC(c8cccc([H])c8)=O)cc7)cc6)=O)c5)=O)cc3)C(F)(F)F)c1)N2[H]	298	DSC
293		*c1ccc2c(c1)C(=O)N(C2=O)c1cccc(c1)C(=O)Nc1ccc(cc1)NC(=O)c1cccc(c1)N1C(=O)c2c(C1=O)cc(cc2)C(C(F)(F)F)(C(F)(F)F)*	O=C(N1[H])c2cc(C(C(F)(F)F)(C(F)(F)F)c3ccc(C(N4c5cc(C(Nc6ccc(NC(c7cc([H])ccc7)=O)cc6)=O)ccc5)=O)c(C4=O)c3)ccc2C1=O	311	DSC
294		*c1cccc(c1)N1C(=O)c2c(C1=O)ccc(c2)Oc1ccccc1Oc1ccc2c(c1)C(=O)N(C2=O)*	[H]c1cccc(c1)N1C(=O)c2c(C1=O)ccc(c2)Oc1ccccc1Oc1ccc2c(c1)C(=O)N(C2=O)[H]	224	DSC
295		*c1ccc(cc1)Oc1ccc(cc1)N1C(=O)c2c(C1=O)cc(cc2)Oc1ccccc1Oc1ccc2c(c1)C(=O)N(C2=O)*	[H]c1ccc(cc1)Oc1ccc(cc1)N1C(=O)c2c(C1=O)cc(cc2)Oc1ccccc1Oc1ccc2c(c1)C(=O)N(C2=O)[H]	212	DSC
296		*c1ccc(cc1)Oc1ccc(cc1)Oc1ccc(cc1)N1C(=O)c2c(C1=O)cc(cc2)Oc1ccccc1Oc1ccc2c(c1)C(=O)N(C2=O)*	[H]c1ccc(cc1)Oc1ccc(cc1)Oc1ccc(cc1)N1C(=O)c2c(C1=O)cc(cc2)Oc1ccccc1Oc1ccc2c(c1)C(=O)N(C2=O)[H]	202	DSC
297		*c1ccc(cc1)Oc1ccccc1Oc1ccc(cc1)N1C(=O)c2c(C1=O)cc(cc2)Oc1ccccc1Oc1ccc2c(c1)C(=O)N(C2=O)*	[H]c1ccc(cc1)Oc1ccccc1Oc1ccc(cc1)N1C(=O)c2c(C1=O)cc(cc2)Oc1ccccc1Oc1ccc2c(c1)C(=O)N(C2=O)[H]	193	DSC
298		*c1ccc(cc1)Oc1cc2ccccc2cc1Oc1ccc(cc1)N1C(=O)c2c(C1=O)cc(cc2)Oc1ccccc1Oc1ccc2c(c1)C(=O)N(C2=O)*	[H]c1ccc(cc1)Oc1cc2ccccc2cc1Oc1ccc(cc1)N1C(=O)c2c(C1=O)cc(cc2)Oc1ccccc1Oc1ccc2c(c1)C(=O)N(C2=O)[H]	216	DSC
299		*c1ccc(cc1)Oc1ccc(cc1)c1ccc(cc1)Oc1ccc(cc1)N1C(=O)c2c(C1=O)cc(cc2)Oc1ccccc1Oc1ccc2c(c1)C(=O)N(C2=O)*	[H]c1ccc(cc1)Oc1ccc(cc1)c1ccc(cc1)Oc1ccc(cc1)N1C(=O)c2c(C1=O)cc(cc2)Oc1ccccc1Oc1ccc2c(c1)C(=O)N(C2=O)[H]	204	DSC
300		*c1ccc(cc1)Oc1ccccc1Oc1ccc(cc1)N1C(=O)c2c(C1=O)cc(cc2)Oc1cc2ccccc2cc1Oc1ccc2c(c1)C(=O)N(C2=O)*	[H]c1ccc(cc1)Oc1ccccc1Oc1ccc(cc1)N1C(=O)c2c(C1=O)cc(cc2)Oc1cc2ccccc2cc1Oc1ccc2c(c1)C(=O)N(C2=O)[H]	204	DSC
301		*c1ccc(cc1)Oc1cc2ccccc2cc1Oc1ccc(cc1)N1C(=O)c2c(C1=O)cc(cc2)Oc1cc2ccccc2cc1Oc1ccc2c(c1)C(=O)N(C2=O)*	[H]c1ccc(cc1)Oc1cc2ccccc2cc1Oc1ccc(cc1)N1C(=O)c2c(C1=O)cc(cc2)Oc1cc2ccccc2cc1Oc1ccc2c(c1)C(=O)N(C2=O)[H]	222	DSC
302		*CCCCCCCN1C(=O)c2c(C1=O)ccc(c2)Oc1ccc2c(c1)C(=O)N(C2=O)*	[H]CCCCCCCN1C(=O)c2c(C1=O)ccc(c2)Oc1ccc2c(c1)C(=O)N(C2=O)[H]	110	DSC
303		*CCCCCCCCCCCN1C(=O)c2c(C1=O)cc(cc2)Oc1ccc2c(c1)C(=O)N(C2=O)*	[H]CCCCCCCCCCCN1C(=O)c2c(C1=O)cc(cc2)Oc1ccc2c(c1)C(=O)N(C2=O)[H]	74	DSC
304		*c1ccc2c(c1)C(=O)N(C2=O)c1ccc(c(c1)C(F)(F)F)c1ccc(cc1C(F)(F)F)N1C(=O)c2c(C1=O)cc(cc2)C(C(F)(F)F)(c1ccccc1)*	O=C(N1[H])c2cc(C(C(F)(F)F)(c3ccccc3)c4ccc(C(N5c6cc(C(F)(F)F)c(c7c(C(F)(F)F)cc([H])cc7)cc6)=O)c(C5=O)c4)ccc2C1=O	280	DSC
305		*c1ccc(cc1)N1C(=O)c2c(C1=O)ccc(c2)P(=O)(c1ccc2c(c1)C(=O)N(C2=O)*)c1ccccc1	[H]c1ccc(cc1)N1C(=O)c2c(C1=O)ccc(c2)P(=O)(c1ccc2c(c1)C(=O)N(C2=O)[H])c1ccccc1	366	DSC
306		*c1ccc(cc1)Oc1ccc(cc1)N1C(=O)c2c(C1=O)cc(cc2)P(=O)(c1ccc2c(c1)C(=O)N(C2=O)*)c1ccccc1	[H]c1ccc(cc1)Oc1ccc(cc1)N1C(=O)c2c(C1=O)cc(cc2)P(=O)(c1ccc2c(c1)C(=O)N(C2=O)[H])c1ccccc1	318	DSC
307		*c1cc(cc(c1)C(F)(F)F)N1C(=O)c2c(C1=O)ccc(c2)P(=O)(c1ccc2c(c1)C(=O)N(C2=O)*)c1ccccc1	[H]c1cc(cc(c1)C(F)(F)F)N1C(=O)c2c(C1=O)ccc(c2)P(=O)(c1ccc2c(c1)C(=O)N(C2=O)[H])c1ccccc1	317	DSC
308		*c1cccc(c1)N1C(=O)c2c(C1=O)cc(cc2)C(C(F)(F)F)(C(F)(F)F)c1ccc2c(c1)C(=O)N(C2=O)c1cccc(c1)n1c(=O)c2c(c1=O)cc1c(c2)c(=O)n(c1=O)*	[H]c1cccc(c1)N1C(=O)c2c(C1=O)cc(cc2)C(C(F)(F)F)(C(F)(F)F)c1ccc2c(c1)C(=O)N(C2=O)c1cccc(c1)n1c(=O)c2c(c1=O)cc1c(c2)c(=O)n(c1=O)[H]	338	DSC
309		*c1ccc(cc1)N1C(=O)c2c(C1=O)ccc(c2)C(C(F)(F)F)(C(F)(F)F)c1ccc2c(c1)C(=O)N(C2=O)c1ccc(cc1)N1C(=O)c2c(C1=O)cc(cc2)c1ccc2c(c1)C(=O)N(C2=O)*	[H]c1ccc(cc1)N1C(=O)c2c(C1=O)ccc(c2)C(C(F)(F)F)(C(F)(F)F)c1ccc2c(c1)C(=O)N(C2=O)c1ccc(cc1)N1C(=O)c2c(C1=O)cc(cc2)c1ccc2c(c1)C(=O)N(C2=O)[H]	342	DSC
310		*c1cccc(c1)N1C(=O)c2c(C1=O)ccc(c2)C(C(F)(F)F)(C(F)(F)F)c1ccc2c(c1)C(=O)N(C2=O)c1cccc(c1)N1C(=O)c2c(C1=O)cc(cc2)c1ccc2c(c1)C(=O)N(C2=O)*	[H]c1cccc(c1)N1C(=O)c2c(C1=O)ccc(c2)C(C(F)(F)F)(C(F)(F)F)c1ccc2c(c1)C(=O)N(C2=O)c1cccc(c1)N1C(=O)c2c(C1=O)cc(cc2)c1ccc2c(c1)C(=O)N(C2=O)[H]	308	DSC
311		*c1ccc2c(c1)C(=O)N(C2=O)c1cccc(c1)NC(=O)c1cccc(c1)C(=O)Nc1cccc(c1)N1C(=O)c2c(C1=O)cc(cc2)C(=O)*	O=C(N1[H])c2cc(C(c3ccc(C(N4c5cc(NC(c6cc(C(Nc7cc([H])ccc7)=O)ccc6)=O)ccc5)=O)c(C4=O)c3)=O)ccc2C1=O	204	DSC
312		*c1ccc2c(c1)C(=O)N(C2=O)c1ccc(cc1)OCCOc1ccc(cc1)N1C(=O)c2c(C1=O)cc(cc2)C(C(F)(F)F)(C(F)(F)F)*	O=C(N1[H])c2cc(C(C(F)(F)F)(C(F)(F)F)c3ccc(C(N4c5ccc(OCCOc6ccc([H])cc6)cc5)=O)c(C4=O)c3)ccc2C1=O	260	DSC
313		*c1ccc2c(c1)C(=O)N(C2=O)c1ccc(cc1)OCCOCCOc1ccc(cc1)N1C(=O)c2c(C1=O)cc(cc2)C(C(F)(F)F)(C(F)(F)F)*	O=C(N1[H])c2cc(C(C(F)(F)F)(C(F)(F)F)c3ccc(C(N4c5ccc(OCCOCCOc6ccc([H])cc6)cc5)=O)c(C4=O)c3)ccc2C1=O	180	DSC
314		FC(C(C(F)(F)F)(c1ccc2c(c1)C(=O)N(C2=O)c1ccc(cc1)OCCOCCOCCOc1ccc(cc1)N1C(=O)c2c(C1=O)cc(cc2)*)*)(F)F	FC(F)(F)C(c1cc(C(N(c2ccc(OCCOCCOCCOc3ccc([H])cc3)cc2)C4=O)=O)c4cc1)(c5ccc(C(N([H])C6=O)=O)c6c5)C(F)(F)F	175	DSC
315		*C(=O)Nc1ccc(cc1)Cc1ccc(cc1)NC(=O)c1ccc2c(c1)C(=O)N(C2=O)c1ccc(cc1)Oc1ccc(cc1)N1C(=O)c2c(C1=O)cc(cc2)*	O=C(c1ccc(C(N([H])C2=O)=O)c2c1)Nc3ccc(Cc4ccc(NC(c5cc(C(N(c6ccc(Oc7ccc([H])cc7)cc6)C8=O)=O)c8cc5)=O)cc4)cc3	270	DSC
316		*C(=O)Nc1ccc(cc1)Sc1ccc(cc1)NC(=O)c1ccc2c(c1)C(=O)N(C2=O)c1ccc(cc1)Oc1ccc(cc1)N1C(=O)c2c(C1=O)cc(cc2)*	O=C(c1ccc(C(N([H])C2=O)=O)c2c1)Nc3ccc(Sc4ccc(NC(c5cc(C(N(c6ccc(Oc7ccc([H])cc7)cc6)C8=O)=O)c8cc5)=O)cc4)cc3	284	DSC
317		*C(=O)Nc1ccc(cc1)Oc1ccc(cc1)Oc1ccc(cc1)NC(=O)c1ccc2c(c1)C(=O)N(C2=O)c1ccc(cc1)Oc1ccc(cc1)N1C(=O)c2c(C1=O)cc(cc2)*	O=C(c1ccc(C(N([H])C2=O)=O)c2c1)Nc3ccc(Oc4ccc(Oc5ccc(NC(c6cc(C(N(c7ccc(Oc8ccc([H])cc8)cc7)C9=O)=O)c9cc6)=O)cc5)cc4)cc3	260	DSC
318		*C(=O)Nc1ccc(cc1)Oc1ccc(cc1)NC(=O)c1ccc2c(c1)C(=O)N(C2=O)c1ccc(cc1)Cc1ccc(cc1)N1C(=O)c2c(C1=O)cc(cc2)*	O=C(c1ccc(C(N([H])C2=O)=O)c2c1)Nc3ccc(Oc4ccc(NC(c5cc(C(N(c6ccc(Cc7ccc([H])cc7)cc6)C8=O)=O)c8cc5)=O)cc4)cc3	251	DSC
319		*C(=O)Nc1ccc(cc1)Oc1ccc(cc1)Oc1ccc(cc1)NC(=O)c1ccc2c(c1)C(=O)N(C2=O)c1ccc(cc1)S(=O)(=O)c1ccc(cc1)N1C(=O)c2c(C1=O)cc(cc2)*	O=C(c1ccc(C(N([H])C2=O)=O)c2c1)Nc3ccc(Oc4ccc(Oc5ccc(NC(c6cc(C(N(c7ccc(S(=O)(c8ccc([H])cc8)=O)cc7)C9=O)=O)c9cc6)=O)cc5)cc4)cc3	243	DSC
320		*C(=O)Nc1ccc(cc1)Oc1ccc(cc1)NC(=O)c1ccc2c(c1)C(=O)N(C2=O)C1CCC(CC1)CC1CCC(CC1)N1C(=O)c2c(C1=O)cc(cc2)*	O=C(c1ccc(C(N([H])C2=O)=O)c2c1)Nc3ccc(Oc4ccc(NC(c5cc(C(N(C6CCC(CC7CCC([H])CC7)CC6)C8=O)=O)c8cc5)=O)cc4)cc3	250	DSC
321		*c1ccc2c(c1)C(=O)N(C2=O)c1cccc(c1C)N1C(=O)c2c(C1=O)cc(cc2)C(C(F)(F)F)(C(F)(F)F)*	O=C(N1[H])c2cc(C(C(F)(F)F)(C(F)(F)F)c3ccc(C(N4c5c(C)c([H])ccc5)=O)c(C4=O)c3)ccc2C1=O	335	DSC
322		O=C1c2ccc(cc2C(=O)N1c1c(C)cc(c(c1C)*)C)c1ccc2c(c1)C(=O)N(C2=O)*	O=C1c2ccc(cc2C(=O)N1c1c(C)cc(c(c1C)[H])C)c1ccc2c(c1)C(=O)N(C2=O)[H]	385	DSC
323		Cc1cc(C)c(c(c1N1C(=O)c2c(C1=O)cc(c(c2)Cl)C(=O)*)C)N1C(=O)c2c(C1=O)cc(c(c2)*)Cl	Cc1c(N2C(c3cc(Cl)c(C(c4cc(C(N([H])C5=O)=O)c5cc4Cl)=O)cc3C2=O)=O)c(C)c([H])c(C)c1	371	DSC
324		O=C1c2cc(C(=O)*)c(cc2C(=O)N1c1cccc(c1)N1C(=O)c2c(C1=O)cc(c(c2)*)Cl)Cl	O=C1c2c(C(N1c3cc([H])ccc3)=O)cc(Cl)c(C(c4cc(C(N([H])C5=O)=O)c5cc4Cl)=O)c2	313	DSC
325		O=C1c2cc(C(=O)*)c(cc2C(=O)N1c1cc(cc(c1)C(C)(C)C)N1C(=O)c2c(C1=O)cc(c(c2)*)Cl)Cl	O=C1c2c(C(N1c3cc(C(C)(C)C)cc([H])c3)=O)cc(Cl)c(C(c4cc(C(N([H])C5=O)=O)c5cc4Cl)=O)c2	290	DSC
326		OC(=O)c1cc(cc(c1)N1C(=O)c2c(C1=O)cc(c(c2)*)Cl)N1C(=O)c2c(C1=O)cc(c(c2)Cl)C(=O)*	OC(c1cc([H])cc(N2C(c3cc(Cl)c(C(c4cc(C(N([H])C5=O)=O)c5cc4Cl)=O)cc3C2=O)=O)c1)=O	368	DSC
327		COC(=O)c1cc(cc(c1)N1C(=O)c2c(C1=O)cc(c(c2)*)Cl)N1C(=O)c2c(C1=O)cc(c(c2)Cl)C(=O)*	COC(c1cc([H])cc(N2C(c3cc(Cl)c(C(c4cc(C(N([H])C5=O)=O)c5cc4Cl)=O)cc3C2=O)=O)c1)=O	321	DSC
328		O=C1c2cc(C(=O)*)c(cc2C(=O)N1c1cc(cc(c1)C(F)(F)F)N1C(=O)c2c(C1=O)cc(c(c2)*)Cl)Cl	O=C1c2c(C(N1c3cc(C(F)(F)F)cc([H])c3)=O)cc(Cl)c(C(c4cc(C(N([H])C5=O)=O)c5cc4Cl)=O)c2	305	DSC
329		Clc1cc(cc(c1)N1C(=O)c2c(C1=O)cc(c(c2)*)Cl)N1C(=O)c2c(C1=O)cc(c(c2)Cl)C(=O)*	Clc1cc([H])cc(N2C(c3cc(Cl)c(C(c4cc(C(N([H])C5=O)=O)c5cc4Cl)=O)cc3C2=O)=O)c1	311	DSC
330		Clc1cc(c(cc1N1C(=O)c2c(C1=O)cc(c(c2)Cl)C(=O)*)Cl)N1C(=O)c2c(C1=O)cc(c(c2)*)Cl	Clc1c(N2C(c3cc(Cl)c(C(c4cc(C(N([H])C5=O)=O)c5cc4Cl)=O)cc3C2=O)=O)cc(Cl)c([H])c1	367	DSC
331		*C(=O)Nc1cccc(c1)NC(=O)c1ccc2c(c1)C(=O)N(C2=O)c1ccc(cc1)Oc1ccc2c(c1)cc(cc2)Oc1ccc(cc1)N1C(=O)c2c(C1=O)cc(cc2)*	O=C(c1ccc(C(N([H])C2=O)=O)c2c1)Nc3cc(NC(c4cc(C(N(c5ccc(Oc6cc7cc(Oc8ccc([H])cc8)ccc7cc6)cc5)C9=O)=O)c9cc4)=O)ccc3	286	DSC
332		*C(=O)Nc1ccc(cc1)Oc1cccc(c1)NC(=O)c1ccc2c(c1)C(=O)N(C2=O)c1ccc(cc1)Oc1ccc2c(c1)cc(cc2)Oc1ccc(cc1)N1C(=O)c2c(C1=O)cc(cc2)*	O=C(c1ccc(C(N([H])C2=O)=O)c2c1)Nc3ccc(Oc4cc(NC(c5cc(C(N(c6ccc(Oc7cc8cc(Oc9ccc([H])cc9)ccc8cc7)cc6)C%10=O)=O)c%10cc5)=O)ccc4)cc3	263	DSC
333		*C(=O)Nc1ccc(cc1)Cc1ccc(cc1)NC(=O)c1ccc2c(c1)C(=O)N(C2=O)c1ccc(cc1)Oc1ccc2c(c1)cc(cc2)Oc1ccc(cc1)N1C(=O)c2c(C1=O)cc(cc2)*	O=C(c1ccc(C(N([H])C2=O)=O)c2c1)Nc3ccc(Cc4ccc(NC(c5cc(C(N(c6ccc(Oc7cc8cc(Oc9ccc([H])cc9)ccc8cc7)cc6)C%10=O)=O)c%10cc5)=O)cc4)cc3	273	DSC
334		*C(=O)Nc1ccc(cc1)C(C(F)(F)F)(C(F)(F)F)c1ccc(cc1)NC(=O)c1ccc2c(c1)C(=O)N(C2=O)c1ccc(cc1)Oc1ccc2c(c1)cc(cc2)Oc1ccc(cc1)N1C(=O)c2c(C1=O)cc(cc2)*	O=C(c1ccc(C(N([H])C2=O)=O)c2c1)Nc3ccc(C(C(F)(F)F)(c4ccc(NC(c5cc(C(N(c6ccc(Oc7cc8cc(Oc9ccc([H])cc9)ccc8cc7)cc6)C%10=O)=O)c%10cc5)=O)cc4)C(F)(F)F)cc3	292	DSC
335		*C(=O)Nc1ccc(cc1)Oc1ccc(cc1)C(C(F)(F)F)(C(F)(F)F)c1ccc(cc1)Oc1ccc(cc1)NC(=O)c1ccc2c(c1)C(=O)N(C2=O)c1ccc(cc1)Oc1ccc2c(c1)cc(cc2)Oc1ccc(cc1)N1C(=O)c2c(C1=O)cc(cc2)*	O=C(c1ccc(C(N([H])C2=O)=O)c2c1)Nc3ccc(Oc4ccc(C(C(F)(F)F)(c5ccc(Oc6ccc(NC(c7cc(C(N(c8ccc(Oc9cc%10cc(Oc%11ccc([H])cc%11)ccc%10cc9)cc8)C%12=O)=O)c%12cc7)=O)cc6)cc5)C(F)(F)F)cc4)cc3	250	DSC
336		*C(=O)Nc1ccc(cc1)Oc1ccc(cc1)C(c1ccc(cc1)Oc1ccc(cc1)NC(=O)c1ccc2c(c1)C(=O)N(C2=O)c1ccc(cc1)Oc1ccc2c(c1)cc(cc2)Oc1ccc(cc1)N1C(=O)c2c(C1=O)cc(cc2)*)(C)C	O=C(c1ccc(C(N([H])C2=O)=O)c2c1)Nc3ccc(Oc4ccc(C(C)(C)c5ccc(Oc6ccc(NC(c7cc(C(N(c8ccc(Oc9cc%10cc(Oc%11ccc([H])cc%11)ccc%10cc9)cc8)C%12=O)=O)c%12cc7)=O)cc6)cc5)cc4)cc3	250	DSC
337		*C(=O)Nc1ccc(cc1)Oc1ccc(cc1)S(=O)(=O)c1ccc(cc1)Oc1ccc(cc1)NC(=O)c1ccc2c(c1)C(=O)N(C2=O)c1ccc(cc1)Oc1ccc2c(c1)cc(cc2)Oc1ccc(cc1)N1C(=O)c2c(C1=O)cc(cc2)*	O=C(c1ccc(C(N([H])C2=O)=O)c2c1)Nc3ccc(Oc4ccc(S(=O)(c5ccc(Oc6ccc(NC(c7cc(C(N(c8ccc(Oc9cc%10cc(Oc%11ccc([H])cc%11)ccc%10cc9)cc8)C%12=O)=O)c%12cc7)=O)cc6)cc5)=O)cc4)cc3	274	DSC
338		*c1ccc2c(c1)C(=O)N(C2=O)c1ccc(cc1)C1(c2ccc(cc2)N2C(=O)c3c(C2=O)cc(cc3)C(=O)*)c2ccccc2-c2c1cccc2	O=C(N1[H])c2cc(C(c3ccc(C(N4c5ccc(C6(c7c(c8ccccc86)cccc7)c9ccc([H])cc9)cc5)=O)c(C4=O)c3)=O)ccc2C1=O	376	DSC
339		*c1ccc2c(c1)C(=O)N(C2=O)c1ccc(cc1C(C)(C)C)Cc1ccc(c(c1)C(C)(C)C)N1C(=O)c2c(C1=O)cc(cc2)C(C(F)(F)F)(C(F)(F)F)*	O=C(N1[H])c2cc(C(C(F)(F)F)(C(F)(F)F)c3ccc(C(N4c5c(C(C)(C)C)cc(Cc6cc(C(C)(C)C)c([H])cc6)cc5)=O)c(C4=O)c3)ccc2C1=O	274	DSC
340		CCc1cc(Cc2cc(CC)c(c(c2)CC)N2C(=O)c3c(C2=O)cc(cc3)*)cc(c1N1C(=O)c2c(C1=O)cc(cc2)C(C(F)(F)F)(C(F)(F)F)*)CC	CCc1c(N2C(c3ccc(C(c4ccc(C(N([H])C5=O)=O)c5c4)(C(F)(F)F)C(F)(F)F)cc3C2=O)=O)c(CC)cc(Cc6cc(CC)c([H])c(CC)c6)c1	266	DSC
341		*c1ccc2c(c1)C(=O)N(C2=O)c1c(C)cc(cc1C(C)C)Cc1cc(C)c(c(c1)C(C)C)N1C(=O)c2c(C1=O)cc(cc2)C(C(F)(F)F)(C(F)(F)F)*	O=C(N1[H])c2cc(C(C(F)(F)F)(C(F)(F)F)c3ccc(C(N4c5c(C(C)C)cc(Cc6cc(C(C)C)c([H])c(C)c6)cc5C)=O)c(C4=O)c3)ccc2C1=O	276	DSC
342		*c1ccc2c(c1)C(=O)N(C2=O)c1ccc(cc1)C(C(F)(F)F)(c1ccccc1)c1ccc(cc1)N1C(=O)c2c(C1=O)cc(cc2)C(C(F)(F)F)(C(F)(F)F)*	O=C(N1[H])c2cc(C(C(F)(F)F)(C(F)(F)F)c3ccc(C(N4c5ccc(C(C(F)(F)F)(c6ccccc6)c7ccc([H])cc7)cc5)=O)c(C4=O)c3)ccc2C1=O	305	DSC
343		*c1ccc2c(c1)C(=O)N(C2=O)c1c(C)cc(cc1C(C)C)C(C(F)(F)F)(c1cc(C)c(c(c1)C(C)C)N1C(=O)c2c(C1=O)cc(cc2)C(C(F)(F)F)(C(F)(F)F)*)c1ccccc1	O=C(N1[H])c2cc(C(C(F)(F)F)(C(F)(F)F)c3ccc(C(N4c5c(C(C)C)cc(C(C(F)(F)F)(c6ccccc6)c7cc(C(C)C)c([H])c(C)c7)cc5C)=O)c(C4=O)c3)ccc2C1=O	289	DSC
344		FC(C(c1cc(C(C)C)c(c(c1)C(C)C)N1C(=O)c2c(C1=O)cc(cc2)*)(c1cc(C(C)C)c(c(c1)C(C)C)N1C(=O)c2c(C1=O)cc(cc2)C(C(F)(F)F)(C(F)(F)F)*)c1ccccc1)(F)F	FC(F)(F)C(c1cc(C(C)C)c(N2C(c3ccc(C(c4ccc(C(N([H])C5=O)=O)c5c4)(C(F)(F)F)C(F)(F)F)cc3C2=O)=O)c(C(C)C)c1)(c6ccccc6)c7cc(C(C)C)c([H])c(C(C)C)c7	274	DSC
345		*c1ccc2c(c1)C(=O)N(C2=O)c1ccc(cc1F)C1(c2ccc(c(c2)F)N2C(=O)c3c(C2=O)cc(cc3)C(C(F)(F)F)(C(F)(F)F)*)c2ccccc2-c2c1cccc2	O=C(N1[H])c2cc(C(C(F)(F)F)(C(F)(F)F)c3ccc(C(N4c5c(F)cc(C6(c7c(c8ccccc86)cccc7)c9cc(F)c([H])cc9)cc5)=O)c(C4=O)c3)ccc2C1=O	352	DSC
346		*c1ccc2c(c1)C(=O)N(C2=O)c1ccc(cc1C(C)C)C1(c2ccc(c(c2)C(C)C)N2C(=O)c3c(C2=O)cc(cc3)C(C(F)(F)F)(C(F)(F)F)*)c2ccccc2-c2c1cccc2	O=C(N1[H])c2cc(C(C(F)(F)F)(C(F)(F)F)c3ccc(C(N4c5c(C(C)C)cc(C6(c7c(c8ccccc86)cccc7)c9cc(C(C)C)c([H])cc9)cc5)=O)c(C4=O)c3)ccc2C1=O	299	DSC
347		*c1ccc2c(c1)C(=O)N(C2=O)c1c(C)cc(cc1C)C1(c2cc(C)c(c(c2)C)N2C(=O)c3c(C2=O)cc(cc3)C(C(F)(F)F)(C(F)(F)F)*)c2ccccc2-c2c1cccc2	O=C(N1[H])c2cc(C(C(F)(F)F)(C(F)(F)F)c3ccc(C(N4c5c(C)cc(C6(c7c(c8ccccc86)cccc7)c9cc(C)c([H])c(C)c9)cc5C)=O)c(C4=O)c3)ccc2C1=O	361	DSC
348		*c1ccc2c(c1)C(=O)N(C2=O)c1c(C)cc(cc1C(C)C)C1(c2cc(C)c(c(c2)C(C)C)N2C(=O)c3c(C2=O)cc(cc3)C(C(F)(F)F)(C(F)(F)F)*)c2ccccc2-c2c1cccc2	O=C(N1[H])c2cc(C(C(F)(F)F)(C(F)(F)F)c3ccc(C(N4c5c(C(C)C)cc(C6(c7c(c8ccccc86)cccc7)c9cc(C(C)C)c([H])c(C)c9)cc5C)=O)c(C4=O)c3)ccc2C1=O	335	DSC
349		*c1ccc2c(c1)C(=O)N(C2=O)c1ccc(cc1C)c1ccc(c(c1)C)N1C(=O)c2c(C1=O)cc(cc2)C(C(F)(F)F)(C(F)(F)F)*	O=C(N1[H])c2cc(C(C(F)(F)F)(C(F)(F)F)c3ccc(C(N4c5c(C)cc(c6cc(C)c([H])cc6)cc5)=O)c(C4=O)c3)ccc2C1=O	352	DSC
350		*CCCCCCN1C(=O)c2c(C1=O)ccc(c2)C(=O)Nc1ccc(cc1)S(=O)(=O)c1ccc(cc1)NC(=O)c1ccc2c(c1)C(=O)N(C2=O)*	[H]CCCCCCN1C(=O)c2c(C1=O)ccc(c2)C(=O)Nc1ccc(cc1)S(=O)(=O)c1ccc(cc1)NC(=O)c1ccc2c(c1)C(=O)N(C2=O)[H]	198	DSC
351		*CCCCCCN1C(=O)c2c(C1=O)cc(cc2)C(=O)Nc1ccc(cc1)S(=O)(=O)c1cccc(c1)NC(=O)c1ccc2c(c1)C(=O)N(C2=O)*	[H]CCCCCCN1C(=O)c2c(C1=O)cc(cc2)C(=O)Nc1ccc(cc1)S(=O)(=O)c1cccc(c1)NC(=O)c1ccc2c(c1)C(=O)N(C2=O)[H]	190	DSC
352		*c1ccc2c(c1)C(=O)N(C2=O)c1ccc(cc1)OCCOCCOCCOCCOc1ccc(cc1)N1C(=O)c2c(C1=O)cc(cc2)C(C(F)(F)F)(C(F)(F)F)*	O=C(N1[H])c2cc(C(C(F)(F)F)(C(F)(F)F)c3ccc(C(N4c5ccc(OCCOCCOCCOCCOc6ccc([H])cc6)cc5)=O)c(C4=O)c3)ccc2C1=O	140	DSC
353		*C(=O)Nc1ccc(cc1)c1sc(c(c1c1ccccc1)c1ccccc1)c1ccc(cc1)NC(=O)c1ccc2c(c1)C(=O)N(C2=O)c1ccc(cc1)Oc1ccc2c(c1)cc(cc2)Oc1ccc(cc1)N1C(=O)c2c(C1=O)cc(cc2)*	O=C(c1ccc(C(N([H])C2=O)=O)c2c1)Nc3ccc(c4c(c5ccccc5)c(c6ccccc6)c(c7ccc(NC(c8cc(C(N(c9ccc(Oc%10cc%11cc(Oc%12ccc([H])cc%12)ccc%11cc%10)cc9)C%13=O)=O)c%13cc8)=O)cc7)s4)cc3	311	DSC
354		*CCCCCCN1C(=O)c2c(C1=O)cc(cc2)c1ccc(cc1)c1ccc2c(c1)C(=O)N(C2=O)*	[H]CCCCCCN1C(=O)c2c(C1=O)cc(cc2)c1ccc(cc1)c1ccc2c(c1)C(=O)N(C2=O)[H]	141	DSC
355		*CCCCCCCN1C(=O)c2c(C1=O)cc(cc2)c1ccc(cc1)c1ccc2c(c1)C(=O)N(C2=O)*	[H]CCCCCCCN1C(=O)c2c(C1=O)cc(cc2)c1ccc(cc1)c1ccc2c(c1)C(=O)N(C2=O)[H]	135	DSC
356		*CCCCCCCCN1C(=O)c2c(C1=O)cc(cc2)c1ccc(cc1)c1ccc2c(c1)C(=O)N(C2=O)*	[H]CCCCCCCCN1C(=O)c2c(C1=O)cc(cc2)c1ccc(cc1)c1ccc2c(c1)C(=O)N(C2=O)[H]	120	DSC
357		*CCCCCCCCCN1C(=O)c2c(C1=O)cc(cc2)c1ccc(cc1)c1ccc2c(c1)C(=O)N(C2=O)*	[H]CCCCCCCCCN1C(=O)c2c(C1=O)cc(cc2)c1ccc(cc1)c1ccc2c(c1)C(=O)N(C2=O)[H]	104	DSC
358		*CCCCCCCCCCN1C(=O)c2c(C1=O)ccc(c2)c1ccc(cc1)c1ccc2c(c1)C(=O)N(C2=O)*	[H]CCCCCCCCCCN1C(=O)c2c(C1=O)ccc(c2)c1ccc(cc1)c1ccc2c(c1)C(=O)N(C2=O)[H]	103	DSC
359		*CCCCCCCCCCCN1C(=O)c2c(C1=O)ccc(c2)c1ccc(cc1)c1ccc2c(c1)C(=O)N(C2=O)*	[H]CCCCCCCCCCCN1C(=O)c2c(C1=O)ccc(c2)c1ccc(cc1)c1ccc2c(c1)C(=O)N(C2=O)[H]	89	DSC
360		*CCCCCCCCCCCCN1C(=O)c2c(C1=O)cc(cc2)c1ccc(cc1)c1ccc2c(c1)C(=O)N(C2=O)*	[H]CCCCCCCCCCCCN1C(=O)c2c(C1=O)cc(cc2)c1ccc(cc1)c1ccc2c(c1)C(=O)N(C2=O)[H]	86	DSC
361		*c1ccc(cc1)Cc1ccc(cc1)N1C(=O)c2c(C1=O)cc(cc2)Oc1ccc(cc1)Oc1ccc2c(c1)C(=O)N(C2=O)*	[H]c1ccc(cc1)Cc1ccc(cc1)N1C(=O)c2c(C1=O)cc(cc2)Oc1ccc(cc1)Oc1ccc2c(c1)C(=O)N(C2=O)[H]	259	DSC
362		*c1ccc(c(c1)C(F)(F)F)c1ccc(cc1C(F)(F)F)N1C(=O)c2c(C1=O)ccc(c2)Oc1ccc2c(c1)C(=O)N(C2=O)*	[H]c1ccc(c(c1)C(F)(F)F)c1ccc(cc1C(F)(F)F)N1C(=O)c2c(C1=O)ccc(c2)Oc1ccc2c(c1)C(=O)N(C2=O)[H]	275	DSC
363		*c1cccc(c1)Oc1cccc(c1)n1c(=O)c2c(c1=O)cc1c(c2)c(=O)n(c1=O)*	[H]c1cccc(c1)Oc1cccc(c1)n1c(=O)c2c(c1=O)cc1c(c2)c(=O)n(c1=O)[H]	287	DSC
364		*c1cccc(c1)Oc1ccc(cc1)C(C(F)(F)F)(C(F)(F)F)c1ccc(cc1)Oc1cccc(c1)n1c(=O)c2c(c1=O)cc1c(c2)c(=O)n(c1=O)*	[H]c1cccc(c1)Oc1ccc(cc1)C(C(F)(F)F)(C(F)(F)F)c1ccc(cc1)Oc1cccc(c1)n1c(=O)c2c(c1=O)cc1c(c2)c(=O)n(c1=O)[H]	235	DSC
365		*c1ccc2c(c1)C(=O)N(C2=O)c1cccc(c1)Oc1ccc(cc1)C(C(F)(F)F)(C(F)(F)F)c1ccc(cc1)Oc1cccc(c1)N1C(=O)c2c(C1=O)cc(cc2)C(C(F)(F)F)(C(F)(F)F)*	O=C(N1[H])c2cc(C(C(F)(F)F)(C(F)(F)F)c3ccc(C(N4c5cc(Oc6ccc(C(C(F)(F)F)(C(F)(F)F)c7ccc(Oc8cc([H])ccc8)cc7)cc6)ccc5)=O)c(C4=O)c3)ccc2C1=O	224	DSC
366		*CCCCCCOC(=O)CCCCCCC(=O)OCCCCCCN1C(=O)c2c(C1=O)cc(cc2)S(=O)(=O)c1ccc2c(c1)C(=O)N(C2=O)*	[H]CCCCCCOC(=O)CCCCCCC(=O)OCCCCCCN1C(=O)c2c(C1=O)cc(cc2)S(=O)(=O)c1ccc2c(c1)C(=O)N(C2=O)[H]	46	DSC
367		*CCCCCCOC(=O)CCCCCCCCC(=O)OCCCCCCN1C(=O)c2c(C1=O)cc(cc2)S(=O)(=O)c1ccc2c(c1)C(=O)N(C2=O)*	[H]CCCCCCOC(=O)CCCCCCCCC(=O)OCCCCCCN1C(=O)c2c(C1=O)cc(cc2)S(=O)(=O)c1ccc2c(c1)C(=O)N(C2=O)[H]	72	DSC
368		*CCCCCCOC(=O)CCCCCCCCCCCCCCCCCCC(=O)OCCCCCCN1C(=O)c2c(C1=O)cc(cc2)S(=O)(=O)c1ccc2c(c1)C(=O)N(C2=O)*	[H]CCCCCCOC(=O)CCCCCCCCCCCCCCCCCCC(=O)OCCCCCCN1C(=O)c2c(C1=O)cc(cc2)S(=O)(=O)c1ccc2c(c1)C(=O)N(C2=O)[H]	19	DSC
369		FC(C(C(F)(F)F)(c1ccc2c(c1)C(=O)N(C2=O)c1ccc(cc1)Oc1ccc(cc1)c1ccc(cc1)Oc1ccc(cc1)N1C(=O)c2c(C1=O)cc(cc2)*)*)(F)F	FC(F)(F)C(c1cc(C(N(c2ccc(Oc3ccc(c4ccc(Oc5ccc([H])cc5)cc4)cc3)cc2)C6=O)=O)c6cc1)(c7ccc(C(N([H])C8=O)=O)c8c7)C(F)(F)F	280	DSC
370		*c1ccc(cc1)C1(c2ccc(cc2)N2C(=O)c3c(C2=O)cc(cc3)S(=O)(=O)c2ccc3c(c2)C(=O)N(C3=O)*)c2ccccc2-c2c1cccc2	[H]c1ccc(cc1)C1(c2ccc(cc2)N2C(=O)c3c(C2=O)cc(cc3)S(=O)(=O)c2ccc3c(c2)C(=O)N(C3=O)[H])c2ccccc2-c2c1cccc2	392	DSC
371		*c1ccc2c(c1)C(=O)N(C2=O)c1ccc(cc1)OCCCCOc1ccc(cc1)N1C(=O)c2c(C1=O)cc(cc2)C(C(F)(F)F)(C(F)(F)F)*	O=C(N1[H])c2cc(C(C(F)(F)F)(C(F)(F)F)c3ccc(C(N4c5ccc(OCCCCOc6ccc([H])cc6)cc5)=O)c(C4=O)c3)ccc2C1=O	169	DSC
372		*c1ccc2c(c1)C(=O)N(C2=O)c1ccc(cc1)OCCCCCCOc1ccc(cc1)N1C(=O)c2c(C1=O)cc(cc2)C(C(F)(F)F)(C(F)(F)F)*	O=C(N1[H])c2cc(C(C(F)(F)F)(C(F)(F)F)c3ccc(C(N4c5ccc(OCCCCCCOc6ccc([H])cc6)cc5)=O)c(C4=O)c3)ccc2C1=O	167	DSC
373		*c1ccc2c(c1)C(=O)N(C2=O)c1ccc(cc1)OCCCCCCCCCCOc1ccc(cc1)N1C(=O)c2c(C1=O)cc(cc2)C(C(F)(F)F)(C(F)(F)F)*	O=C(N1[H])c2cc(C(C(F)(F)F)(C(F)(F)F)c3ccc(C(N4c5ccc(OCCCCCCCCCCOc6ccc([H])cc6)cc5)=O)c(C4=O)c3)ccc2C1=O	143	DSC
374		*CCCCCC(=O)Oc1ccc(c(c1)C)OC(=O)CCCCCn1c(=O)c2c(c1=O)cc1c(c2)c(=O)n(c1=O)*	[H]CCCCCC(=O)Oc1ccc(c(c1)C)OC(=O)CCCCCn1c(=O)c2c(c1=O)cc1c(c2)c(=O)n(c1=O)[H]	78	DSC
375		*CCCCCC(=O)Oc1ccc(c(c1)Cl)OC(=O)CCCCCn1c(=O)c2c(c1=O)cc1c(c2)c(=O)n(c1=O)*	[H]CCCCCC(=O)Oc1ccc(c(c1)Cl)OC(=O)CCCCCn1c(=O)c2c(c1=O)cc1c(c2)c(=O)n(c1=O)[H]	87	DSC
376		*CCCCCC(=O)Oc1ccc(c(c1)c1ccccc1)OC(=O)CCCCCn1c(=O)c2c(c1=O)cc1c(c2)c(=O)n(c1=O)*	[H]CCCCCC(=O)Oc1ccc(c(c1)c1ccccc1)OC(=O)CCCCCn1c(=O)c2c(c1=O)cc1c(c2)c(=O)n(c1=O)[H]	82	DSC
377		*CCCCCC(=O)Oc1ccc(cc1)Oc1ccc(cc1)OC(=O)CCCCCn1c(=O)c2c(c1=O)cc1c(c2)c(=O)n(c1=O)*	[H]CCCCCC(=O)Oc1ccc(cc1)Oc1ccc(cc1)OC(=O)CCCCCn1c(=O)c2c(c1=O)cc1c(c2)c(=O)n(c1=O)[H]	91	DSC
378		*CCCCCC(=O)Oc1ccc2c(c1)cc(cc2)OC(=O)CCCCCn1c(=O)c2c(c1=O)cc1c(c2)c(=O)n(c1=O)*	[H]CCCCCC(=O)Oc1ccc2c(c1)cc(cc2)OC(=O)CCCCCn1c(=O)c2c(c1=O)cc1c(c2)c(=O)n(c1=O)[H]	98	DSC
379		*CCCCCCCCCCC(=O)Oc1ccc2c(c1)ccc(c2)OC(=O)CCCCCCCCCCn1c(=O)c2c(c1=O)cc1c(c2)c(=O)n(c1=O)*	[H]CCCCCCCCCCC(=O)Oc1ccc2c(c1)ccc(c2)OC(=O)CCCCCCCCCCn1c(=O)c2c(c1=O)cc1c(c2)c(=O)n(c1=O)[H]	66	DSC
380		*CCCCCCCCCCCC(=O)Oc1ccc2c(c1)ccc(c2)OC(=O)CCCCCCCCCCCn1c(=O)c2c(c1=O)cc1c(c2)c(=O)n(c1=O)*	[H]CCCCCCCCCCCC(=O)Oc1ccc2c(c1)ccc(c2)OC(=O)CCCCCCCCCCCn1c(=O)c2c(c1=O)cc1c(c2)c(=O)n(c1=O)[H]	62	DSC
381		*c1ccc(cc1)Oc1ccc(cc1)N1C(=O)c2c(C1=O)cc(cc2)Sc1ccc2c(c1)C(=O)N(C2=O)*	[H]c1ccc(cc1)Oc1ccc(cc1)N1C(=O)c2c(C1=O)cc(cc2)Sc1ccc2c(c1)C(=O)N(C2=O)[H]	258	DSC
382		*c1ccc(cc1)Oc1ccc(cc1)N1C(=O)c2c(C1=O)cc(cc2)[Si](c1ccc2c(c1)C(=O)N(C2=O)*)(C)C	[H]c1ccc(cc1)Oc1ccc(cc1)N1C(=O)c2c(C1=O)cc(cc2)[Si](c1ccc2c(c1)C(=O)N(C2=O)[H])(C)C	274	DSC
383		*c1ccc(cc1)Cc1ccc(cc1)N1C(=O)c2c(C1=O)cc(cc2)Sc1ccc2c(c1)C(=O)N(C2=O)*	[H]c1ccc(cc1)Cc1ccc(cc1)N1C(=O)c2c(C1=O)cc(cc2)Sc1ccc2c(c1)C(=O)N(C2=O)[H]	265	DSC
384		*c1ccc(cc1)Cc1ccc(cc1)N1C(=O)c2c(C1=O)cc(cc2)Oc1ccc(cc1)C(c1ccc(cc1)Oc1ccc2c(c1)C(=O)N(C2=O)*)(C)C	[H]c1ccc(cc1)Cc1ccc(cc1)N1C(=O)c2c(C1=O)cc(cc2)Oc1ccc(cc1)C(c1ccc(cc1)Oc1ccc2c(c1)C(=O)N(C2=O)[H])(C)C	217	DSC
385		FC(C(C(F)(F)F)(c1ccc2c(c1)C(=O)N(C2=O)c1ccc(cc1)Oc1ccc(cc1)C(c1ccc(cc1)Oc1ccc(cc1)N1C(=O)c2c(C1=O)cc(cc2)*)(C)C)*)(F)F	FC(F)(F)C(c1cc(C(N(c2ccc(Oc3ccc(C(C)(C)c4ccc(Oc5ccc([H])cc5)cc4)cc3)cc2)C6=O)=O)c6cc1)(c7ccc(C(N([H])C8=O)=O)c8c7)C(F)(F)F	235.8	DSC
386		FC(C(C(F)(F)F)(c1ccc2c(c1)C(=O)N(C2=O)c1ccc(cc1)Oc1ccc(cc1)S(=O)(=O)c1ccc(cc1)Oc1ccc(cc1)N1C(=O)c2c(C1=O)cc(cc2)*)*)(F)F	FC(F)(F)C(c1cc(C(N(c2ccc(Oc3ccc(S(=O)(c4ccc(Oc5ccc([H])cc5)cc4)=O)cc3)cc2)C6=O)=O)c6cc1)(c7ccc(C(N([H])C8=O)=O)c8c7)C(F)(F)F	269.3	DSC
387		*c1ccc2c(c1)C(=O)N(C2=O)c1cccc(c1)Oc1ccc(cc1)S(=O)(=O)c1ccc(cc1)Oc1cccc(c1)N1C(=O)c2c(C1=O)cc(cc2)C(C(F)(F)F)(C(F)(F)F)*	O=C(N1[H])c2cc(C(C(F)(F)F)(C(F)(F)F)c3ccc(C(N4c5cc(Oc6ccc(S(c7ccc(Oc8cc([H])ccc8)cc7)(=O)=O)cc6)ccc5)=O)c(C4=O)c3)ccc2C1=O	184	DSC
388		*c1cccc(c1)N1C(=O)c2c(C1=O)ccc(c2)Oc1ccc2c(c1)C1(CC2(C)C)CC(c2c1cc(cc2)Oc1ccc2c(c1)C(=O)N(C2=O)*)(C)C	[H]c1cccc(c1)N1C(=O)c2c(C1=O)ccc(c2)Oc1ccc2c(c1)C1(CC2(C)C)CC(c2c1cc(cc2)Oc1ccc2c(c1)C(=O)N(C2=O)[H])(C)C	253	DSC
389		*C(=O)Nc1ccc(cc1)Oc1ccc(cc1)NC(=O)c1ccc2c(c1)C(=O)N(C2=O)c1ccc(cc1)c1sc(c(c1c1ccccc1)c1ccccc1)c1ccc(cc1)N1C(=O)c2c(C1=O)cc(cc2)*	O=C(c1ccc(C(N([H])C2=O)=O)c2c1)Nc3ccc(Oc4ccc(NC(c5cc(C(N(c6ccc(c7c(c8ccccc8)c(c9ccccc9)c(c%10ccc([H])cc%10)s7)cc6)C%11=O)=O)c%11cc5)=O)cc4)cc3	320	DSC
390		*C(=O)Nc1ccc(cc1)Oc1cccc(c1)NC(=O)c1ccc2c(c1)C(=O)N(C2=O)c1ccc(cc1)c1sc(c(c1c1ccccc1)c1ccccc1)c1ccc(cc1)N1C(=O)c2c(C1=O)cc(cc2)*	O=C(c1ccc(C(N([H])C2=O)=O)c2c1)Nc3ccc(Oc4cc(NC(c5cc(C(N(c6ccc(c7c(c8ccccc8)c(c9ccccc9)c(c%10ccc([H])cc%10)s7)cc6)C%11=O)=O)c%11cc5)=O)ccc4)cc3	315	DSC
391		*C(=O)Nc1ccc(cc1)Cc1ccc(cc1)NC(=O)c1ccc2c(c1)C(=O)N(C2=O)c1ccc(cc1)c1sc(c(c1c1ccccc1)c1ccccc1)c1ccc(cc1)N1C(=O)c2c(C1=O)cc(cc2)*	O=C(c1ccc(C(N([H])C2=O)=O)c2c1)Nc3ccc(Cc4ccc(NC(c5cc(C(N(c6ccc(c7c(c8ccccc8)c(c9ccccc9)c(c%10ccc([H])cc%10)s7)cc6)C%11=O)=O)c%11cc5)=O)cc4)cc3	235	DSC
392		*C(=O)Nc1cccc(c1)C(=O)c1cccc(c1)NC(=O)c1ccc2c(c1)C(=O)N(C2=O)c1ccc(cc1)c1sc(c(c1c1ccccc1)c1ccccc1)c1ccc(cc1)N1C(=O)c2c(C1=O)cc(cc2)*	O=C(c1ccc(C(N([H])C2=O)=O)c2c1)Nc3cc(C(c4cc(NC(c5cc(C(N(c6ccc(c7c(c8ccccc8)c(c9ccccc9)c(c%10ccc([H])cc%10)s7)cc6)C%11=O)=O)c%11cc5)=O)ccc4)=O)ccc3	308	DSC
393		*C(=O)Nc1ccc(cc1)S(=O)(=O)c1ccc(cc1)NC(=O)c1ccc2c(c1)C(=O)N(C2=O)c1ccc(cc1)c1sc(c(c1c1ccccc1)c1ccccc1)c1ccc(cc1)N1C(=O)c2c(C1=O)cc(cc2)*	O=C(c1ccc(C(N([H])C2=O)=O)c2c1)Nc3ccc(S(=O)(c4ccc(NC(c5cc(C(N(c6ccc(c7c(c8ccccc8)c(c9ccccc9)c(c%10ccc([H])cc%10)s7)cc6)C%11=O)=O)c%11cc5)=O)cc4)=O)cc3	340	DSC
394		*C(=O)Nc1cccc(c1)S(=O)(=O)c1cccc(c1)NC(=O)c1ccc2c(c1)C(=O)N(C2=O)c1ccc(cc1)c1sc(c(c1c1ccccc1)c1ccccc1)c1ccc(cc1)N1C(=O)c2c(C1=O)cc(cc2)*	O=C(c1ccc(C(N([H])C2=O)=O)c2c1)Nc3cc(S(=O)(c4cc(NC(c5cc(C(N(c6ccc(c7c(c8ccccc8)c(c9ccccc9)c(c%10ccc([H])cc%10)s7)cc6)C%11=O)=O)c%11cc5)=O)ccc4)=O)ccc3	320	DSC
395		*C(=O)Nc1ccc(cc1)NC(=O)c1ccc2c(c1)C(=O)N(C2=O)c1ccc(cc1)c1sc(c(c1c1ccccc1)c1ccccc1)c1ccc(cc1)N1C(=O)c2c(C1=O)cc(cc2)*	O=C(c1ccc(C(N([H])C2=O)=O)c2c1)Nc3ccc(NC(c4cc(C(N(c5ccc(c6c(c7ccccc7)c(c8ccccc8)c(c9ccc([H])cc9)s6)cc5)C%10=O)=O)c%10cc4)=O)cc3	333	DSC
396		*C(=O)Nc1cccc(c1)NC(=O)c1ccc2c(c1)C(=O)N(C2=O)c1ccc(cc1)c1sc(c(c1c1ccccc1)c1ccccc1)c1ccc(cc1)N1C(=O)c2c(C1=O)cc(cc2)*	O=C(c1ccc(C(N([H])C2=O)=O)c2c1)Nc3cc(NC(c4cc(C(N(c5ccc(c6c(c7ccccc7)c(c8ccccc8)c(c9ccc([H])cc9)s6)cc5)C%10=O)=O)c%10cc4)=O)ccc3	334	DSC
397		*C(=O)Nc1ccc(cc1)Oc1ccc(cc1)Oc1ccc(cc1)NC(=O)c1ccc2c(c1)C(=O)N(C2=O)c1ccc(cc1)c1sc(c(c1c1ccccc1)c1ccccc1)c1ccc(cc1)N1C(=O)c2c(C1=O)cc(cc2)*	O=C(c1ccc(C(N([H])C2=O)=O)c2c1)Nc3ccc(Oc4ccc(Oc5ccc(NC(c6cc(C(N(c7ccc(c8c(c9ccccc9)c(c%10ccccc%10)c(c%11ccc([H])cc%11)s8)cc7)C%12=O)=O)c%12cc6)=O)cc5)cc4)cc3	303	DSC
398		*C(=O)Nc1ccc(cc1)Oc1ccc(cc1)C(c1ccc(cc1)Oc1ccc(cc1)NC(=O)c1ccc2c(c1)C(=O)N(C2=O)c1ccc(cc1)c1sc(c(c1c1ccccc1)c1ccccc1)c1ccc(cc1)N1C(=O)c2c(C1=O)cc(cc2)*)(C)C	O=C(c1ccc(C(N([H])C2=O)=O)c2c1)Nc3ccc(Oc4ccc(C(C)(C)c5ccc(Oc6ccc(NC(c7cc(C(N(c8ccc(c9c(c%10ccccc%10)c(c%11ccccc%11)c(c%12ccc([H])cc%12)s9)cc8)C%13=O)=O)c%13cc7)=O)cc6)cc5)cc4)cc3	287	DSC
399		*C(=O)Nc1ccc(cc1)c1sc(c(c1c1ccccc1)c1ccccc1)c1ccc(cc1)NC(=O)c1ccc2c(c1)C(=O)N(C2=O)c1ccc(cc1)c1sc(c(c1c1ccccc1)c1ccccc1)c1ccc(cc1)N1C(=O)c2c(C1=O)cc(cc2)*	O=C(c1ccc(C(N([H])C2=O)=O)c2c1)Nc3ccc(c4c(c5ccccc5)c(c6ccccc6)c(c7ccc(NC(c8cc(C(N(c9ccc(c%10c(c%11ccccc%11)c(c%12ccccc%12)c(c%13ccc([H])cc%13)s%10)cc9)C%14=O)=O)c%14cc8)=O)cc7)s4)cc3	338	DSC
400		*c1ccc(c(c1)C(F)(F)F)c1ccc(cc1C(F)(F)F)N1C(=O)c2c(C1=O)ccc(c2)S(=O)(=O)c1ccc2c(c1)C(=O)N(C2=O)*	[H]c1ccc(c(c1)C(F)(F)F)c1ccc(cc1C(F)(F)F)N1C(=O)c2c(C1=O)ccc(c2)S(=O)(=O)c1ccc2c(c1)C(=O)N(C2=O)[H]	320	DSC
401		*c1ccc(cc1)S(=O)(=O)c1ccc(cc1)N1C(=O)c2c(C1=O)cc(cc2)Oc1ccc2c(c1)C(=O)N(C2=O)*	[H]c1ccc(cc1)S(=O)(=O)c1ccc(cc1)N1C(=O)c2c(C1=O)cc(cc2)Oc1ccc2c(c1)C(=O)N(C2=O)[H]	262	DSC
402		*c1ccc(cc1)Oc1ccc(cc1)NC(=O)c1cccc(c1)C(=O)Nc1ccc(cc1)Oc1ccc(cc1)n1c(=O)c2c(c1=O)cc1c(c2)c(=O)n(c1=O)*	[H]c1ccc(cc1)Oc1ccc(cc1)NC(=O)c1cccc(c1)C(=O)Nc1ccc(cc1)Oc1ccc(cc1)n1c(=O)c2c(c1=O)cc1c(c2)c(=O)n(c1=O)[H]	282	DSC
403		*c1ccc(cc1)S(=O)(=O)c1ccc(cc1)NC(=O)c1cccc(c1)C(=O)Nc1ccc(cc1)S(=O)(=O)c1ccc(cc1)n1c(=O)c2c(c1=O)cc1c(c2)c(=O)n(c1=O)*	[H]c1ccc(cc1)S(=O)(=O)c1ccc(cc1)NC(=O)c1cccc(c1)C(=O)Nc1ccc(cc1)S(=O)(=O)c1ccc(cc1)n1c(=O)c2c(c1=O)cc1c(c2)c(=O)n(c1=O)[H]	286	DSC
404		*c1ccc2c(c1)C(=O)N(C2=O)c1ccc(cc1)Oc1ccc(cc1)N1C(=O)c2c(C1=O)cc(cc2)C(O[Si](C)(C)C)*	O=C(N1[H])c2cc(C(O[Si](C)(C)C)c3ccc(C(N4c5ccc(Oc6ccc([H])cc6)cc5)=O)c(C4=O)c3)ccc2C1=O	210	DSC
405		*c1ccc2c(c1)C(=O)N(C2=O)c1ccc(cc1)Oc1ccc(cc1)N1C(=O)c2c(C1=O)cc(cc2)C(O[Si](O[Si](O[Si](C)(C)C)(C)C)(C)C)*	O=C(N1[H])c2cc(C(O[Si](C)(C)O[Si](C)(C)O[Si](C)(C)C)c3ccc(C(N4c5ccc(Oc6ccc([H])cc6)cc5)=O)c(C4=O)c3)ccc2C1=O	167	DSC
406		*c1ccc2c(c1)C(=O)N(C2=O)c1cccc(c1)C(c1cccc(c1)N1C(=O)c2c(C1=O)cc(cc2)C(=O)*)O[Si](O[Si](O[Si](C)(C)C)(C)C)(C)C	O=C(N1[H])c2cc(C(c3ccc(C(N4c5cc(C(O[Si](C)(C)O[Si](C)(C)O[Si](C)(C)C)c6cc([H])ccc6)ccc5)=O)c(C4=O)c3)=O)ccc2C1=O	235	DSC
407		*c1ccc2c(c1)C(=O)N(C2=O)c1cccc(c1)C(c1cccc(c1)N1C(=O)c2c(C1=O)cc(cc2)C(C(F)(F)F)(C(F)(F)F)*)O	O=C(N1[H])c2cc(C(C(F)(F)F)(C(F)(F)F)c3ccc(C(N4c5cc(C(O)c6cc([H])ccc6)ccc5)=O)c(C4=O)c3)ccc2C1=O	262	DSC
408		*c1ccc2c(c1)C(=O)N(C2=O)c1cccc(c1)C(c1cccc(c1)N1C(=O)c2c(C1=O)cc(cc2)C(C(F)(F)F)(C(F)(F)F)*)O[Si](O[Si](O[Si](C)(C)C)(C)C)(C)C	O=C(N1[H])c2cc(C(C(F)(F)F)(C(F)(F)F)c3ccc(C(N4c5cc(C(O[Si](C)(C)O[Si](C)(C)O[Si](C)(C)C)c6cc([H])ccc6)ccc5)=O)c(C4=O)c3)ccc2C1=O	211	DSC
409		*c1cccc(c1)C(c1cccc(c1)N1C(=O)c2c(C1=O)ccc(c2)Oc1ccc2c(c1)C(=O)N(C2=O)*)O	[H]c1cccc(c1)C(c1cccc(c1)N1C(=O)c2c(C1=O)ccc(c2)Oc1ccc2c(c1)C(=O)N(C2=O)[H])O	252	DSC
410		*c1cccc(c1)C(c1cccc(c1)N1C(=O)c2c(C1=O)cc(cc2)Oc1ccc2c(c1)C(=O)N(C2=O)*)O[Si](O[Si](O[Si](C)(C)C)(C)C)(C)C	[H]c1cccc(c1)C(c1cccc(c1)N1C(=O)c2c(C1=O)cc(cc2)Oc1ccc2c(c1)C(=O)N(C2=O)[H])O[Si](O[Si](O[Si](C)(C)C)(C)C)(C)C	219	DSC
411		*CCCOC(=O)OCCCCCCOC(=O)OCCCn1c(=O)c2c(c1=O)cc1c(c2)c(=O)n(c1=O)*	[H]CCCOC(=O)OCCCCCCOC(=O)OCCCn1c(=O)c2c(c1=O)cc1c(c2)c(=O)n(c1=O)[H]	36	DSC
412		*CCCCOC(=O)OCCCCCCOC(=O)OCCCCn1c(=O)c2c(c1=O)cc1c(c2)c(=O)n(c1=O)*	[H]CCCCOC(=O)OCCCCCCOC(=O)OCCCCn1c(=O)c2c(c1=O)cc1c(c2)c(=O)n(c1=O)[H]	37	DSC
413		*CCCCCOC(=O)OCCCCCCOC(=O)OCCCCCn1c(=O)c2c(c1=O)cc1c(c2)c(=O)n(c1=O)*	[H]CCCCCOC(OCCCCCCOC(OCCCCCn(c(=O)c(c1cc23)cc2c(=O)n([H])c3=O)c1=O)=O)=O	27	DSC
414		*CCOCCOCCN1C(=O)c2c(C1=O)cc(cc2)C(=O)Oc1ccc(cc1)OC(=O)c1ccc2c(c1)C(=O)N(C2=O)*	[H]CCOCCOCCN1C(=O)c2c(C1=O)cc(cc2)C(=O)Oc1ccc(cc1)OC(=O)c1ccc2c(c1)C(=O)N(C2=O)[H]	105	DSC
415		*CCOCCOCCN1C(=O)c2c(C1=O)ccc(c2)C(=O)Oc1ccc2c(c1)ccc(c2)OC(=O)c1ccc2c(c1)C(=O)N(C2=O)*	[H]CCOCCOCCN1C(=O)c2c(C1=O)ccc(c2)C(=O)Oc1ccc2c(c1)ccc(c2)OC(=O)c1ccc2c(c1)C(=O)N(C2=O)[H]	105	DSC
416		*CCOCCOCCN1C(=O)c2c(C1=O)cc(cc2)C(=O)Oc1ccc(cc1)c1ccc(cc1)OC(=O)c1ccc2c(c1)C(=O)N(C2=O)*	[H]CCOCCOCCN1C(=O)c2c(C1=O)cc(cc2)C(=O)Oc1ccc(cc1)c1ccc(cc1)OC(=O)c1ccc2c(c1)C(=O)N(C2=O)[H]	109	DSC
417		*CCOCCOCCN1C(=O)c2c(C1=O)cc(cc2)C(=O)Oc1ccc(cc1)C(c1ccc(cc1)OC(=O)c1ccc2c(c1)C(=O)N(C2=O)*)(C)C	[H]CCOCCOCCN1C(=O)c2c(C1=O)cc(cc2)C(=O)Oc1ccc(cc1)C(c1ccc(cc1)OC(=O)c1ccc2c(c1)C(=O)N(C2=O)[H])(C)C	118	DSC
418		*CCOCCOCCN1C(=O)c2c(C1=O)cc(cc2)C(=O)Oc1ccc(c(c1)c1ccccc1)OC(=O)c1ccc2c(c1)C(=O)N(C2=O)*	[H]CCOCCOCCN1C(=O)c2c(C1=O)cc(cc2)C(=O)Oc1ccc(c(c1)c1ccccc1)OC(=O)c1ccc2c(c1)C(=O)N(C2=O)[H]	105	DSC
419		*CCCOCCCCOCCCN1C(=O)c2c(C1=O)cc(cc2)C(=O)Oc1ccc(cc1)OC(=O)c1ccc2c(c1)C(=O)N(C2=O)*	[H]CCCOCCCCOCCCN1C(=O)c2c(C1=O)cc(cc2)C(=O)Oc1ccc(cc1)OC(=O)c1ccc2c(c1)C(=O)N(C2=O)[H]	56	DSC
420		*CCCOCCCCOCCCN1C(=O)c2c(C1=O)cc(cc2)C(=O)Oc1ccc2c(c1)ccc(c2)OC(=O)c1ccc2c(c1)C(=O)N(C2=O)*	[H]CCCOCCCCOCCCN1C(=O)c2c(C1=O)cc(cc2)C(=O)Oc1ccc2c(c1)ccc(c2)OC(=O)c1ccc2c(c1)C(=O)N(C2=O)[H]	68	DSC
421		*CCCOCCCCOCCCN1C(=O)c2c(C1=O)cc(cc2)C(=O)Oc1ccc(cc1)c1ccc(cc1)OC(=O)c1ccc2c(c1)C(=O)N(C2=O)*	[H]CCCOCCCCOCCCN1C(=O)c2c(C1=O)cc(cc2)C(=O)Oc1ccc(cc1)c1ccc(cc1)OC(=O)c1ccc2c(c1)C(=O)N(C2=O)[H]	70	DSC
422		*CCCOCCCCOCCCN1C(=O)c2c(C1=O)cc(cc2)C(=O)Oc1ccc(cc1)C(c1ccc(cc1)OC(=O)c1ccc2c(c1)C(=O)N(C2=O)*)(C)C	[H]CCCOCCCCOCCCN1C(=O)c2c(C1=O)cc(cc2)C(=O)Oc1ccc(cc1)C(c1ccc(cc1)OC(=O)c1ccc2c(c1)C(=O)N(C2=O)[H])(C)C	60	DSC
423		*CCCOCCCCOCCCN1C(=O)c2c(C1=O)cc(cc2)C(=O)Oc1ccc(c(c1)c1ccccc1)OC(=O)c1ccc2c(c1)C(=O)N(C2=O)*	[H]CCCOCCCCOCCCN1C(=O)c2c(C1=O)cc(cc2)C(=O)Oc1ccc(c(c1)c1ccccc1)OC(=O)c1ccc2c(c1)C(=O)N(C2=O)[H]	71	DSC
424		*c1ccc2c(c1)C(=O)N(C2=O)c1ccc(cc1)Cc1ccc(cc1)Cc1ccc(cc1)Cc1ccc(cc1)N1C(=O)c2c(C1=O)cc(cc2)C(=O)*	[H]c1ccc2c(c1)C(=O)N(C2=O)c1ccc(cc1)Cc1ccc(cc1)Cc1ccc(cc1)Cc1ccc(cc1)N1C(=O)c2c(C1=O)cc(cc2)C(=O)[H]	302	DSC
425		*c1ccc(cc1)Cc1ccc(cc1)N1C(=O)C(=C(C1=O)Cl)Oc1ccc(cc1)C(C(F)(F)F)(C(F)(F)F)c1ccc(cc1)OC1=C(Cl)C(=O)N(C1=O)*	[H]c1ccc(cc1)Cc1ccc(cc1)N1C(=O)C(=C(C1=O)Cl)Oc1ccc(cc1)C(C(F)(F)F)(C(F)(F)F)c1ccc(cc1)OC1=C(Cl)C(=O)N(C1=O)[H]	189	DSC
426		*c1ccc(cc1)Oc1ccc(cc1)N1C(=O)C(=C(C1=O)Cl)Oc1ccc(cc1)C(C(F)(F)F)(C(F)(F)F)c1ccc(cc1)OC1=C(Cl)C(=O)N(C1=O)*	[H]c1ccc(cc1)Oc1ccc(cc1)N1C(=O)C(=C(C1=O)Cl)Oc1ccc(cc1)C(C(F)(F)F)(C(F)(F)F)c1ccc(cc1)OC1=C(Cl)C(=O)N(C1=O)[H]	193	DSC
427		*c1ccc(cc1)Cc1ccc(cc1)N1C(=O)C(=C(C1=O)Cl)Oc1ccc(cc1)C(c1ccc(cc1)OC1=C(Cl)C(=O)N(C1=O)*)(C)C	[H]c1ccc(cc1)Cc1ccc(cc1)N1C(=O)C(=C(C1=O)Cl)Oc1ccc(cc1)C(c1ccc(cc1)OC1=C(Cl)C(=O)N(C1=O)[H])(C)C	172	DSC
428		*c1ccc(cc1)Oc1ccc(cc1)N1C(=O)C(=C(C1=O)Cl)Oc1ccc(cc1)C(c1ccc(cc1)OC1=C(Cl)C(=O)N(C1=O)*)(C)C	[H]c1ccc(cc1)Oc1ccc(cc1)N1C(=O)C(=C(C1=O)Cl)Oc1ccc(cc1)C(c1ccc(cc1)OC1=C(Cl)C(=O)N(C1=O)[H])(C)C	175	DSC
429		*CCCCCCOC(=O)c1cc(OCCCCCCOc2ccc(cc2)N=Nc2ccc(cc2)C#N)cc(c1)C(=O)OCCCCCCn1c(=O)c2c(c1=O)cc1c(c2)c(=O)n(c1=O)*	[H]CCCCCCOC(=O)c1cc(OCCCCCCOc2ccc(cc2)N=Nc2ccc(cc2)C#N)cc(c1)C(=O)OCCCCCCn1c(=O)c2c(c1=O)cc1c(c2)c(=O)n(c1=O)[H]	46	DSC
430		*CCCCCCOC(=O)c1cc(OCCCCCCOc2ccc(cc2)N=Nc2ccc(cc2)C#N)cc(c1)C(=O)OCCCCCCN1C(=O)c2c(C1=O)ccc(c2)c1ccc2c(c1)C(=O)N(C2=O)*	[H]CCCCCCOC(=O)c1cc(OCCCCCCOc2ccc(cc2)N=Nc2ccc(cc2)C#N)cc(c1)C(=O)OCCCCCCN1C(=O)c2c(C1=O)ccc(c2)c1ccc2c(c1)C(=O)N(C2=O)[H]	93	DSC
431		*CCCCCCOC(=O)c1cc(OCCCCCCOc2ccc(cc2)N=Nc2ccc(cc2)C#N)cc(c1)C(=O)OCCCCCCN1C(=O)c2c(C1=O)cc(cc2)c1ccc(cc1)c1ccc2c(c1)C(=O)N(C2=O)*	[H]CCCCCCOC(=O)c1cc(OCCCCCCOc2ccc(cc2)N=Nc2ccc(cc2)C#N)cc(c1)C(=O)OCCCCCCN1C(=O)c2c(C1=O)cc(cc2)c1ccc(cc1)c1ccc2c(c1)C(=O)N(C2=O)[H]	67	DSC
432		*CCCCCCOC(=O)c1cc(OCCCCCCOc2ccc(cc2)N=Nc2ccc(cc2)C#N)cc(c1)C(=O)OCCCCCCN1C(=O)c2c(C1=O)ccc(c2)S(=O)(=O)c1ccc2c(c1)C(=O)N(C2=O)*	[H]CCCCCCOC(=O)c1cc(OCCCCCCOc2ccc(cc2)N=Nc2ccc(cc2)C#N)cc(c1)C(=O)OCCCCCCN1C(=O)c2c(C1=O)ccc(c2)S(=O)(=O)c1ccc2c(c1)C(=O)N(C2=O)[H]	83	DSC
433		*CCCCCCOC(=O)c1cc(OCCCCCCOc2ccc(cc2)N=Nc2ccc(cc2)C#N)cc(c1)C(=O)OCCCCCCN1C(=O)c2c(C1=O)ccc(c2)Oc1ccc2c(c1)C(=O)N(C2=O)*	[H]CCCCCCOC(=O)c1cc(OCCCCCCOc2ccc(cc2)N=Nc2ccc(cc2)C#N)cc(c1)C(=O)OCCCCCCN1C(=O)c2c(C1=O)ccc(c2)Oc1ccc2c(c1)C(=O)N(C2=O)[H]	61	DSC
434		*C(=O)NCCN(c1ccc(cc1)C=Cc1ccc(cc1)[N+](=O)[O-])CCNC(=O)c1ccc2c(c1)C(=O)N(C2=O)c1ccc(cc1)Oc1ccc(cc1)N1C(=O)c2c(C1=O)cc(cc2)*	O=C(c1ccc(C(N([H])C2=O)=O)c2c1)NCCN(CCNC(c3cc(C(N(c4ccc(Oc5ccc([H])cc5)cc4)C6=O)=O)c6cc3)=O)c7ccc(C=Cc8ccc([N+]([O-])=O)cc8)cc7	224	DSC
435		*c1ccc(cc1)N1C(=O)c2c(C1=O)cc(cc2)Oc1ccc(cc1)Oc1ccc(cc1)P(=O)(c1ccc(cc1)Oc1ccc(cc1)Oc1ccc2c(c1)C(=O)N(C2=O)*)c1ccccc1	[H]c1ccc(cc1)N1C(=O)c2c(C1=O)cc(cc2)Oc1ccc(cc1)Oc1ccc(cc1)P(=O)(c1ccc(cc1)Oc1ccc(cc1)Oc1ccc2c(c1)C(=O)N(C2=O)[H])c1ccccc1	220	DSC
436		*CCCC(CN1C(=O)c2c(C1=O)cc(cc2)C(=O)Oc1ccc2c(c1)ccc(c2)OC(=O)c1ccc2c(c1)C(=O)N(C2=O)*)C	[H]CCCC(CN1C(=O)c2c(C1=O)cc(cc2)C(=O)Oc1ccc2c(c1)ccc(c2)OC(=O)c1ccc2c(c1)C(=O)N(C2=O)[H])C	130	DSC
437		*CCCC(CN1C(=O)c2c(C1=O)cc(cc2)C(=O)Oc1ccc(cc1)c1ccc(cc1)OC(=O)c1ccc2c(c1)C(=O)N(C2=O)*)C	[H]CCCC(CN1C(=O)c2c(C1=O)cc(cc2)C(=O)Oc1ccc(cc1)c1ccc(cc1)OC(=O)c1ccc2c(c1)C(=O)N(C2=O)[H])C	155	DSC
438		*c1ccc2c(c1)C(=O)N(C2=O)c1ccc(c(c1)O)Oc1ccc(cc1)N1C(=O)c2c(C1=O)cc(cc2)C(C(F)(F)F)(C(F)(F)F)*	O=C(N1[H])c2cc(C(C(F)(F)F)(C(F)(F)F)c3ccc(C(N4c5ccc(Oc6c(O)cc([H])cc6)cc5)=O)c(C4=O)c3)ccc2C1=O	292	DSC
439		*c1ccc2c(c1)C(=O)N(C2=O)c1ccc(cc1)Cc1ccc(cc1)N1C(=O)c2c(C1=O)cc(cc2)C(CCCCC(C)(C)*)(C)C	O=C(N1[H])c2cc(C(C)(C)CCCCC(C)(C)c3ccc(C(N4c5ccc(Cc6ccc([H])cc6)cc5)=O)c(C4=O)c3)ccc2C1=O	170.8	DSC
440		*c1ccc2c(c1)C(=O)N(C2=O)c1ccc(cc1)Oc1ccc(cc1)N1C(=O)c2c(C1=O)cc(cc2)C(CCCCCCCCC(C)(C)*)(C)C	O=C(N1[H])c2cc(C(C)(C)CCCCCCCCC(C)(C)c3ccc(C(N4c5ccc(Oc6ccc([H])cc6)cc5)=O)c(C4=O)c3)ccc2C1=O	125	DSC
441		*c1ccc2c(c1)C(=O)N(C2=O)C1CC(C)(CN2C(=O)c3c(C2=O)cc(cc3)C(=O)*)CC(C1)(C)C	O=C(N1C2CC(C[H])(CC(C)(C)C2)C)c3cc(C(c4ccc(C(N([H])C5=O)=O)c5c4)=O)ccc3C1=O	275	DSC
442		*CC1CCCC(C1)CN1C(=O)c2c(C1=O)cc(cc2)C(=O)c1ccc2c(c1)C(=O)N(C2=O)*	[H]CC1CCCC(C1)CN1C(=O)c2c(C1=O)cc(cc2)C(=O)c1ccc2c(c1)C(=O)N(C2=O)[H]	213	DSC
443		COc1ccc(cc1)Oc1c2c(=O)n(c(=O)c2c(c2c1c(=O)n(c2=O)*)Oc1ccc(cc1)OC)c1ccc(cc1)Oc1ccc(cc1)*	COc1ccc(cc1)Oc1c2c(=O)n(c(=O)c2c(c2c1c(=O)n(c2=O)[H])Oc1ccc(cc1)OC)c1ccc(cc1)Oc1ccc(cc1)[H]	305	DSC
444		CCCCOc1ccc(cc1)Oc1c2c(=O)n(c(=O)c2c(c2c1c(=O)n(c2=O)*)Oc1ccc(cc1)OCCCC)c1ccc(cc1)Oc1ccc(cc1)*	CCCCOc1ccc(cc1)Oc1c2c(=O)n(c(=O)c2c(c2c1c(=O)n(c2=O)[H])Oc1ccc(cc1)OCCCC)c1ccc(cc1)Oc1ccc(cc1)[H]	260	DSC
445		CCCCCCCCOc1ccc(cc1)Oc1c2c(=O)n(c(=O)c2c(c2c1c(=O)n(c2=O)c1ccc(cc1)Oc1ccc(cc1)*)Oc1ccc(cc1)OCCCCCCCC)*	CCCCCCCCOc1ccc(cc1)Oc1c2c(=O)n(c(=O)c2c(c2c1c(=O)n(c2=O)c1ccc(cc1)Oc1ccc(cc1)[H])Oc1ccc(cc1)OCCCCCCCC)[H]	231	DSC
446		CCCCCCCCCCCCOc1ccc(cc1)Oc1c2c(=O)n(c(=O)c2c(c2c1c(=O)n(c2=O)c1ccc(cc1)Oc1ccc(cc1)*)Oc1ccc(cc1)OCCCCCCCCCCCC)*	CCCCCCCCCCCCOc1ccc(cc1)Oc1c2c(=O)n(c(=O)c2c(c2c1c(=O)n(c2=O)c1ccc(cc1)Oc1ccc(cc1)[H])Oc1ccc(cc1)OCCCCCCCCCCCC)[H]	219	DSC
447		*c1ccc(cc1)c1nc2cc(ccc2nc1c1ccccc1)Oc1ccc(cc1)NC(=O)c1cc(cc(c1)N1C(=O)c2c(C1=O)cccc2)C(=O)Nc1ccc(cc1)Oc1ccc2c(c1)nc(c(n2)c1ccccc1)c1ccc(cc1)N1C(=O)c2ccc3c4c2c(C1=O)ccc4C(=O)N(C3=O)*	[H]c1ccc(cc1)c1nc2cc(ccc2nc1c1ccccc1)Oc1ccc(cc1)NC(=O)c1cc(cc(c1)N1C(=O)c2c(C1=O)cccc2)C(=O)Nc1ccc(cc1)Oc1ccc2c(c1)nc(c(n2)c1ccccc1)c1ccc(cc1)N1C(=O)c2ccc3c4c2c(C1=O)ccc4C(=O)N(C3=O)[H]	345	DSC
448		*c1ccc(cc1)c1nc2cc(ccc2nc1c1ccccc1)Oc1ccc(cc1)NC(=O)c1cc(cc(c1)N1C(=O)c2c(C1=O)c(Cl)c(c(c2Cl)Cl)Cl)C(=O)Nc1ccc(cc1)Oc1ccc2c(c1)nc(c(n2)c1ccccc1)c1ccc(cc1)N1C(=O)c2ccc3c4c2c(C1=O)ccc4C(=O)N(C3=O)*	[H]c1ccc(cc1)c1nc2cc(ccc2nc1c1ccccc1)Oc1ccc(cc1)NC(=O)c1cc(cc(c1)N1C(=O)c2c(C1=O)c(Cl)c(c(c2Cl)Cl)Cl)C(=O)Nc1ccc(cc1)Oc1ccc2c(c1)nc(c(n2)c1ccccc1)c1ccc(cc1)N1C(=O)c2ccc3c4c2c(C1=O)ccc4C(=O)N(C3=O)[H]	345	DSC
449		*CCCCCCOC(=O)OCCCCCCOC(=O)OCCCCCCN1C(=O)c2c(C1=O)cc(cc2)c1ccc(cc1)c1ccc2c(c1)C(=O)N(C2=O)*	[H]CCCCCCOC(=O)OCCCCCCOC(=O)OCCCCCCN1C(=O)c2c(C1=O)cc(cc2)c1ccc(cc1)c1ccc2c(c1)C(=O)N(C2=O)[H]	61	DSC
450		*c1ccc(cc1)C(C(F)(F)F)(C(F)(F)F)c1ccc(cc1)n1c(=O)c2c(c1=O)cc1c(c2)c(=O)n(c1=O)*	[H]c1ccc(cc1)C(C(F)(F)F)(C(F)(F)F)c1ccc(cc1)n1c(=O)c2c(c1=O)cc1c(c2)c(=O)n(c1=O)[H]	345	DSC
451		CCCCCCC(Oc1ccc(cc1)N1C(=O)c2c(C1=O)cc(cc2)*)COc1ccc(cc1)N1C(=O)c2c(C1=O)cc(cc2)C(C(F)(F)F)(C(F)(F)F)*	CCCCCCC(COc1ccc(N2C(c3ccc(C(c4ccc(C(N([H])C5=O)=O)c5c4)(C(F)(F)F)C(F)(F)F)cc3C2=O)=O)cc1)Oc6ccc([H])cc6	182	DSC
452		CCCC(Oc1ccc(cc1)N1C(=O)c2c(C1=O)cc(cc2)*)COc1ccc(cc1)N1C(=O)c2c(C1=O)cc(cc2)C(C(F)(F)F)(C(F)(F)F)*	CCCC(COc1ccc(N2C(c3ccc(C(c4ccc(C(N([H])C5=O)=O)c5c4)(C(F)(F)F)C(F)(F)F)cc3C2=O)=O)cc1)Oc6ccc([H])cc6	204	DSC
453		CC(Oc1ccc(cc1)N1C(=O)c2c(C1=O)cc(cc2)*)COc1ccc(cc1)N1C(=O)c2c(C1=O)cc(cc2)C(C(F)(F)F)(C(F)(F)F)*	CC(COc1ccc(N2C(c3ccc(C(c4ccc(C(N([H])C5=O)=O)c5c4)(C(F)(F)F)C(F)(F)F)cc3C2=O)=O)cc1)Oc6ccc([H])cc6	234	DSC
454		*c1ccc2c(c1)C(=O)N(C2=O)c1ccc(cc1)N(CCN(c1ccc(cc1)N1C(=O)c2c(C1=O)cc(cc2)C(C(F)(F)F)(C(F)(F)F)*)C)C	O=C(N1[H])c2cc(C(C(F)(F)F)(C(F)(F)F)c3ccc(C(N4c5ccc(N(C)CCN(C)c6ccc([H])cc6)cc5)=O)c(C4=O)c3)ccc2C1=O	227	DSC
455		*c1c(C)cc(c(c1C)n1c(=O)c2c(c1=O)cc1c(c2)c(=O)n(c1=O)*)C	[H]c1c(C)cc(c(c1C)n1c(=O)c2c(c1=O)cc1c(c2)c(=O)n(c1=O)[H])C	399.5	DSC
456		*c1ccc(cc1)c1c(cc(cc1c1ccc(cc1)c1ccccc1)c1ccc(cc1)OCCCCCCOc1ccc(cc1)c1cc(c2ccc(cc2)c2ccccc2)c(c(c1)c1ccc(cc1)c1ccccc1)c1ccc(cc1)n1c(=O)c2c(c1=O)cc1c(c2)c(=O)n(c1=O)*)c1ccc(cc1)c1ccccc1	[H]c1ccc(cc1)c1c(cc(cc1c1ccc(cc1)c1ccccc1)c1ccc(cc1)OCCCCCCOc1ccc(cc1)c1cc(c2ccc(cc2)c2ccccc2)c(c(c1)c1ccc(cc1)c1ccccc1)c1ccc(cc1)n1c(=O)c2c(c1=O)cc1c(c2)c(=O)n(c1=O)[H])c1ccc(cc1)c1ccccc1	130	DSC
457		*c1ccc(cc1)c1c(cc(cc1c1ccc(cc1)c1ccccc1)c1ccc(cc1)OCCCCCCCCCCOc1ccc(cc1)c1cc(c2ccc(cc2)c2ccccc2)c(c(c1)c1ccc(cc1)c1ccccc1)c1ccc(cc1)n1c(=O)c2c(c1=O)cc1c(c2)c(=O)n(c1=O)*)c1ccc(cc1)c1ccccc1	[H]c1ccc(cc1)c1c(cc(cc1c1ccc(cc1)c1ccccc1)c1ccc(cc1)OCCCCCCCCCCOc1ccc(cc1)c1cc(c2ccc(cc2)c2ccccc2)c(c(c1)c1ccc(cc1)c1ccccc1)c1ccc(cc1)n1c(=O)c2c(c1=O)cc1c(c2)c(=O)n(c1=O)[H])c1ccc(cc1)c1ccccc1	123	DSC
458		*c1ccc2c(c1)C(=O)N(C2=O)c1ccc(cc1)c1c(cc(cc1c1ccc(cc1)c1ccccc1)c1ccc(cc1)OCCCCCCOc1ccc(cc1)c1cc(c2ccc(cc2)c2ccccc2)c(c(c1)c1ccc(cc1)c1ccccc1)c1ccc(cc1)N1C(=O)c2c(C1=O)cc(cc2)C(=O)*)c1ccc(cc1)c1ccccc1	O=C(N1[H])c2cc(C(c3ccc(C(N4c5ccc(c6c(c7ccc(c8ccccc8)cc7)cc(c9ccc(OCCCCCCOc%10ccc(c%11cc(c%12ccc(c%13ccccc%13)cc%12)c(c%14ccc([H])cc%14)c(c%15ccc(c%16ccccc%16)cc%15)c%11)cc%10)cc9)cc6c%17ccc(c%18ccccc%18)cc%17)cc5)=O)c(C4=O)c3)=O)ccc2C1=O	116	DSC
459		*c1ccc2c(c1)C(=O)N(C2=O)c1ccc(cc1)c1c(cc(cc1c1ccc(cc1)c1ccccc1)c1ccc(cc1)OCCCCCCCCCCOc1ccc(cc1)c1cc(c2ccc(cc2)c2ccccc2)c(c(c1)c1ccc(cc1)c1ccccc1)c1ccc(cc1)N1C(=O)c2c(C1=O)cc(cc2)C(=O)*)c1ccc(cc1)c1ccccc1	O=C(N1[H])c2cc(C(c3ccc(C(N4c5ccc(c6c(c7ccc(c8ccccc8)cc7)cc(c9ccc(OCCCCCCCCCCOc%10ccc(c%11cc(c%12ccc(c%13ccccc%13)cc%12)c(c%14ccc([H])cc%14)c(c%15ccc(c%16ccccc%16)cc%15)c%11)cc%10)cc9)cc6c%17ccc(c%18ccccc%18)cc%17)cc5)=O)c(C4=O)c3)=O)ccc2C1=O	109	DSC
460		CCCCCCCCCCCCCCCCCCOC(=O)c1cc(*)cc(c1c1c(Br)cc(cc1C(=O)OCCCCCCCCCCCCCCCCCC)N1C(=O)c2c(C1=O)ccc(c2)c1ccc2c(c1)C(=O)N(C2=O)*)Br	CCCCCCCCCCCCCCCCCCOC(=O)c1cc([H])cc(c1c1c(Br)cc(cc1C(=O)OCCCCCCCCCCCCCCCCCC)N1C(=O)c2c(C1=O)ccc(c2)c1ccc2c(c1)C(=O)N(C2=O)[H])Br	86	DSC
461		CCCCCCCCCCCCCCCCOC(=O)c1cc(*)cc(c1c1c(Br)cc(cc1C(=O)OCCCCCCCCCCCCCCCC)N1C(=O)c2c(C1=O)ccc(c2)c1ccc2c(c1)C(=O)N(C2=O)*)Br	CCCCCCCCCCCCCCCCOC(=O)c1cc([H])cc(c1c1c(Br)cc(cc1C(=O)OCCCCCCCCCCCCCCCC)N1C(=O)c2c(C1=O)ccc(c2)c1ccc2c(c1)C(=O)N(C2=O)[H])Br	98	DSC
462		CCCCCCCCCCCCCCOC(=O)c1cc(*)cc(c1c1c(Br)cc(cc1C(=O)OCCCCCCCCCCCCCC)N1C(=O)c2c(C1=O)ccc(c2)c1ccc2c(c1)C(=O)N(C2=O)*)Br	CCCCCCCCCCCCCCOC(=O)c1cc([H])cc(c1c1c(Br)cc(cc1C(=O)OCCCCCCCCCCCCCC)N1C(=O)c2c(C1=O)ccc(c2)c1ccc2c(c1)C(=O)N(C2=O)[H])Br	100	DSC
463		CCCCCCCCCCCCOC(=O)c1cc(*)cc(c1c1c(Br)cc(cc1C(=O)OCCCCCCCCCCCC)N1C(=O)c2c(C1=O)ccc(c2)c1ccc2c(c1)C(=O)N(C2=O)*)Br	CCCCCCCCCCCCOC(=O)c1cc([H])cc(c1c1c(Br)cc(cc1C(=O)OCCCCCCCCCCCC)N1C(=O)c2c(C1=O)ccc(c2)c1ccc2c(c1)C(=O)N(C2=O)[H])Br	111	DSC
464		CCCCCCCCCCOC(=O)c1cc(cc(c1c1c(Br)cc(cc1C(=O)OCCCCCCCCCC)*)Br)N1C(=O)c2c(C1=O)cc(cc2)c1ccc2c(c1)C(=O)N(C2=O)*	CCCCCCCCCCOC(=O)c1cc(cc(c1c1c(Br)cc(cc1C(=O)OCCCCCCCCCC)[H])Br)N1C(=O)c2c(C1=O)cc(cc2)c1ccc2c(c1)C(=O)N(C2=O)[H]	116	DSC
465		CCCCCCCCOC(=O)c1cc(cc(c1c1c(Br)cc(cc1C(=O)OCCCCCCCC)*)Br)N1C(=O)c2c(C1=O)cc(cc2)c1ccc2c(c1)C(=O)N(C2=O)*	CCCCCCCCOC(=O)c1cc(cc(c1c1c(Br)cc(cc1C(=O)OCCCCCCCC)[H])Br)N1C(=O)c2c(C1=O)cc(cc2)c1ccc2c(c1)C(=O)N(C2=O)[H]	135	DSC
466		CCCCCCOC(=O)c1cc(cc(c1c1c(Br)cc(cc1C(=O)OCCCCCC)*)Br)N1C(=O)c2c(C1=O)cc(cc2)c1ccc2c(c1)C(=O)N(C2=O)*	CCCCCCOC(=O)c1cc(cc(c1c1c(Br)cc(cc1C(=O)OCCCCCC)[H])Br)N1C(=O)c2c(C1=O)cc(cc2)c1ccc2c(c1)C(=O)N(C2=O)[H]	151	DSC
467		CCCCOC(=O)c1cc(cc(c1c1c(Br)cc(cc1C(=O)OCCCC)*)Br)N1C(=O)c2c(C1=O)cc(cc2)c1ccc2c(c1)C(=O)N(C2=O)*	CCCCOC(=O)c1cc(cc(c1c1c(Br)cc(cc1C(=O)OCCCC)[H])Br)N1C(=O)c2c(C1=O)cc(cc2)c1ccc2c(c1)C(=O)N(C2=O)[H]	194	DSC
468		*c1ccc2c(c1)C(=O)N(C2=O)c1cccc(c1)N1C(=O)c2c(C1=O)cc(cc2)C(=O)c1cccc(c1)C(=O)*	O=C(N1[H])c2cc(C(c3cc(C(c4ccc(C(N5c6cc([H])ccc6)=O)c(C5=O)c4)=O)ccc3)=O)ccc2C1=O	264	DSC
469		FC(C(C(F)(F)F)(c1ccc(cc1)N1C(=O)c2c(C1=O)cc(cc2)*)c1ccc(cc1)N1C(=O)c2c(C1=O)cc(cc2)C(=O)c1cccc(c1)C(=O)*)(F)F	FC(F)(F)C(c1ccc([H])cc1)(c2ccc(N3C(c4ccc(C(c5cc(C(c6ccc(C(N([H])C7=O)=O)c7c6)=O)ccc5)=O)cc4C3=O)=O)cc2)C(F)(F)F	266	DSC
470		*c1ccc2c(c1)C(=O)N(C2=O)c1ccc(cc1)Oc1ccc(cc1)N1C(=O)c2c(C1=O)cc(cc2)C(=O)c1cccc(c1)C(=O)*	O=C(N1[H])c2cc(C(c3cc(C(c4ccc(C(N5c6ccc(Oc7ccc([H])cc7)cc6)=O)c(C5=O)c4)=O)ccc3)=O)ccc2C1=O	249	DSC
471		*c1ccc2c(c1)C(=O)N(C2=O)c1ccc(cc1)Oc1ccc(cc1)S(=O)(=O)c1ccc(cc1)Oc1ccc(cc1)N1C(=O)c2c(C1=O)cc(cc2)C(=O)c1cccc(c1)C(=O)*	O=C(N1[H])c2cc(C(c3cc(C(c4ccc(C(N5c6ccc(Oc7ccc(S(c8ccc(Oc9ccc([H])cc9)cc8)(=O)=O)cc7)cc6)=O)c(C5=O)c4)=O)ccc3)=O)ccc2C1=O	251	DSC
472		*c1ccc2c(c1)C(=O)N(C2=O)c1cccc(c1)N1C(=O)c2c(C1=O)cc(cc2)C(=O)c1cc(cc(c1)C(C)(C)C)C(=O)*	O=C(N1[H])c2cc(C(c3cc(C(C)(C)C)cc(C(c4ccc(C(N5c6ccc([H])cc6)=O)c(C5=O)c4)=O)c3)=O)ccc2C1=O	269	DSC
473		FC(C(C(F)(F)F)(c1ccc(cc1)N1C(=O)c2c(C1=O)cc(cc2)*)c1ccc(cc1)N1C(=O)c2c(C1=O)cc(cc2)C(=O)c1cc(cc(c1)C(C)(C)C)C(=O)*)(F)F	FC(F)(F)C(c1ccc([H])cc1)(c2ccc(N3C(c4ccc(C(c5cc(C(C)(C)C)cc(C(c6ccc(C(N([H])C7=O)=O)c7c6)=O)c5)=O)cc4C3=O)=O)cc2)C(F)(F)F	270	DSC
474		*c1ccc2c(c1)C(=O)N(C2=O)c1ccc(cc1)Oc1ccc(cc1)N1C(=O)c2c(C1=O)cc(cc2)C(=O)c1cc(cc(c1)C(C)(C)C)C(=O)*	O=C(N1[H])c2cc(C(c3cc(C(C)(C)C)cc(C(c4ccc(C(N5c6ccc(Oc7ccc([H])cc7)cc6)=O)c(C5=O)c4)=O)c3)=O)ccc2C1=O	254	DSC
475		*c1ccc2c(c1)C(=O)N(C2=O)c1ccc(cc1)Oc1ccc(cc1)S(=O)(=O)c1ccc(cc1)Oc1ccc(cc1)N1C(=O)c2c(C1=O)cc(cc2)C(=O)c1cc(cc(c1)C(C)(C)C)C(=O)*	O=C(N1[H])c2cc(C(c3cc(C(C)(C)C)cc(C(c4ccc(C(N5c6ccc(Oc7ccc(S(c8ccc(Oc9ccc([H])cc9)cc8)(=O)=O)cc7)cc6)=O)c(C5=O)c4)=O)c3)=O)ccc2C1=O	256	DSC
476		*c1ccc2c(c1)C(=O)N(C2=O)c1cccc(c1)N1C(=O)c2c(C1=O)cc(cc2)C(=O)c1cc(cc(c1)c1ccccc1)C(=O)*	O=C(N1[H])c2cc(C(c3cc(c4ccccc4)cc(C(c5ccc(C(N6c7cc([H])ccc7)=O)c(C6=O)c5)=O)c3)=O)ccc2C1=O	272	DSC
477		*c1ccc2c(c1)C(=O)N(C2=O)c1ccc(cc1)C(C(F)(F)F)(C(F)(F)F)c1ccc(cc1)N1C(=O)c2c(C1=O)cc(cc2)C(=O)c1cc(cc(c1)c1ccccc1)C(=O)*	O=C(N1[H])c2cc(C(c3cc(c4ccccc4)cc(C(c5ccc(C(N6c7ccc(C(C(F)(F)F)(C(F)(F)F)c8ccc([H])cc8)cc7)=O)c(C6=O)c5)=O)c3)=O)ccc2C1=O	261	DSC
478		*c1ccc2c(c1)C(=O)N(C2=O)c1ccc(cc1)Oc1ccc(cc1)N1C(=O)c2c(C1=O)cc(cc2)C(=O)c1cc(cc(c1)c1ccccc1)C(=O)*	O=C(N1[H])c2cc(C(c3cc(c4ccccc4)cc(C(c5ccc(C(N6c7ccc(Oc8ccc([H])cc8)cc7)=O)c(C6=O)c5)=O)c3)=O)ccc2C1=O	262	DSC
479		*c1ccc2c(c1)C(=O)N(C2=O)c1ccc(cc1)Oc1ccc(cc1)S(=O)(=O)c1ccc(cc1)Oc1ccc(cc1)N1C(=O)c2c(C1=O)cc(cc2)C(=O)c1cc(cc(c1)c1ccccc1)C(=O)*	O=C(N1[H])c2cc(C(c3cc(c4ccccc4)cc(C(c5ccc(C(N6c7ccc(Oc8ccc(S(=O)(c9ccc(Oc%10ccc([H])cc%10)cc9)=O)cc8)cc7)=O)c(C6=O)c5)=O)c3)=O)ccc2C1=O	257	DSC
480		*C(=O)Nc1ccc(c(c1)OCCCCCCS(=O)(=O)c1ccc(cc1)C=Cc1ccc(cc1)N(C)C)NC(=O)c1ccc2c(c1)C(=O)N(C2=O)c1ccc(cc1)Oc1ccc(cc1)N1C(=O)c2c(C1=O)cc(cc2)*	O=C(c1ccc(C(N([H])C2=O)=O)c2c1)Nc3cc(OCCCCCCS(=O)(c4ccc(C=Cc5ccc(N(C)C)cc5)cc4)=O)c(NC(c6cc(C(N(c7ccc(Oc8ccc([H])cc8)cc7)C9=O)=O)c9cc6)=O)cc3	192	DSC
481		*c1ccc2c(c1)C(=O)N(C2=O)c1ccc(cc1)OCCN(c1ccccc1)CCOc1ccc(cc1)N1C(=O)c2c(C1=O)cc(cc2)C(C(F)(F)F)(C(F)(F)F)*	O=C(N1[H])c2cc(C(C(F)(F)F)(C(F)(F)F)c3ccc(C(N4c5ccc(OCCN(c6ccccc6)CCOc7ccc([H])cc7)cc5)=O)c(C4=O)c3)ccc2C1=O	170	DSC
482		N#CC(=C(c1ccc(cc1)N(CCOc1ccc(cc1)N1C(=O)c2c(C1=O)cc(cc2)*)CCOc1ccc(cc1)N1C(=O)c2c(C1=O)cc(cc2)C(C(F)(F)F)(C(F)(F)F)*)C#N)C#N	N#C/C(C#N)=C(C#N)\c1ccc(N(CCOc2ccc(N3C(c4ccc(C(c5ccc(C(N([H])C6=O)=O)c6c5)(C(F)(F)F)C(F)(F)F)cc4C3=O)=O)cc2)CCOc7ccc([H])cc7)cc1	218	DSC
483		*c1ccc(cc1)Cc1ccc(cc1)N1C(=O)c2c(C1=O)cc(cc2)OCCN(c1ccc(cc1)C=Cc1ccc(cc1)[N+](=O)[O-])CCOc1ccc2c(c1)C(=O)N(C2=O)*	[H]c1ccc(cc1)Cc1ccc(cc1)N1C(=O)c2c(C1=O)cc(cc2)OCCN(c1ccc(cc1)C=Cc1ccc(cc1)[N+](=O)[O-])CCOc1ccc2c(c1)C(=O)N(C2=O)[H]	160.7	DSC
484		*c1ccc(cc1)C(C(F)(F)F)(C(F)(F)F)c1ccc(cc1)N1C(=O)c2c(C1=O)cc(cc2)OCCN(c1ccc(cc1)C=Cc1ccc(cc1)[N+](=O)[O-])CCOc1ccc2c(c1)C(=O)N(C2=O)*	[H]c1ccc(cc1)C(C(F)(F)F)(C(F)(F)F)c1ccc(cc1)N1C(=O)c2c(C1=O)cc(cc2)OCCN(c1ccc(cc1)C=Cc1ccc(cc1)[N+](=O)[O-])CCOc1ccc2c(c1)C(=O)N(C2=O)[H]	180.7	DSC
485		*CC1CCCC(C1)Cn1c(=O)c2c(c1=O)cc1c(c2)c(=O)n(c1=O)*	[H]CC1CCCC(C1)Cn1c(=O)c2c(c1=O)cc1c(c2)c(=O)n(c1=O)[H]	263	DSC
486		*CC1CCCC(C1)CN1C(=O)c2c(C1=O)cc(cc2)c1ccc2c(c1)C(=O)N(C2=O)*	[H]CC1CCCC(C1)CN1C(=O)c2c(C1=O)cc(cc2)c1ccc2c(c1)C(=O)N(C2=O)[H]	234	DSC
487		*CC1CCCC(C1)CN1C(=O)c2c(C1=O)cc(cc2)C(C(F)(F)F)(C(F)(F)F)c1ccc2c(c1)C(=O)N(C2=O)*	[H]CC1CCCC(C1)CN1C(=O)c2c(C1=O)cc(cc2)C(C(F)(F)F)(C(F)(F)F)c1ccc2c(c1)C(=O)N(C2=O)[H]	222	DSC
488		*CC1CCCC(C1)CN1C(=O)c2c(C1=O)cc(cc2)Oc1ccc2c(c1)C(=O)N(C2=O)*	[H]CC1CCCC(C1)CN1C(=O)c2c(C1=O)cc(cc2)Oc1ccc2c(c1)C(=O)N(C2=O)[H]	199	DSC
489		*C1CCC(CC1)CC1CCC(CC1)N1C(=O)c2c(C1=O)cc(cc2)c1ccc2c(c1)C(=O)N(C2=O)*	[H]C1CCC(CC1)CC1CCC(CC1)N1C(=O)c2c(C1=O)cc(cc2)c1ccc2c(c1)C(=O)N(C2=O)[H]	242	DSC
490		*c1ccc2c(c1)C(=O)N(C2=O)C1CCC(CC1)CC1CCC(CC1)N1C(=O)c2c(C1=O)cc(cc2)C(=O)*	O=C(N1[H])c2cc(C(c3ccc(C(N4C(CC5)CCC5CC6CCC([H])CC6)=O)c(C4=O)c3)=O)ccc2C1=O	254	DSC
491		*c1ccc2c(c1)C(=O)N(C2=O)C1CCC(CC1)CC1CCC(CC1)N1C(=O)c2c(C1=O)cc(cc2)C(C(F)(F)F)(C(F)(F)F)*	O=C(N1[H])c2cc(C(C(F)(F)F)(C(F)(F)F)c3ccc(C(N4C(CC5)CCC5CC6CCC([H])CC6)=O)c(C4=O)c3)ccc2C1=O	265	DSC
492		*C1CCC(CC1)CC1CCC(CC1)N1C(=O)c2c(C1=O)cc(cc2)Oc1ccc2c(c1)C(=O)N(C2=O)*	[H]C1CCC(CC1)CC1CCC(CC1)N1C(=O)c2c(C1=O)cc(cc2)Oc1ccc2c(c1)C(=O)N(C2=O)[H]	240	DSC
493		CC1CC(CCC1*)CC1CCC(C(C1)C)N1C(=O)c2c(C1=O)cc(cc2)c1ccc2c(c1)C(=O)N(C2=O)*	CC1CC(CCC1[H])CC1CCC(C(C1)C)N1C(=O)c2c(C1=O)cc(cc2)c1ccc2c(c1)C(=O)N(C2=O)[H]	260	DSC
494		*c1ccc2c(c1)C(=O)N(C2=O)C1CCC(CC1C)CC1CCC(C(C1)C)N1C(=O)c2c(C1=O)cc(cc2)C(=O)*	O=C(N1[H])c2cc(C(c3ccc(C(N4C(C(C)C5)CCC5CC6CCC([H])C(C)C6)=O)c(C4=O)c3)=O)ccc2C1=O	240	DSC
495		*c1ccc2c(c1)C(=O)N(C2=O)C1CCC(CC1C)CC1CCC(C(C1)C)N1C(=O)c2c(C1=O)cc(cc2)C(C(F)(F)F)(C(F)(F)F)*	O=C(N1[H])c2cc(C(C(F)(F)F)(C(F)(F)F)c3ccc(C(N4C(C(C)C5)CCC5CC6CCC([H])C(C)C6)=O)c(C4=O)c3)ccc2C1=O	225	DSC
496		CC1CC(CCC1*)CC1CCC(C(C1)C)N1C(=O)c2c(C1=O)cc(cc2)Oc1ccc2c(c1)C(=O)N(C2=O)*	CC1CC(CCC1[H])CC1CCC(C(C1)C)N1C(=O)c2c(C1=O)cc(cc2)Oc1ccc2c(c1)C(=O)N(C2=O)[H]	250	DSC
497		*CC1(C)CC(CC(C1)(C)C)N1C(=O)c2c(C1=O)ccc(c2)c1ccc2c(c1)C(=O)N(C2=O)*	[H]CC1(C)CC(CC(C1)(C)C)N1C(=O)c2c(C1=O)ccc(c2)c1ccc2c(c1)C(=O)N(C2=O)[H]	311	DSC
498		*c1ccc2c(c1)C(=O)N(C2=O)C1CC(C)(CN2C(=O)c3c(C2=O)cc(cc3)C(C(F)(F)F)(C(F)(F)F)*)CC(C1)(C)C	O=C(N1C2CC(C[H])(CC(C)(C)C2)C)c3cc(C(C(F)(F)F)(C(F)(F)F)c4ccc(C(N([H])C5=O)=O)c5c4)ccc3C1=O	278	DSC
499		*CC1(C)CC(CC(C1)(C)C)N1C(=O)c2c(C1=O)ccc(c2)Oc1ccc2c(c1)C(=O)N(C2=O)*	[H]CC1(C)CC(CC(C1)(C)C)N1C(=O)c2c(C1=O)ccc(c2)Oc1ccc2c(c1)C(=O)N(C2=O)[H]	266	DSC
500		*C(=O)Oc1ccc(c(c1)C(C)(C)C)OC(=O)c1ccc2c(c1)C(=O)N(C2=O)c1ccc(cc1)Oc1ccc(cc1)N1C(=O)c2c(C1=O)cc(cc2)*	O=C(c1ccc(C(N([H])C2=O)=O)c2c1)Oc3cc(C(C)(C)C)c(OC(c4cc(C(N(c5ccc(Oc6ccc([H])cc6)cc5)C7=O)=O)c7cc4)=O)cc3	189	DSC
501		*C(=O)Oc1ccc(c(c1)c1ccccc1)OC(=O)c1ccc2c(c1)C(=O)N(C2=O)c1ccc(cc1)Oc1ccc(cc1)N1C(=O)c2c(C1=O)cc(cc2)*	O=C(c1ccc(C(N2c3ccc(Oc4ccc([H])cc4)cc3)=O)c(C2=O)c1)Oc5cc(c6ccccc6)c(OC(c7cc(C(N([H])C8=O)=O)c8cc7)=O)cc5	212	DSC
502		*C(=O)Oc1ccc2c(c1)cc(cc2)OC(=O)c1ccc2c(c1)C(=O)N(C2=O)c1ccc(cc1)Oc1ccc(cc1)N1C(=O)c2c(C1=O)cc(cc2)*	O=C(c1ccc(C(N([H])C2=O)=O)c2c1)Oc3cc4cc(OC(c5cc(C(N(c6ccc(Oc7ccc([H])cc7)cc6)C8=O)=O)c8cc5)=O)ccc4cc3	246	DSC
503		*C(=O)Oc1ccc(cc1)c1ccc(cc1)OC(=O)c1ccc2c(c1)C(=O)N(C2=O)c1ccc(cc1)Oc1ccc(cc1)N1C(=O)c2c(C1=O)cc(cc2)*	O=C(c1ccc(C(N([H])C2=O)=O)c2c1)Oc3ccc(c4ccc(OC(c5cc(C(N(c6ccc(Oc7ccc([H])cc7)cc6)C8=O)=O)c8cc5)=O)cc4)cc3	232	DSC
504		*C(=O)OCCCCCCCCCCCCOC(=O)c1ccc2c(c1)C(=O)N(C2=O)c1ccc(cc1)Oc1ccc(cc1)N1C(=O)c2c(C1=O)cc(cc2)*	O=C(c1ccc(C(N([H])C2=O)=O)c2c1)OCCCCCCCCCCCCOC(c3cc(C(N(c4ccc(Oc5ccc([H])cc5)cc4)C6=O)=O)c6cc3)=O	105	DSC
505		*C(=O)Oc1ccc(c(c1)C(C)(C)C)OC(=O)c1ccc2c(c1)C(=O)N(C2=O)c1ccc(cc1)Cc1ccc(cc1)N1C(=O)c2c(C1=O)cc(cc2)*	O=C(c1ccc(C(N2c3ccc(Cc4ccc([H])cc4)cc3)=O)c(C2=O)c1)Oc5cc(C(C)(C)C)c(OC(c6cc(C(N([H])C7=O)=O)c7cc6)=O)cc5	160	DSC
506		*C(=O)Oc1ccc(cc1)OCCCCCCCCCCCCOc1ccc(cc1)OC(=O)c1ccc2c(c1)C(=O)N(C2=O)c1ccc(cc1)Cc1ccc(cc1)N1C(=O)c2c(C1=O)cc(cc2)*	O=C(c1ccc(C(N([H])C2=O)=O)c2c1)Oc3ccc(OCCCCCCCCCCCCOc4ccc(OC(c5cc(C(N(c6ccc(Cc7ccc([H])cc7)cc6)C8=O)=O)c8cc5)=O)cc4)cc3	125	DSC
507		*C(=O)Oc1ccc(c(c1)C(C)(C)C)OC(=O)c1ccc2c(c1)C(=O)N(C2=O)c1ccc(cc1)S(=O)(=O)c1ccc(cc1)N1C(=O)c2c(C1=O)cc(cc2)*	O=C(c1ccc(C(N2c3ccc(S(c4ccc([H])cc4)(=O)=O)cc3)=O)c(C2=O)c1)Oc5cc(C(C)(C)C)c(OC(c6cc(C(N([H])C7=O)=O)c7cc6)=O)cc5	179	DSC
508		*C(=O)Oc1ccc(cc1)OCCCCCCCCCCCCOc1ccc(cc1)OC(=O)c1ccc2c(c1)C(=O)N(C2=O)c1ccc(cc1)S(=O)(=O)c1ccc(cc1)N1C(=O)c2c(C1=O)cc(cc2)*	O=C(c1ccc(C(N([H])C2=O)=O)c2c1)Oc3ccc(OCCCCCCCCCCCCOc4ccc(OC(c5cc(C(N(c6ccc(S(=O)(c7ccc([H])cc7)=O)cc6)C8=O)=O)c8cc5)=O)cc4)cc3	140	DSC
509		*c1ccc2c(c1)C(=O)N(C2=O)c1ccc(cc1)NC(=O)c1cccc(c1)C(=O)Nc1ccc(cc1)N1C(=O)c2c(C1=O)cc(cc2)C(=O)*	O=C(N1[H])c2cc(C(c3ccc(C(N4c5ccc(NC(c6cc(C(Nc7ccc([H])cc7)=O)ccc6)=O)cc5)=O)c(C4=O)c3)=O)ccc2C1=O	247	DSC
510		*c1ccc2c(c1)C(=O)N(C2=O)c1ccc(cc1)S(=O)(=O)c1ccc(cc1)NC(=O)c1cccc(c1)C(=O)Nc1ccc(cc1)S(=O)(=O)c1ccc(cc1)N1C(=O)c2c(C1=O)cc(cc2)C(=O)*	O=C(N1[H])c2cc(C(c3ccc(C(N4c5ccc(S(c6ccc(NC(c7cc(C(Nc8ccc(S(c9ccc([H])cc9)(=O)=O)cc8)=O)ccc7)=O)cc6)(=O)=O)cc5)=O)c(C4=O)c3)=O)ccc2C1=O	226	DSC
511		*c1ccc2c(c1)C(=O)N(C2=O)c1ccc(cc1)Oc1ccc(cc1)NC(=O)c1cccc(c1)C(=O)Nc1ccc(cc1)Oc1ccc(cc1)N1C(=O)c2c(C1=O)cc(cc2)C(=O)*	O=C(N1[H])c2cc(C(c3ccc(C(N4c5ccc(Oc6ccc(NC(c7cc(C(Nc8ccc(Oc9ccc([H])cc9)cc8)=O)ccc7)=O)cc6)cc5)=O)c(C4=O)c3)=O)ccc2C1=O	232	DSC
512		CCN(c1ccc(cc1)N=Nc1ccc(cc1)[N+](=O)[O-])CCOc1cc(ccc1Oc1ccc(cc1)N1C(=O)c2c(C1=O)cc(cc2)C(C(F)(F)F)(C(F)(F)F)*)N1C(=O)c2c(C1=O)cc(cc2)*	CCN(CCOc1c(Oc2ccc(N3C(c4ccc(C(C(F)(F)F)(c5ccc(C(N([H])C6=O)=O)c6c5)C(F)(F)F)cc4C3=O)=O)cc2)ccc([H])c1)c7ccc(N=Nc8ccc([N+]([O-])=O)cc8)cc7	202	DSC
513		*c1ccc(cc1)Oc1ccc(cc1)C(c1cccc(c1)C(c1ccc(cc1)Oc1ccc(cc1)n1c(=O)c2c(c1=O)cc1c(c2)c(=O)n(c1=O)*)(C)C)(C)C	[H]c1ccc(cc1)Oc1ccc(cc1)C(c1cccc(c1)C(c1ccc(cc1)Oc1ccc(cc1)n1c(=O)c2c(c1=O)cc1c(c2)c(=O)n(c1=O)[H])(C)C)(C)C	243.52	DSC
514		CCN(c1ccc(cc1)N=Nc1ccc(cc1)N=Nc1ccc(cc1)[N+](=O)[O-])CCOc1cc(ccc1N1C(=O)c2c(C1=O)cc(cc2)*)N1C(=O)c2c(C1=O)cc(cc2)C(C(F)(F)F)(C(F)(F)F)*	CCN(CCOc1c(N2C(c3ccc(C(C(F)(F)F)(C(F)(F)F)c4ccc(C(N([H])C5=O)=O)c5c4)cc3C2=O)=O)ccc([H])c1)c6ccc(N=Nc7ccc(N=Nc8ccc([N+]([O-])=O)cc8)cc7)cc6	218	DSC
515		*c1ccc2c(c1)C(=O)N(C2=O)c1ccc(cc1)Oc1ccc(cc1)N1C(=O)c2c(C1=O)cc(cc2)C(O)*	O=C(N1[H])c2cc(C(O)c3ccc(C(N4c5ccc(Oc6ccc([H])cc6)cc5)=O)c(C4=O)c3)ccc2C1=O	250	DSC
516		*CC1CC2CC1C1C2C(CC1)Cn1c(=O)c2c(c1=O)cc1c(c2)c(=O)n(c1=O)*	[H]CC1CC2CC1C1C2C(CC1)Cn1c(=O)c2c(c1=O)cc1c(c2)c(=O)n(c1=O)[H]	265	DSC
517		*CC1CC2CC1C1C2C(CC1)CN1C(=O)c2c(C1=O)ccc(c2)c1ccc2c(c1)C(=O)N(C2=O)*	[H]CC1CC2CC1C1C2C(CC1)CN1C(=O)c2c(C1=O)ccc(c2)c1ccc2c(c1)C(=O)N(C2=O)[H]	230	DSC
518		*CC1CC2CC1C1C2C(CC1)CN1C(=O)c2c(C1=O)ccc(c2)C(=O)c1ccc2c(c1)C(=O)N(C2=O)*	[H]CC1CC2CC1C1C2C(CC1)CN1C(=O)c2c(C1=O)ccc(c2)C(=O)c1ccc2c(c1)C(=O)N(C2=O)[H]	217	DSC
519		*CC1CC2CC1C1C2C(CC1)CN1C(=O)c2c(C1=O)ccc(c2)C(C(F)(F)F)(C(F)(F)F)c1ccc2c(c1)C(=O)N(C2=O)*	[H]CC1CC2CC1C1C2C(CC1)CN1C(=O)c2c(C1=O)ccc(c2)C(C(F)(F)F)(C(F)(F)F)c1ccc2c(c1)C(=O)N(C2=O)[H]	207	DSC
520		*CC1CC2CC1C1C2C(CC1)CN1C(=O)c2c(C1=O)ccc(c2)Oc1ccc2c(c1)C(=O)N(C2=O)*	[H]CC1CC2CC1C1C2C(CC1)CN1C(=O)c2c(C1=O)ccc(c2)Oc1ccc2c(c1)C(=O)N(C2=O)[H]	201	DSC
521		*CCCCCCCCCCCCN1C(=O)c2c(C1=O)ccc(c2)C(C(F)(F)F)(C(F)(F)F)c1ccc2c(c1)C(=O)N(C2=O)CCCCCCCCCCCCN1C(=O)c2ccc3c4c2c(C1=O)ccc4c1c2c3ccc3c2c(cc1)C(=O)N(C3=O)*	[H]CCCCCCCCCCCCN1C(=O)c2c(C1=O)ccc(c2)C(C(F)(F)F)(C(F)(F)F)c1ccc2c(c1)C(=O)N(C2=O)CCCCCCCCCCCCN1C(=O)c2ccc3c4c2c(C1=O)ccc4c1c2c3ccc3c2c(cc1)C(=O)N(C3=O)[H]	170	DSC
522		*CCCCCCCCCCCCN1C(=O)c2ccc(c3c2c(C1=O)ccc3)c1ccc2c3c1cccc3C(=O)N(C2=O)CCCCCCCCCCCCN1C(=O)c2ccc3c4c2c(C1=O)ccc4c1c2c3ccc3c2c(cc1)C(=O)N(C3=O)*	[H]CCCCCCCCCCCCN1C(=O)c2ccc(c3c2c(C1=O)ccc3)c1ccc2c3c1cccc3C(=O)N(C2=O)CCCCCCCCCCCCN1C(=O)c2ccc3c4c2c(C1=O)ccc4c1c2c3ccc3c2c(cc1)C(=O)N(C3=O)[H]	210	DSC
523		*c1cccc(c1)C(C(F)(F)F)(C(F)(F)F)c1cccc(c1)N1C(=O)c2c(C1=O)ccc(c2)c1ccc2c(c1)C(=O)N(C2=O)*	[H]c1cccc(c1)C(C(F)(F)F)(C(F)(F)F)c1cccc(c1)N1C(=O)c2c(C1=O)ccc(c2)c1ccc2c(c1)C(=O)N(C2=O)[H]	267	DSC
524		*c1ccc2c(c1)C(=O)N(C2=O)c1cccc(c1)C(C(F)(F)F)(C(F)(F)F)c1cccc(c1)N1C(=O)c2c(C1=O)cc(cc2)C(=O)*	O=C(N1[H])c2cc(C(c3ccc(C(N4c5cc(C(C(F)(F)F)(C(F)(F)F)c6cccc([H])c6)ccc5)=O)c(C4=O)c3)=O)ccc2C1=O	239	DSC
525		*c1cccc(c1)C(C(F)(F)F)(C(F)(F)F)c1cccc(c1)N1C(=O)c2c(C1=O)ccc(c2)Oc1ccc2c(c1)C(=O)N(C2=O)*	[H]c1cccc(c1)C(C(F)(F)F)(C(F)(F)F)c1cccc(c1)N1C(=O)c2c(C1=O)ccc(c2)Oc1ccc2c(c1)C(=O)N(C2=O)[H]	224.5	DSC
526		*c1ccc(cc1)C(C(F)(F)F)(C(F)(F)F)c1ccc(cc1)N1C(=O)c2c(C1=O)cc(cc2)Oc1ccc2c(c1)C(=O)N(C2=O)*	[H]c1ccc(cc1)C(C(F)(F)F)(C(F)(F)F)c1ccc(cc1)N1C(=O)c2c(C1=O)cc(cc2)Oc1ccc2c(c1)C(=O)N(C2=O)[H]	305	DSC
527		*c1cccc(c1)C(C(F)(F)F)(C(F)(F)F)c1cccc(c1)n1c(=O)c2c(c1=O)cc1c(c2)c(=O)n(c1=O)*	[H]c1cccc(c1)C(C(F)(F)F)(C(F)(F)F)c1cccc(c1)n1c(=O)c2c(c1=O)cc1c(c2)c(=O)n(c1=O)[H]	296	DSC
528		*c1ccc2c(c1)C(=O)N(C2=O)c1ccc(cc1)C(c1ccc(cc1)C(c1ccc(cc1)N1C(=O)c2c(C1=O)cc(cc2)C(C(F)(F)F)(C(F)(F)F)*)(C)C)(C)C	O=C(N1[H])c2cc(C(C(F)(F)F)(C(F)(F)F)c3ccc(C(N4c5ccc(C(C)(C)c6ccc(C(C)(C)c7ccc([H])cc7)cc6)cc5)=O)c(C4=O)c3)ccc2C1=O	235.4	DSC
529		*c1ccc2c(c1)C(=O)N(C2=O)C1CCC(CC1)N1C(=O)c2c(C1=O)cc(cc2)C(C(F)(F)F)(C(F)(F)F)*	O=C(N1[H])c2cc(C(C(F)(F)F)(C(F)(F)F)c3ccc(C(N4C5CCC([H])CC5)=O)c(C4=O)c3)ccc2C1=O	360	DSC
530		[*]c1ccc(C(C(F)(F)F)(c2ccc(N3C(c4cc(OC5=CC6=C(C(N([*])C6=O)=O)C=C5C7(C(F)(F)F)C(F)(F)F)c7cc4C3=O)=O)cc2)C(F)(F)F)cc1	[H]c1ccc(C(C(F)(F)F)(c2ccc(N3C(c4cc(OC5=CC6=C(C(N([H])C6=O)=O)C=C5C7(C(F)(F)F)C(F)(F)F)c7cc4C3=O)=O)cc2)C(F)(F)F)cc1	460	DSC
531		*c1ccc2c(c1)C(=O)N(C2=O)c1cc(ccc1O)C(C(F)(F)F)(C(F)(F)F)c1ccc(c(c1)N1C(=O)c2c(C1=O)cc(cc2)C(C(F)(F)F)(C(F)(F)F)*)O	O=C(N1[H])c2cc(C(C(F)(F)F)(C(F)(F)F)c3ccc(C(N4c5cc(C(C(F)(F)F)(C(F)(F)F)c6ccc(O)c([H])c6)ccc5O)=O)c(C4=O)c3)ccc2C1=O	330	DSC
532		CCN(c1ccc(cc1)N=Nc1ccc(cc1)[N+](=O)[O-])CCOc1ccc(cc1N1C(=O)c2c(C1=O)ccc(c2)*)C(C(F)(F)F)(C(F)(F)F)c1ccc(c(c1)N1C(=O)c2c(C1=O)ccc(c2)C(C(F)(F)F)(C(F)(F)F)*)OCCN(c1ccc(cc1)N=Nc1ccc(cc1)[N+](=O)[O-])CC	CCN(CCOc1c([H])cc(C(C(F)(F)F)(c2cc(N3C(c4cc(C(c5cc(C(N([H])C6=O)=O)c6cc5)(C(F)(F)F)C(F)(F)F)ccc4C3=O)=O)c(OCCN(CC)c7ccc(N=Nc8ccc([N+]([O-])=O)cc8)cc7)cc2)C(F)(F)F)cc1)c9ccc(N=Nc%10ccc([N+]([O-])=O)cc%10)cc9	199	DSC
533		*CCN(c1ccc(cc1)N=Nc1ccc(cc1)C1OCCO1)CCN1C(=O)c2c(C1=O)cc(cc2)C(C(F)(F)F)(C(F)(F)F)c1ccc2c(c1)C(=O)N(C2=O)*	[H]CCN(c1ccc(cc1)N=Nc1ccc(cc1)C1OCCO1)CCN1C(=O)c2c(C1=O)cc(cc2)C(C(F)(F)F)(C(F)(F)F)c1ccc2c(c1)C(=O)N(C2=O)[H]	178	DSC
534		*CCN(c1ccc(cc1)N=Nc1ccc(cc1)C=O)CCN1C(=O)c2c(C1=O)cc(cc2)C(C(F)(F)F)(C(F)(F)F)c1ccc2c(c1)C(=O)N(C2=O)*	[H]CCN(c1ccc(cc1)N=Nc1ccc(cc1)C=O)CCN1C(=O)c2c(C1=O)cc(cc2)C(C(F)(F)F)(C(F)(F)F)c1ccc2c(c1)C(=O)N(C2=O)[H]	170	DSC
535		*c1ccc(cc1)Oc1c(C)cc(cc1C)Cc1cc(C)c(c(c1)C)Oc1ccc(cc1)N1C(=O)c2c(C1=O)cc(cc2)c1ccc2c(c1)C(=O)N(C2=O)*	[H]c1ccc(cc1)Oc1c(C)cc(cc1C)Cc1cc(C)c(c(c1)C)Oc1ccc(cc1)N1C(=O)c2c(C1=O)cc(cc2)c1ccc2c(c1)C(=O)N(C2=O)[H]	282	DSC
536		*c1ccc2c(c1)C(=O)N(C2=O)c1ccc(cc1)Oc1c(C)cc(cc1C)Cc1cc(C)c(c(c1)C)Oc1ccc(cc1)N1C(=O)c2c(C1=O)cc(cc2)C(=O)*	O=C(N1[H])c2cc(C(c3ccc(C(N4c5ccc(Oc6c(C)cc(Cc7cc(C)c(Oc8ccc([H])cc8)c(C)c7)cc6C)cc5)=O)c(C4=O)c3)=O)ccc2C1=O	278	DSC
537		*c1ccc2c(c1)C(=O)N(C2=O)c1ccc(cc1)Oc1c(C)cc(cc1C)Cc1cc(C)c(c(c1)C)Oc1ccc(cc1)N1C(=O)c2c(C1=O)cc(cc2)C(C(F)(F)F)(C(F)(F)F)*	O=C(N1[H])c2cc(C(C(F)(F)F)(C(F)(F)F)c3ccc(C(N4c5ccc(Oc6c(C)cc(Cc7cc(C)c(Oc8ccc([H])cc8)c(C)c7)cc6C)cc5)=O)c(C4=O)c3)ccc2C1=O	274	DSC
538		O=C1N(C(=O)c2c1cc(cc2)c1ccc2c(c1)C(=O)N(C2=O)*)c1c(C)cc(cc1C)C(c1cccc2c1cccc2)c1cc(C)c(c(c1)C)*	O=C1N(C(=O)c2c1cc(cc2)c1ccc2c(c1)C(=O)N(C2=O)[H])c1c(C)cc(cc1C)C(c1cccc2c1cccc2)c1cc(C)c(c(c1)C)[H]	294	DSC
539		*c1ccc2c(c1)C(=O)N(C2=O)c1c(C)cc(cc1C)C(c1cccc2c1cccc2)c1cc(C)c(c(c1)C)N1C(=O)c2c(C1=O)cc(cc2)C(=O)*	O=C(N1[H])c2cc(C(c3ccc(C(N4c5c(C)cc(C(c6c7ccccc7ccc6)c8cc(C)c([H])c(C)c8)cc5C)=O)c(C4=O)c3)=O)ccc2C1=O	287	DSC
540		*c1ccc2c(c1)C(=O)N(C2=O)c1c(C)cc(cc1C)C(c1cccc2c1cccc2)c1cc(C)c(c(c1)C)N1C(=O)c2c(C1=O)cc(cc2)C(C(F)(F)F)(C(F)(F)F)*	O=C(N1[H])c2cc(C(C(F)(F)F)(C(F)(F)F)c3ccc(C(N4c5c(C)cc(C(c6c7ccccc7ccc6)c8cc(C)c([H])c(C)c8)cc5C)=O)c(C4=O)c3)ccc2C1=O	277	DSC
541		*c1ccc(cc1)Oc1c(C)cc(cc1C)C(c1cccc2c1cccc2)c1cc(C)c(c(c1)C)Oc1ccc(cc1)n1c(=O)c2c(c1=O)cc1c(c2)c(=O)n(c1=O)*	[H]c1ccc(cc1)Oc1c(C)cc(cc1C)C(c1cccc2c1cccc2)c1cc(C)c(c(c1)C)Oc1ccc(cc1)n1c(=O)c2c(c1=O)cc1c(c2)c(=O)n(c1=O)[H]	280	DSC
542		*c1ccc(cc1)Oc1c(C)cc(cc1C)C(c1cccc2c1cccc2)c1cc(C)c(c(c1)C)Oc1ccc(cc1)N1C(=O)c2c(C1=O)cc(cc2)c1ccc2c(c1)C(=O)N(C2=O)*	[H]c1ccc(cc1)Oc1c(C)cc(cc1C)C(c1cccc2c1cccc2)c1cc(C)c(c(c1)C)Oc1ccc(cc1)N1C(=O)c2c(C1=O)cc(cc2)c1ccc2c(c1)C(=O)N(C2=O)[H]	293	DSC
543		*c1ccc2c(c1)C(=O)N(C2=O)c1ccc(cc1)Oc1c(C)cc(cc1C)C(c1cccc2c1cccc2)c1cc(C)c(c(c1)C)Oc1ccc(cc1)N1C(=O)c2c(C1=O)cc(cc2)C(=O)*	O=C(N1[H])c2cc(C(c3ccc(C(N4c5ccc(Oc6c(C)cc(C(c7c8ccccc8ccc7)c9cc(C)c(Oc%10ccc([H])cc%10)c(C)c9)cc6C)cc5)=O)c(C4=O)c3)=O)ccc2C1=O	272	DSC
544		*c1ccc2c(c1)C(=O)N(C2=O)c1ccc(cc1)Oc1c(C)cc(cc1C)C(c1cccc2c1cccc2)c1cc(C)c(c(c1)C)Oc1ccc(cc1)N1C(=O)c2c(C1=O)cc(cc2)C(C(F)(F)F)(C(F)(F)F)*	O=C(N1[H])c2cc(C(C(F)(F)F)(C(F)(F)F)c3ccc(C(N4c5ccc(Oc6c(C)cc(C(c7c8ccccc8ccc7)c9cc(C)c(Oc%10ccc([H])cc%10)c(C)c9)cc6C)cc5)=O)c(C4=O)c3)ccc2C1=O	268	DSC
545		*c1cccc(c1)Oc1cccc(c1)Oc1cccc(c1)N1C(=O)c2c(C1=O)cc(cc2)c1ccc2c(c1)C(=O)N(C2=O)*	[H]c1cccc(c1)Oc1cccc(c1)Oc1cccc(c1)N1C(=O)c2c(C1=O)cc(cc2)c1ccc2c(c1)C(=O)N(C2=O)[H]	208	DSC
546		*c1ccc(cc1)Cc1ccc(cc1)N1C(=O)CC(C1=O)Nc1ccc(cc1)N(c1ccc(cc1)NC1CC(=O)N(C1=O)*)c1ccc(cc1)Nc1ccc(cc1)[N+](=O)[O-]	[H]c1ccc(cc1)Cc1ccc(cc1)N1C(=O)CC(C1=O)Nc1ccc(cc1)N(c1ccc(cc1)NC1CC(=O)N(C1=O)[H])c1ccc(cc1)Nc1ccc(cc1)[N+](=O)[O-]	324	DSC
547		*c1ccc(cc1)Cc1ccc(cc1)N1C(=O)CC(C1=O)Nc1ccc(cc1)N(c1ccc(cc1)[N+](=O)[O-])c1ccc(cc1)NC1CC(=O)N(C1=O)*	[H]c1ccc(cc1)Cc1ccc(cc1)N1C(=O)CC(C1=O)Nc1ccc(cc1)N(c1ccc(cc1)[N+](=O)[O-])c1ccc(cc1)NC1CC(=O)N(C1=O)[H]	276	DSC
548		*c1cccc(c1)CCCOc1cccc(c1)N1C(=O)c2c(C1=O)cccc2c1ccc2c(c1)C(=O)N(C2=O)*	[H]c1cccc(c1)CCCOc1cccc(c1)N1C(=O)c2c(C1=O)cccc2c1ccc2c(c1)C(=O)N(C2=O)[H]	178	DSC
549		*c1cccc(c1)OCCCCOc1cccc(c1)N1C(=O)c2c(C1=O)cc(cc2)c1cccc2c1C(=O)N(C2=O)*	[H]c1cccc(c1)OCCCCOc1cccc(c1)N1C(=O)c2c(C1=O)cc(cc2)c1cccc2c1C(=O)N(C2=O)[H]	178	DSC
550		*c1cccc(c1)OCCCCCOc1cccc(c1)N1C(=O)c2c(C1=O)cc(cc2)c1cccc2c1C(=O)N(C2=O)*	[H]c1cccc(c1)OCCCCCOc1cccc(c1)N1C(=O)c2c(C1=O)cc(cc2)c1cccc2c1C(=O)N(C2=O)[H]	168	DSC
551		*c1cccc(c1)OCCCCCCOc1cccc(c1)N1C(=O)c2c(C1=O)cc(cc2)c1cccc2c1C(=O)N(C2=O)*	[H]c1cccc(c1)OCCCCCCOc1cccc(c1)N1C(=O)c2c(C1=O)cc(cc2)c1cccc2c1C(=O)N(C2=O)[H]	157	DSC
552		*c1cccc(c1)OCCCCCCCCOc1cccc(c1)N1C(=O)c2c(C1=O)cc(cc2)c1cccc2c1C(=O)N(C2=O)*	[H]c1cccc(c1)OCCCCCCCCOc1cccc(c1)N1C(=O)c2c(C1=O)cc(cc2)c1cccc2c1C(=O)N(C2=O)[H]	142	DSC
553		*c1cccc(c1)OCCCCCCCCCOc1cccc(c1)N1C(=O)c2c(C1=O)cc(cc2)c1cccc2c1C(=O)N(C2=O)*	[H]c1cccc(c1)OCCCCCCCCCOc1cccc(c1)N1C(=O)c2c(C1=O)cc(cc2)c1cccc2c1C(=O)N(C2=O)[H]	134	DSC
554		*c1cccc(c1)OCCCCCCCCCCOc1cccc(c1)N1C(=O)c2c(C1=O)cc(cc2)c1cccc2c1C(=O)N(C2=O)*	[H]c1cccc(c1)OCCCCCCCCCCOc1cccc(c1)N1C(=O)c2c(C1=O)cc(cc2)c1cccc2c1C(=O)N(C2=O)[H]	127	DSC
555		*c1cccc(c1)OCCCCCCCCCCCCOc1cccc(c1)N1C(=O)c2c(C1=O)cc(cc2)c1cccc2c1C(=O)N(C2=O)*	[H]c1cccc(c1)OCCCCCCCCCCCCOc1cccc(c1)N1C(=O)c2c(C1=O)cc(cc2)c1cccc2c1C(=O)N(C2=O)[H]	116	DSC
556		*c1ccc(cc1)OCCCOc1ccc(cc1)N1C(=O)c2c(C1=O)cc(cc2)c1cccc2c1C(=O)N(C2=O)*	[H]c1ccc(cc1)OCCCOc1ccc(cc1)N1C(=O)c2c(C1=O)cc(cc2)c1cccc2c1C(=O)N(C2=O)[H]	232	DSC
557		*c1ccc(cc1)OCCCCCOc1ccc(cc1)N1C(=O)c2c(C1=O)cc(cc2)c1cccc2c1C(=O)N(C2=O)*	[H]c1ccc(cc1)OCCCCCOc1ccc(cc1)N1C(=O)c2c(C1=O)cc(cc2)c1cccc2c1C(=O)N(C2=O)[H]	208	DSC
558		*c1cccc(c1)OCCCOc1cccc(c1)N1C(=O)c2c(C1=O)cc(cc2)c1ccc2c(c1)C(=O)N(C2=O)*	[H]c1cccc(c1)OCCCOc1cccc(c1)N1C(=O)c2c(C1=O)cc(cc2)c1ccc2c(c1)C(=O)N(C2=O)[H]	184	DSC
559		*c1cccc(c1)OCCCCOc1cccc(c1)N1C(=O)c2c(C1=O)cc(cc2)c1ccc2c(c1)C(=O)N(C2=O)*	[H]c1cccc(c1)OCCCCOc1cccc(c1)N1C(=O)c2c(C1=O)cc(cc2)c1ccc2c(c1)C(=O)N(C2=O)[H]	175	DSC
560		*c1cccc(c1)OCCCCCOc1cccc(c1)N1C(=O)c2c(C1=O)cc(cc2)c1ccc2c(c1)C(=O)N(C2=O)*	[H]c1cccc(c1)OCCCCCOc1cccc(c1)N1C(=O)c2c(C1=O)cc(cc2)c1ccc2c(c1)C(=O)N(C2=O)[H]	165	DSC
561		*c1cccc(c1)OCCCCCCOc1cccc(c1)N1C(=O)c2c(C1=O)cc(cc2)c1ccc2c(c1)C(=O)N(C2=O)*	[H]c1cccc(c1)OCCCCCCOc1cccc(c1)N1C(=O)c2c(C1=O)cc(cc2)c1ccc2c(c1)C(=O)N(C2=O)[H]	153	DSC
562		*c1cccc(c1)OCCCCCCCCOc1cccc(c1)N1C(=O)c2c(C1=O)cc(cc2)c1ccc2c(c1)C(=O)N(C2=O)*	[H]c1cccc(c1)OCCCCCCCCOc1cccc(c1)N1C(=O)c2c(C1=O)cc(cc2)c1ccc2c(c1)C(=O)N(C2=O)[H]	138	DSC
563		*c1cccc(c1)OCCCCCCCCCOc1cccc(c1)N1C(=O)c2c(C1=O)cc(cc2)c1ccc2c(c1)C(=O)N(C2=O)*	[H]c1cccc(c1)OCCCCCCCCCOc1cccc(c1)N1C(=O)c2c(C1=O)cc(cc2)c1ccc2c(c1)C(=O)N(C2=O)[H]	132	DSC
564		*c1cccc(c1)OCCCCCCCCCCOc1cccc(c1)N1C(=O)c2c(C1=O)cc(cc2)c1ccc2c(c1)C(=O)N(C2=O)*	[H]c1cccc(c1)OCCCCCCCCCCOc1cccc(c1)N1C(=O)c2c(C1=O)cc(cc2)c1ccc2c(c1)C(=O)N(C2=O)[H]	125	DSC
565		*c1cccc(c1)OCCCCCCCCCCCCOc1cccc(c1)N1C(=O)c2c(C1=O)cc(cc2)c1ccc2c(c1)C(=O)N(C2=O)*	[H]c1cccc(c1)OCCCCCCCCCCCCOc1cccc(c1)N1C(=O)c2c(C1=O)cc(cc2)c1ccc2c(c1)C(=O)N(C2=O)[H]	116	DSC
566		CCCCNC(=O)c1cc(*)cc(c1)N1C(=O)c2c(C1=O)cc(cc2)c1ccc2c(c1)C(=O)N(C2=O)*	CCCCNC(=O)c1cc([H])cc(c1)N1C(=O)c2c(C1=O)cc(cc2)c1ccc2c(c1)C(=O)N(C2=O)[H]	291	DSC
567		CCCCCCNC(=O)c1cc(*)cc(c1)N1C(=O)c2c(C1=O)cc(cc2)c1ccc2c(c1)C(=O)N(C2=O)*	CCCCCCNC(=O)c1cc([H])cc(c1)N1C(=O)c2c(C1=O)cc(cc2)c1ccc2c(c1)C(=O)N(C2=O)[H]	256.9	DSC
568		CCCCCCCCNC(=O)c1cc(*)cc(c1)N1C(=O)c2c(C1=O)cc(cc2)c1ccc2c(c1)C(=O)N(C2=O)*	CCCCCCCCNC(=O)c1cc([H])cc(c1)N1C(=O)c2c(C1=O)cc(cc2)c1ccc2c(c1)C(=O)N(C2=O)[H]	245.5	DSC
569		CCCCCCCCCCNC(=O)c1cc(*)cc(c1)N1C(=O)c2c(C1=O)cc(cc2)c1ccc2c(c1)C(=O)N(C2=O)*	CCCCCCCCCCNC(=O)c1cc([H])cc(c1)N1C(=O)c2c(C1=O)cc(cc2)c1ccc2c(c1)C(=O)N(C2=O)[H]	245.1	DSC
570		CCCCCCCCCCCCNC(=O)c1cc(*)cc(c1)N1C(=O)c2c(C1=O)cc(cc2)c1ccc2c(c1)C(=O)N(C2=O)*	CCCCCCCCCCCCNC(=O)c1cc([H])cc(c1)N1C(=O)c2c(C1=O)cc(cc2)c1ccc2c(c1)C(=O)N(C2=O)[H]	243.1	DSC
571		CCCCCCCCCCCCCCNC(=O)c1cc(*)cc(c1)N1C(=O)c2c(C1=O)cc(cc2)c1ccc2c(c1)C(=O)N(C2=O)*	CCCCCCCCCCCCCCNC(=O)c1cc([H])cc(c1)N1C(=O)c2c(C1=O)cc(cc2)c1ccc2c(c1)C(=O)N(C2=O)[H]	247.6	DSC
572		*c1cccc(c1)P(=O)(c1cc(cc(c1)C(F)(F)F)C(F)(F)F)c1cccc(c1)N1C(=O)c2c(C1=O)cc(cc2)Oc1ccc2c(c1)C(=O)N(C2=O)*	[H]c1cccc(c1)P(=O)(c1cc(cc(c1)C(F)(F)F)C(F)(F)F)c1cccc(c1)N1C(=O)c2c(C1=O)cc(cc2)Oc1ccc2c(c1)C(=O)N(C2=O)[H]	288	DSC
573		*c1ccc2c(c1)C(=O)N(C2=O)c1cccc(c1)P(=O)(c1cc(cc(c1)C(F)(F)F)C(F)(F)F)c1cccc(c1)N1C(=O)c2c(C1=O)cc(cc2)C(=O)*	O=C(N1[H])c2cc(C(c3ccc(C(N4c5cc(P(c6cc([H])ccc6)(c7cc(C(F)(F)F)cc(C(F)(F)F)c7)=O)ccc5)=O)c(C4=O)c3)=O)ccc2C1=O	243	DSC
574		*c1ccc2c(c1)C(=O)N(C2=O)c1cccc(c1)P(=O)(c1cc(cc(c1)C(F)(F)F)C(F)(F)F)c1cccc(c1)N1C(=O)c2c(C1=O)cc(cc2)C(C(F)(F)F)(C(F)(F)F)*	O=C(N1[H])c2cc(C(C(F)(F)F)(C(F)(F)F)c3ccc(C(N4c5cc(P(c6cc([H])ccc6)(c7cc(C(F)(F)F)cc(C(F)(F)F)c7)=O)ccc5)=O)c(C4=O)c3)ccc2C1=O	247	DSC
575		*c1cccc(c1)P(=O)(c1cc(cc(c1)C(F)(F)F)C(F)(F)F)c1cccc(c1)n1c(=O)c2c(c1=O)cc1c(c2)c(=O)n(c1=O)*	[H]c1cccc(c1)P(=O)(c1cc(cc(c1)C(F)(F)F)C(F)(F)F)c1cccc(c1)n1c(=O)c2c(c1=O)cc1c(c2)c(=O)n(c1=O)[H]	281	DSC
576		*c1cccc(c1)P(=O)(c1ccc(cc1)C(F)(F)F)c1cccc(c1)N1C(=O)c2c(C1=O)cc(cc2)Oc1ccc2c(c1)C(=O)N(C2=O)*	[H]c1cccc(c1)P(=O)(c1ccc(cc1)C(F)(F)F)c1cccc(c1)N1C(=O)c2c(C1=O)cc(cc2)Oc1ccc2c(c1)C(=O)N(C2=O)[H]	248	DSC
577		*c1ccc2c(c1)C(=O)N(C2=O)c1cccc(c1)P(=O)(c1ccc(cc1)C(F)(F)F)c1cccc(c1)N1C(=O)c2c(C1=O)cc(cc2)C(=O)*	O=C(N1[H])c2cc(C(c3ccc(C(N4c5cc(P(c6cc([H])ccc6)(c7ccc(C(F)(F)F)cc7)=O)ccc5)=O)c(C4=O)c3)=O)ccc2C1=O	264	DSC
578		*c1ccc2c(c1)C(=O)N(C2=O)c1cccc(c1)P(=O)(c1ccc(cc1)C(F)(F)F)c1cccc(c1)N1C(=O)c2c(C1=O)cc(cc2)C(C(F)(F)F)(C(F)(F)F)*	O=C(N1[H])c2cc(C(C(F)(F)F)(C(F)(F)F)c3ccc(C(N4c5cc(P(c6cc([H])ccc6)(c7ccc(C(F)(F)F)cc7)=O)ccc5)=O)c(C4=O)c3)ccc2C1=O	260	DSC
579		*c1cccc(c1)P(=O)(c1ccc(cc1)C(F)(F)F)c1cccc(c1)n1c(=O)c2c(c1=O)cc1c(c2)c(=O)n(c1=O)*	[H]c1cccc(c1)P(=O)(c1ccc(cc1)C(F)(F)F)c1cccc(c1)n1c(=O)c2c(c1=O)cc1c(c2)c(=O)n(c1=O)[H]	311	DSC
580		*c1cccc(c1)P(=O)(c1ccccc1)c1cccc(c1)N1C(=O)c2c(C1=O)ccc(c2)Oc1ccc2c(c1)C(=O)N(C2=O)*	[H]c1cccc(c1)P(=O)(c1ccccc1)c1cccc(c1)N1C(=O)c2c(C1=O)ccc(c2)Oc1ccc2c(c1)C(=O)N(C2=O)[H]	251	DSC
581		*c1ccc2c(c1)C(=O)N(C2=O)c1cccc(c1)P(=O)(c1ccccc1)c1cccc(c1)N1C(=O)c2c(C1=O)cc(cc2)C(=O)*	O=C(N1[H])c2cc(C(c3ccc(C(N4c5cc(P(c6cc([H])ccc6)(c7ccccc7)=O)ccc5)=O)c(C4=O)c3)=O)ccc2C1=O	273	DSC
582		FC(C(C(F)(F)F)(c1ccc2c(c1)C(=O)N(C2=O)c1cccc(c1)P(=O)(c1cccc(c1)N1C(=O)c2c(C1=O)cc(cc2)*)c1ccccc1)*)(F)F	FC(F)(F)C(c1cc(C(N([H])C2=O)=O)c2cc1)(c3ccc(C(N4c5cc(P(c6cc([H])ccc6)(c7ccccc7)=O)ccc5)=O)c(C4=O)c3)C(F)(F)F	271	DSC
583		*c1cccc(c1)P(=O)(c1ccccc1)c1cccc(c1)n1c(=O)c2c(c1=O)cc1c(c2)c(=O)n(c1=O)*	[H]c1cccc(c1)P(=O)(c1ccccc1)c1cccc(c1)n1c(=O)c2c(c1=O)cc1c(c2)c(=O)n(c1=O)[H]	331	DSC
584		*c1ccc(cc1)C(C(F)(F)F)(c1ccccc1)c1ccc(cc1)N1C(=O)c2c(C1=O)cc(cc2)Oc1ccc2c(c1)C(=O)N(C2=O)*	[H]c1ccc(cc1)C(C(F)(F)F)(c1ccccc1)c1ccc(cc1)N1C(=O)c2c(C1=O)cc(cc2)Oc1ccc2c(c1)C(=O)N(C2=O)[H]	293	DSC
585		*c1ccc2c(c1)C(=O)N(C2=O)c1ccc(cc1)C(C(F)(F)F)(c1ccccc1)c1ccc(cc1)N1C(=O)c2c(C1=O)cc(cc2)C(=O)*	O=C(N1[H])c2cc(C(c3ccc(C(N4c5ccc(C(C(F)(F)F)(c6ccccc6)c7ccc([H])cc7)cc5)=O)c(C4=O)c3)=O)ccc2C1=O	311	DSC
586		*c1ccc(cc1)Oc1ccc(cc1)c1nc2ccc(cc2nc1c1ccccc1)Oc1ccc(cc1)N1C(=O)c2c(C1=O)ccc(c2)C(C(F)(F)F)(C(F)(F)F)c1ccc2c(c1)C(=O)N(C2=O)c1ccc(cc1)Oc1ccc2c(c1)nc(c(n2)*)c1ccccc1	O=C(c1cc(C(C(F)(F)F)(c2cc(C(N([H])C3=O)=O)c3cc2)C(F)(F)F)ccc1C4=O)N4c5ccc(Oc6cc7nc(c8ccccc8)c(c9ccc(Oc%10ccc(c%11nc(ccc(Oc%12ccc([H])cc%12)c%13)c%13nc%11c%14ccccc%14)cc%10)cc9)nc7cc6)cc5	267	DSC
587		*C(=O)Nc1ccc(cc1)Oc1ccc(cc1)NC(=O)c1ccc2c(c1)C(=O)N(C2=O)c1ccc(cc1)Oc1ccc(cc1)C1(CC2CC1C1C2CCC1)c1ccc(cc1)Oc1ccc(cc1)N1C(=O)c2c(C1=O)cc(cc2)*	O=C(c1ccc(C(N([H])C2=O)=O)c2c1)Nc3ccc(Oc4ccc(NC(c5cc(C(N(c6ccc(Oc7ccc(C8(c9ccc(Oc%10ccc([H])cc%10)cc9)CC%11CC8C%12C%11CCC%12)cc7)cc6)C%13=O)=O)c%13cc5)=O)cc4)cc3	250	DSC
588		*C(=O)Nc1ccc(cc1)Oc1ccc(cc1)Oc1ccc(cc1)NC(=O)c1ccc2c(c1)C(=O)N(C2=O)c1ccc(cc1)Oc1ccc(cc1)C1(CC2CC1C1C2CCC1)c1ccc(cc1)Oc1ccc(cc1)N1C(=O)c2c(C1=O)cc(cc2)*	O=C(c1ccc(C(N([H])C2=O)=O)c2c1)Nc3ccc(Oc4ccc(Oc5ccc(NC(c6cc(C(N(c7ccc(Oc8ccc(C9(c%10ccc(Oc%11ccc([H])cc%11)cc%10)CC%12CC9C%13C%12CCC%13)cc8)cc7)C%14=O)=O)c%14cc6)=O)cc5)cc4)cc3	257	DSC
589		*C(=O)Nc1ccc(cc1)Oc1ccc(c(c1)C(C)(C)C)Oc1ccc(cc1)NC(=O)c1ccc2c(c1)C(=O)N(C2=O)c1ccc(cc1)Oc1ccc(cc1)C1(CC2CC1C1C2CCC1)c1ccc(cc1)Oc1ccc(cc1)N1C(=O)c2c(C1=O)cc(cc2)*	O=C(c1ccc(C(N([H])C2=O)=O)c2c1)Nc3ccc(Oc4cc(C(C)(C)C)c(Oc5ccc(NC(c6cc(C(N(c7ccc(Oc8ccc(C9(c%10ccc(Oc%11ccc([H])cc%11)cc%10)CC%12CC9C%13C%12CCC%13)cc8)cc7)C%14=O)=O)c%14cc6)=O)cc5)cc4)cc3	275	DSC
590		*C(=O)Nc1ccc(cc1)Oc1cc(c(cc1C(C)(C)C)Oc1ccc(cc1)NC(=O)c1ccc2c(c1)C(=O)N(C2=O)c1ccc(cc1)Oc1ccc(cc1)C1(CC2CC1C1C2CCC1)c1ccc(cc1)Oc1ccc(cc1)N1C(=O)c2c(C1=O)cc(cc2)*)C(C)(C)C	O=C(c1ccc(C(N([H])C2=O)=O)c2c1)Nc3ccc(Oc4c(C(C)(C)C)cc(Oc5ccc(NC(c6cc(C(N(c7ccc(Oc8ccc(C9(c%10ccc(Oc%11ccc([H])cc%11)cc%10)CC%12CC9C%13C%12CCC%13)cc8)cc7)C%14=O)=O)c%14cc6)=O)cc5)c(C(C)(C)C)c4)cc3	290	DSC
591		*C(=O)Nc1ccc(cc1)Oc1ccc(c(c1)C)c1ccc(cc1C)Oc1ccc(cc1)NC(=O)c1ccc2c(c1)C(=O)N(C2=O)c1ccc(cc1)Oc1ccc(cc1)C1(CC2CC1C1C2CCC1)c1ccc(cc1)Oc1ccc(cc1)N1C(=O)c2c(C1=O)cc(cc2)*	O=C(c1ccc(C(N([H])C2=O)=O)c2c1)Nc3ccc(Oc4cc(C)c(c5c(C)cc(Oc6ccc(NC(c7cc(C(N(c8ccc(Oc9ccc(C%10(c%11ccc(Oc%12ccc([H])cc%12)cc%11)CC%13CC%10C%14C%13CCC%14)cc9)cc8)C%15=O)=O)c%15cc7)=O)cc6)cc5)cc4)cc3	265	DSC
592		*C(=O)Nc1ccc(cc1)Oc1ccc(cc1)C(C(F)(F)F)(C(F)(F)F)c1ccc(cc1)Oc1ccc(cc1)NC(=O)c1ccc2c(c1)C(=O)N(C2=O)c1ccc(cc1)Oc1ccc(cc1)C1(CC2CC1C1C2CCC1)c1ccc(cc1)Oc1ccc(cc1)N1C(=O)c2c(C1=O)cc(cc2)*	O=C(c1ccc(C(N([H])C2=O)=O)c2c1)Nc3ccc(Oc4ccc(C(C(F)(F)F)(c5ccc(Oc6ccc(NC(c7cc(C(N(c8ccc(Oc9ccc(C%10(c%11ccc(Oc%12ccc([H])cc%12)cc%11)CC%13CC%10C%14C%13CCC%14)cc9)cc8)C%15=O)=O)c%15cc7)=O)cc6)cc5)C(F)(F)F)cc4)cc3	254	DSC
593		*C(=O)Nc1ccc(cc1)Oc1c(C)cc(cc1C)C(c1cc(C)c(c(c1)C)Oc1ccc(cc1)NC(=O)c1ccc2c(c1)C(=O)N(C2=O)c1ccc(cc1)Oc1ccc(cc1)C1(CC2CC1C1C2CCC1)c1ccc(cc1)Oc1ccc(cc1)N1C(=O)c2c(C1=O)cc(cc2)*)(C)C	O=C(c1ccc(C(N([H])C2=O)=O)c2c1)Nc3ccc(Oc4c(C)cc(C(C)(C)c5cc(C)c(Oc6ccc(NC(c7cc(C(N(c8ccc(Oc9ccc(C%10(c%11ccc(Oc%12ccc([H])cc%12)cc%11)CC%13CC%10C%14C%13CCC%14)cc9)cc8)C%15=O)=O)c%15cc7)=O)cc6)c(C)c5)cc4C)cc3	276	DSC
594		*Oc1c(C)cc(cc1C)C(c1cc(C)c(c(c1)C)ON1C(=O)c2c(C1=O)ccc(c2)Oc1ccc(cc1)C1(CCC(CC1)C(C)(C)C)c1ccc(cc1)Oc1ccc2c(c1)C(=O)N(C2=O)*)(C)C	[H]Oc1c(C)cc(cc1C)C(c1cc(C)c(c(c1)C)ON1C(=O)c2c(C1=O)ccc(c2)Oc1ccc(cc1)C1(CCC(CC1)C(C)(C)C)c1ccc(cc1)Oc1ccc2c(c1)C(=O)N(C2=O)[H])(C)C	248	DSC
595		*c1ccc(cc1)Oc1ccc(cc1)C(C(F)(F)F)(C(F)(F)F)c1ccc(cc1)Oc1ccc(cc1)N1C(=O)c2c(C1=O)cc(cc2)Oc1ccc(cc1)C1(CCC(CC1)C(C)(C)C)c1ccc(cc1)Oc1ccc2c(c1)C(=O)N(C2=O)*	[H]c1ccc(cc1)Oc1ccc(cc1)C(C(F)(F)F)(C(F)(F)F)c1ccc(cc1)Oc1ccc(cc1)N1C(=O)c2c(C1=O)cc(cc2)Oc1ccc(cc1)C1(CCC(CC1)C(C)(C)C)c1ccc(cc1)Oc1ccc2c(c1)C(=O)N(C2=O)[H]	227	DSC
596		*c1ccc(cc1)Oc1ccc(c(c1)C(C)(C)C)Oc1ccc(cc1)N1C(=O)c2c(C1=O)ccc(c2)Oc1ccc(cc1)C1(CCC(CC1)C(C)(C)C)c1ccc(cc1)Oc1ccc2c(c1)C(=O)N(C2=O)*	[H]c1ccc(cc1)Oc1ccc(c(c1)C(C)(C)C)Oc1ccc(cc1)N1C(=O)c2c(C1=O)ccc(c2)Oc1ccc(cc1)C1(CCC(CC1)C(C)(C)C)c1ccc(cc1)Oc1ccc2c(c1)C(=O)N(C2=O)[H]	233	DSC
597		*c1ccc(cc1)Oc1ccc(c(c1)C)c1ccc(cc1C)Oc1ccc(cc1)N1C(=O)c2c(C1=O)ccc(c2)Oc1ccc(cc1)C1(CCC(CC1)C(C)(C)C)c1ccc(cc1)Oc1ccc2c(c1)C(=O)N(C2=O)*	[H]c1ccc(cc1)Oc1ccc(c(c1)C)c1ccc(cc1C)Oc1ccc(cc1)N1C(=O)c2c(C1=O)ccc(c2)Oc1ccc(cc1)C1(CCC(CC1)C(C)(C)C)c1ccc(cc1)Oc1ccc2c(c1)C(=O)N(C2=O)[H]	236	DSC
598		CC(C1CCC(CC1)(c1ccc(cc1)Oc1ccc2c(c1)C(=O)N(C2=O)c1ccc(cc1)Oc1ccc(cc1)C1(C2CC3CC1CC(C2)C3)c1ccc(cc1)Oc1ccc(cc1)*)c1ccc(cc1)Oc1ccc2c(c1)C(=O)N(C2=O)*)(C)C	CC(C1CCC(CC1)(c1ccc(cc1)Oc1ccc2c(c1)C(=O)N(C2=O)c1ccc(cc1)Oc1ccc(cc1)C1(C2CC3CC1CC(C2)C3)c1ccc(cc1)Oc1ccc(cc1)[H])c1ccc(cc1)Oc1ccc2c(c1)C(=O)N(C2=O)[H])(C)C	266	DSC
599		*c1ccc(cc1)Oc1ccc(cc1)C1(CC2CC1C1C2CCC1)c1ccc(cc1)Oc1ccc(cc1)N1C(=O)c2c(C1=O)cc(cc2)Oc1ccc(cc1)C1(CCC(CC1)C(C)(C)C)c1ccc(cc1)Oc1ccc2c(c1)C(=O)N(C2=O)*	[H]c1ccc(cc1)Oc1ccc(cc1)C1(CC2CC1C1C2CCC1)c1ccc(cc1)Oc1ccc(cc1)N1C(=O)c2c(C1=O)cc(cc2)Oc1ccc(cc1)C1(CCC(CC1)C(C)(C)C)c1ccc(cc1)Oc1ccc2c(c1)C(=O)N(C2=O)[H]	257	DSC
600		*CCCCOC(=O)OCCCCN1C(=O)c2c(C1=O)cc(cc2)c1ccc2c(c1)C(=O)N(C2=O)*	[H]CCCCOC(=O)OCCCCN1C(=O)c2c(C1=O)cc(cc2)c1ccc2c(c1)C(=O)N(C2=O)[H]	104	DSC
601		*CCCCCOC(=O)OCCCCCN1C(=O)c2c(C1=O)cc(cc2)c1ccc2c(c1)C(=O)N(C2=O)*	[H]CCCCCOC(=O)OCCCCCN1C(=O)c2c(C1=O)cc(cc2)c1ccc2c(c1)C(=O)N(C2=O)[H]	84	DSC
602		*CCCCCOC(=O)OCCCCCN1C(=O)c2c(C1=O)cc(cc2)C(=O)c1ccc2c(c1)C(=O)N(C2=O)*	[H]CCCCCOC(=O)OCCCCCN1C(=O)c2c(C1=O)cc(cc2)C(=O)c1ccc2c(c1)C(=O)N(C2=O)[H]	77	DSC
603		*CCCCCCOC(=O)OCCCCCCN1C(=O)c2c(C1=O)cc(cc2)C(=O)c1ccc2c(c1)C(=O)N(C2=O)*	[H]CCCCCCOC(=O)OCCCCCCN1C(=O)c2c(C1=O)cc(cc2)C(=O)c1ccc2c(c1)C(=O)N(C2=O)[H]	76	DSC
604		CC1=CC(CC2C1C(=O)N(C2=O)*)C1CC(=O)N(C1=O)c1ccc(cc1)*	CC1=CC(CC2C1C(=O)N(C2=O)[H])C1CC(=O)N(C1=O)c1ccc(cc1)[H]	327	DSC
605		CCCCCCCCCCCCCCCCOc1ccc(cc1N1C(=O)CC(C1=O)C1C=C(C)C2C(C1)C(=O)N(C2=O)*)*	CCCCCCCCCCCCCCCCOc1ccc(cc1N1C(=O)CC(C1=O)C1C=C(C)C2C(C1)C(=O)N(C2=O)[H])[H]	186	DSC
606		*c1ccc2c(c1)C(=O)N(C2=O)c1ccc(cc1)N(c1ccc(cc1)N1C(=O)c2c(C1=O)ccc(c2)C(C(F)(F)F)(C(F)(F)F)*)c1ccc(cc1)C=Cc1ccc(cc1)[N+](=O)[O-]	O=C(N1[H])c2cc(C(C(F)(F)F)(C(F)(F)F)c3cc(C(N4c5ccc(N(c6ccc(C=Cc7ccc([N+]([O-])=O)cc7)cc6)c8ccc([H])cc8)cc5)=O)c(C4=O)cc3)ccc2C1=O	290	DSC
607		*c1ccc(cc1)c1ccc(cc1)c1ccc(cc1)c1ccc(cc1)c1ccc2c(c1)C(=O)N(C2=O)c1ccc(cc1)Oc1ccc(cc1)N1C(=O)c2c(C1=O)cc(cc2)*	O=C(N1c2ccc(Oc3ccc([H])cc3)cc2)c4cc(c5ccc(c6ccc(c7ccc(c8ccc(c9ccc(C(N([H])C%10=O)=O)c%10c9)cc8)cc7)cc6)cc5)ccc4C1=O	244	DSC
608		*c1ccc(cc1)Cc1ccc(cc1)N1C(=O)c2c(C1=O)ccc(c2)c1ccc(cc1)c1ccc(cc1)c1ccc(cc1)c1ccc(cc1)c1ccc2c(c1)C(=O)N(C2=O)*	[H]c1ccc(cc1)Cc1ccc(cc1)N1C(=O)c2c(C1=O)ccc(c2)c1ccc(cc1)c1ccc(cc1)c1ccc(cc1)c1ccc(cc1)c1ccc2c(c1)C(=O)N(C2=O)[H]	244	DSC
609		*c1ccc(cc1)c1ccc(cc1)c1ccc(cc1)c1ccc(cc1)c1ccc2c(c1)C(=O)N(C2=O)c1cccc(c1)N1C(=O)c2c(C1=O)cc(cc2)*	O=C(N1c2cc([H])ccc2)c3cc(c4ccc(c5ccc(c6ccc(c7ccc(c8ccc(C(N([H])C9=O)=O)c9c8)cc7)cc6)cc5)cc4)ccc3C1=O	237	DSC
610		*c1ccc(cc1)c1ccc(cc1)c1ccc(cc1)c1ccc(cc1)c1ccc2c(c1)C(=O)N(C2=O)c1ccc(cc1)Oc1ccc(cc1)c1ccc(cc1)Oc1ccc(cc1)N1C(=O)c2c(C1=O)cc(cc2)*	O=C(N1c2ccc(Oc3ccc(c4ccc(Oc5ccc([H])cc5)cc4)cc3)cc2)c6cc(c7ccc(c8ccc(c9ccc(c%10ccc(c%11ccc(C(N([H])C%12=O)=O)c%12c%11)cc%10)cc9)cc8)cc7)ccc6C1=O	232	DSC
611		*c1ccc(cc1)c1ccc(cc1)c1ccc(cc1)c1ccc(cc1)c1ccc2c(c1)C(=O)N(C2=O)c1ccc(cc1)Oc1ccc(cc1)C(c1ccc(cc1)Oc1ccc(cc1)N1C(=O)c2c(C1=O)cc(cc2)*)(C)C	O=C(N1c2ccc(Oc3ccc(C(C)(C)c4ccc(Oc5ccc([H])cc5)cc4)cc3)cc2)c6cc(c7ccc(c8ccc(c9ccc(c%10ccc(c%11ccc(C(N([H])C%12=O)=O)c%12c%11)cc%10)cc9)cc8)cc7)ccc6C1=O	236	DSC
612		*CC(=O)Nc1ccc(cc1)Oc1ccc(cc1)Oc1ccc(cc1)NC(=O)CN1C(=O)c2c(C1=O)cc(cc2)C(C(F)(F)F)(C(F)(F)F)c1ccc2c(c1)C(=O)N(C2=O)*	[H]CC(=O)Nc1ccc(cc1)Oc1ccc(cc1)Oc1ccc(cc1)NC(=O)CN1C(=O)c2c(C1=O)cc(cc2)C(C(F)(F)F)(C(F)(F)F)c1ccc2c(c1)C(=O)N(C2=O)[H]	242	DSC
613		*CC(=O)Nc1ccc(cc1)Oc1cccc(c1)Oc1ccc(cc1)NC(=O)CN1C(=O)c2c(C1=O)cc(cc2)C(C(F)(F)F)(C(F)(F)F)c1ccc2c(c1)C(=O)N(C2=O)*	[H]CC(=O)Nc1ccc(cc1)Oc1cccc(c1)Oc1ccc(cc1)NC(=O)CN1C(=O)c2c(C1=O)cc(cc2)C(C(F)(F)F)(C(F)(F)F)c1ccc2c(c1)C(=O)N(C2=O)[H]	221	DSC
614		*CC(=O)Nc1ccc(cc1)Oc1ccc(cc1)c1ccc(cc1)Oc1ccc(cc1)NC(=O)CN1C(=O)c2c(C1=O)cc(cc2)C(C(F)(F)F)(C(F)(F)F)c1ccc2c(c1)C(=O)N(C2=O)*	[H]CC(=O)Nc1ccc(cc1)Oc1ccc(cc1)c1ccc(cc1)Oc1ccc(cc1)NC(=O)CN1C(=O)c2c(C1=O)cc(cc2)C(C(F)(F)F)(C(F)(F)F)c1ccc2c(c1)C(=O)N(C2=O)[H]	245	DSC
615		*CC(=O)Nc1ccc(cc1)Oc1ccc(cc1)S(=O)(=O)c1ccc(cc1)Oc1ccc(cc1)NC(=O)CN1C(=O)c2c(C1=O)cc(cc2)C(C(F)(F)F)(C(F)(F)F)c1ccc2c(c1)C(=O)N(C2=O)*	[H]CC(=O)Nc1ccc(cc1)Oc1ccc(cc1)S(=O)(=O)c1ccc(cc1)Oc1ccc(cc1)NC(=O)CN1C(=O)c2c(C1=O)cc(cc2)C(C(F)(F)F)(C(F)(F)F)c1ccc2c(c1)C(=O)N(C2=O)[H]	241	DSC
616		*CC(=O)Nc1ccc(cc1)Oc1ccc(cc1)C(c1ccc(cc1)Oc1ccc(cc1)NC(=O)CN1C(=O)c2c(C1=O)cc(cc2)C(C(F)(F)F)(C(F)(F)F)c1ccc2c(c1)C(=O)N(C2=O)*)(C)C	[H]CC(=O)Nc1ccc(cc1)Oc1ccc(cc1)C(c1ccc(cc1)Oc1ccc(cc1)NC(=O)CN1C(=O)c2c(C1=O)cc(cc2)C(C(F)(F)F)(C(F)(F)F)c1ccc2c(c1)C(=O)N(C2=O)[H])(C)C	224	DSC
617		*c1ccc(cc1)c1nc2cc(ccc2nc1c1ccccc1)Oc1ccc(cc1)NC(=O)CN1C(=O)c2c(C1=O)ccc(c2)C(C(F)(F)F)(C(F)(F)F)c1ccc2c(c1)C(=O)N(C2=O)CC(=O)Nc1ccc(cc1)Oc1ccc2c(c1)nc(c(n2)c1ccccc1)*	O=C(C[H])Nc1ccc(Oc2ccc3nc(c4ccccc4)c(c5ccc(c6c(c7ccccc7)nc(ccc(Oc8ccc(NC(CN9C(c%10cc(C(C(F)(F)F)(C(F)(F)F)c%11cc(C(N([H])C%12=O)=O)c%12cc%11)ccc%10C9=O)=O)=O)cc8)c%13)c%13n6)cc5)nc3c2)cc1	280	DSC
618		O=C(CN1C(=O)c2c(C1=O)ccc(c2)C(C(F)(F)F)(C(F)(F)F)c1ccc2c(c1)C(=O)N(C2=O)CC(=O)Nc1ccc(cc1)Oc1ccc2c(c1)nc(c(n2)c1ccccc1)*)Nc1ccc(cc1)Oc1ccc2c(c1)nc(c(n2)c1ccccc1)c1ccc(cc1)Oc1ccc(cc1)*	O=C(Nc1ccc(Oc2cc3nc(c4ccc(Oc5ccc(c6c(c7ccccc7)nc(ccc(Oc8ccc(NC(CN9C(c%10cc(C(C(F)(F)F)(C(F)(F)F)c%11cc(C(N([H])C%12=O)=O)c%12cc%11)ccc%10C9=O)=O)=O)cc8)c%13)c%13n6)cc5)cc4)c(c%14ccccc%14)nc3cc2)cc1)C[H]	260	DSC
619		O=C(CN1C(=O)c2c(C1=O)cc(cc2)C(C(F)(F)F)(C(F)(F)F)c1ccc2c(c1)C(=O)N(C2=O)CC(=O)Nc1ccc(cc1)Oc1ccc2c(c1)nc(c(n2)c1ccccc1)c1ccc(cc1)*)Nc1ccc(cc1)Oc1ccc2c(c1)nc(c(n2)c1ccccc1)c1ccc(cc1)N1C(=O)c2ccc3c4c2c(C1=O)ccc4C(=O)N(C3=O)*	O=C(C[H])Nc1ccc(Oc2cc(nc(c3ccc(N4C(c5ccc6c7c5c(C4=O)ccc7C(N(C6=O)c8ccc(c9nc%10cc(Oc%11ccc(NC(CN%12C(c%13c(C%12=O)ccc(C(C(F)(F)F)(c%14cc%15c(C(N(C%15=O)[H])=O)cc%14)C(F)(F)F)c%13)=O)=O)cc%11)ccc%10nc9c%16ccccc%16)cc8)=O)=O)cc3)c(c%17ccccc%17)n%18)c%18cc2)cc1	306	DSC
620		O=C(CN1C(=O)c2c(C1=O)ccc(c2)C(C(F)(F)F)(C(F)(F)F)c1ccc2c(c1)C(=O)N(C2=O)CC(=O)Nc1ccc(cc1)*)Nc1ccc(cc1)c1nnc(o1)*	O=C(Nc1ccc(c2oc(c3ccc(NC(C[H])=O)cc3)nn2)cc1)CN4C(c5cc(C(C(F)(F)F)(c6cc(C(N([H])C7=O)=O)c7cc6)C(F)(F)F)ccc5C4=O)=O	280	DSC
621		O=C(CN1C(=O)c2c(C1=O)ccc(c2)C(C(F)(F)F)(C(F)(F)F)c1ccc2c(c1)C(=O)N(C2=O)CC(=O)Nc1ccc(cc1)Oc1ccc(cc1)*)Nc1ccc(cc1)Oc1ccc(cc1)c1nnc(o1)*	O=C(Nc1ccc(Oc2ccc(c3oc(c4ccc(Oc5ccc(NC(C[H])=O)cc5)cc4)nn3)cc2)cc1)CN6C(c7cc(C(C(F)(F)F)(c8cc(C(N([H])C9=O)=O)c9cc8)C(F)(F)F)ccc7C6=O)=O	263	DSC
622		*CN1C(=O)c2c(C1=O)ccc(c2)C(C(F)(F)F)(C(F)(F)F)c1ccc2c(c1)C(=O)N(C2=O)Cc1nnc(o1)c1ccc(cc1)c1nnc(o1)*	O=C(c1cc(C(C(F)(F)F)(c2cc(C(N(Cc3oc(c4ccc(c5oc(C[H])nn5)cc4)nn3)C6=O)=O)c6cc2)C(F)(F)F)ccc17)N([H])C7=O	214	DSC
623		*CN1C(=O)c2c(C1=O)ccc(c2)C(C(F)(F)F)(C(F)(F)F)c1ccc2c(c1)C(=O)N(C2=O)Cc1nnc(o1)c1ccc(cc1)Oc1ccc(cc1)c1nnc(o1)*	O=C(c1cc(C(C(F)(F)F)(c2cc(C(N(Cc3oc(c4ccc(Oc5ccc(c6oc(C[H])nn6)cc5)cc4)nn3)C7=O)=O)c7cc2)C(F)(F)F)ccc18)N([H])C8=O	210	DSC
624		*CN1C(=O)c2c(C1=O)ccc(c2)C(C(F)(F)F)(C(F)(F)F)c1ccc2c(c1)C(=O)N(C2=O)Cc1nnc(o1)c1ccc(c(c1)Oc1ccccc1)c1nnc(o1)*	O=C(c1cc(C(C(F)(F)F)(c2cc(C(N(Cc3oc(c4cc(Oc5ccccc5)c(c6oc(C[H])nn6)cc4)nn3)C7=O)=O)c7cc2)C(F)(F)F)ccc18)N([H])C8=O	208	DSC
625		*CN1C(=O)c2c(C1=O)ccc(c2)C(C(F)(F)F)(C(F)(F)F)c1ccc2c(c1)C(=O)N(C2=O)Cc1oc2c(n1)cc(cc2)c1ccc2c(c1)nc(o2)*	O=C(c1cc(C(C(F)(F)F)(c2cc(C(N(Cc3nc4cc(c5cc6nc(C[H])oc6cc5)ccc4o3)C7=O)=O)c7cc2)C(F)(F)F)ccc18)N([H])C8=O	231	DSC
626		*CN1C(=O)c2c(C1=O)ccc(c2)C(C(F)(F)F)(C(F)(F)F)c1ccc2c(c1)C(=O)N(C2=O)Cc1oc2c(n1)cc(cc2)C(C(F)(F)F)(C(F)(F)F)c1ccc2c(c1)nc(o2)*	O=C(c1cc(C(C(F)(F)F)(c2cc(C(N(Cc3nc4cc(C(C(F)(F)F)(c5cc6nc(C[H])oc6cc5)C(F)(F)F)ccc4o3)C7=O)=O)c7cc2)C(F)(F)F)ccc18)N([H])C8=O	225	DSC
627		*CN1C(=O)c2c(C1=O)ccc(c2)C(C(F)(F)F)(C(F)(F)F)c1ccc2c(c1)C(=O)N(C2=O)Cc1nc2ccc(cc2c(=O)o1)Cc1ccc2c(c1)c(=O)oc(n2)*	O=C(c1cc(C(C(F)(F)F)(c2cc(C(N(Cc(nc3c4cc(Cc5cc6c(=O)oc(C[H])nc6cc5)cc3)oc4=O)C7=O)=O)c7cc2)C(F)(F)F)ccc18)N([H])C8=O	218	DSC
628		*c1ccc2c(c1)C(=O)N(C2=O)c1ccc(cc1)C(=O)Nc1ccc(cc1)Oc1ccc(cc1)c1ccc(cc1)Oc1ccc(cc1)NC(=O)c1ccc(cc1)N1C(=O)c2c(C1=O)cc(cc2)C(C(F)(F)F)(C(F)(F)F)*	O=C(N1[H])c2cc(C(C(F)(F)F)(C(F)(F)F)c3ccc(C(N4c5ccc(C(Nc6ccc(Oc7ccc(c8ccc(Oc9ccc(NC(c%10ccc([H])cc%10)=O)cc9)cc8)cc7)cc6)=O)cc5)=O)c(C4=O)c3)ccc2C1=O	275	DSC
629		COc1cc(ccc1N1C(=O)c2c(C1=O)cc(cc2)C(C(F)(F)F)(C(F)(F)F)*)c1ccc(c(c1)OC)N1C(=O)c2c(C1=O)cc(cc2)*	COc1c(N2C(c3ccc(C(C(F)(F)F)(c4ccc(C(N([H])C5=O)=O)c5c4)C(F)(F)F)cc3C2=O)=O)ccc(c6cc(OC)c([H])cc6)c1	348	DSC
630		*CCCCCCOC(=O)CCCCCCCCCCN1C(=O)c2c(C1=O)ccc(c2)c1ccc(cc1)c1ccc2c(c1)C(=O)N(C2=O)CCCCCCCCCCC(=O)OCCCCCCN1C(=O)c2c(C1=O)cc(cc2)c1ccc2c(c1)C(=O)N(C2=O)*	[H]CCCCCCOC(=O)CCCCCCCCCCN1C(=O)c2c(C1=O)ccc(c2)c1ccc(cc1)c1ccc2c(c1)C(=O)N(C2=O)CCCCCCCCCCC(=O)OCCCCCCN1C(=O)c2c(C1=O)cc(cc2)c1ccc2c(c1)C(=O)N(C2=O)[H]	45	DSC
631		*CCCCCOC(=O)CCCCCCCCCCN1C(=O)c2c(C1=O)ccc(c2)c1ccc(cc1)c1ccc2c(c1)C(=O)N(C2=O)CCCCCCCCCCC(=O)OCCCCCN1C(=O)c2c(C1=O)cc(cc2)c1ccc2c(c1)C(=O)N(C2=O)*	[H]CCCCCOC(=O)CCCCCCCCCCN1C(=O)c2c(C1=O)ccc(c2)c1ccc(cc1)c1ccc2c(c1)C(=O)N(C2=O)CCCCCCCCCCC(=O)OCCCCCN1C(=O)c2c(C1=O)cc(cc2)c1ccc2c(c1)C(=O)N(C2=O)[H]	41	DSC
632		*c1ccc(cc1)Oc1ccc(cc1)N1C(=O)C2C(C1=O)C1C=CC2C2C1C(=O)N(C2=O)*	[H]c1ccc(cc1)Oc1ccc(cc1)N1C(=O)C2C(C1=O)C1C=CC2C2C1C(=O)N(C2=O)[H]	384	DSC
633		*c1ccc(cc1)Oc1ccc(cc1)C1(CCC(CC1)C(C)(C)C)c1ccc(cc1)Oc1ccc(cc1)N1C(=O)c2c(C1=O)cc(cc2)Oc1ccc(cc1)C1(CCC(CC1)c1ccccc1)c1ccc(cc1)Oc1ccc2c(c1)C(=O)N(C2=O)*	[H]c1ccc(cc1)Oc1ccc(cc1)C1(CCC(CC1)C(C)(C)C)c1ccc(cc1)Oc1ccc(cc1)N1C(=O)c2c(C1=O)cc(cc2)Oc1ccc(cc1)C1(CCC(CC1)c1ccccc1)c1ccc(cc1)Oc1ccc2c(c1)C(=O)N(C2=O)[H]	243	DSC
634		*c1ccc(cc1)Oc1c(C)cc(cc1C)C(c1cc(C)c(c(c1)C)Oc1ccc(cc1)N1C(=O)c2c(C1=O)cc(cc2)Oc1ccc(cc1)C1(CCC(CC1)c1ccccc1)c1ccc(cc1)Oc1ccc2c(c1)C(=O)N(C2=O)*)(C)C	[H]c1ccc(cc1)Oc1c(C)cc(cc1C)C(c1cc(C)c(c(c1)C)Oc1ccc(cc1)N1C(=O)c2c(C1=O)cc(cc2)Oc1ccc(cc1)C1(CCC(CC1)c1ccccc1)c1ccc(cc1)Oc1ccc2c(c1)C(=O)N(C2=O)[H])(C)C	232	DSC
635		*c1ccc(cc1)Oc1ccc(cc1)C1(CC2CC1CC2)c1ccc(cc1)Oc1ccc(cc1)N1C(=O)c2c(C1=O)cc(cc2)Oc1ccc(cc1)C1(CCC(CC1)c1ccccc1)c1ccc(cc1)Oc1ccc2c(c1)C(=O)N(C2=O)*	[H]c1ccc(cc1)Oc1ccc(cc1)C1(CC2CC1CC2)c1ccc(cc1)Oc1ccc(cc1)N1C(=O)c2c(C1=O)cc(cc2)Oc1ccc(cc1)C1(CCC(CC1)c1ccccc1)c1ccc(cc1)Oc1ccc2c(c1)C(=O)N(C2=O)[H]	245	DSC
636		CC(c1cc(ccc1Oc1ccc(cc1)N1C(=O)c2c(C1=O)cc(cc2)Oc1ccc(cc1)C1(CCC(CC1)c1ccccc1)c1ccc(cc1)Oc1ccc2c(c1)C(=O)N(C2=O)*)Oc1ccc(cc1)*)(C)C	CC(c1cc(ccc1Oc1ccc(cc1)N1C(=O)c2c(C1=O)cc(cc2)Oc1ccc(cc1)C1(CCC(CC1)c1ccccc1)c1ccc(cc1)Oc1ccc2c(c1)C(=O)N(C2=O)[H])Oc1ccc(cc1)[H])(C)C	236	DSC
637		*c1ccc(cc1)Oc1ccc(c(c1)C)c1ccc(cc1C)Oc1ccc(cc1)N1C(=O)c2c(C1=O)ccc(c2)Oc1ccc(cc1)C1(CCC(CC1)c1ccccc1)c1ccc(cc1)Oc1ccc2c(c1)C(=O)N(C2=O)*	[H]c1ccc(cc1)Oc1ccc(c(c1)C)c1ccc(cc1C)Oc1ccc(cc1)N1C(=O)c2c(C1=O)ccc(c2)Oc1ccc(cc1)C1(CCC(CC1)c1ccccc1)c1ccc(cc1)Oc1ccc2c(c1)C(=O)N(C2=O)[H]	226	DSC
638		*c1ccc(cc1)Cc1ccc(cc1)N1C(=O)c2c(C1=O)cc(cc2)Oc1ccc(cc1)C1(CCC(CC1)c1ccccc1)c1ccc(cc1)Oc1ccc2c(c1)C(=O)N(C2=O)*	[H]c1ccc(cc1)Cc1ccc(cc1)N1C(=O)c2c(C1=O)cc(cc2)Oc1ccc(cc1)C1(CCC(CC1)c1ccccc1)c1ccc(cc1)Oc1ccc2c(c1)C(=O)N(C2=O)[H]	232	DSC
639		*c1ccc(cc1)Oc1ccc(cc1)N1C(=O)c2c(C1=O)cc(cc2)Oc1ccc(cc1)C1(CCC(CC1)c1ccccc1)c1ccc(cc1)Oc1ccc2c(c1)C(=O)N(C2=O)*	[H]c1ccc(cc1)Oc1ccc(cc1)N1C(=O)c2c(C1=O)cc(cc2)Oc1ccc(cc1)C1(CCC(CC1)c1ccccc1)c1ccc(cc1)Oc1ccc2c(c1)C(=O)N(C2=O)[H]	236	DSC
640		*c1ccc(cc1)Oc1ccc(cc1c1ccccc1)Oc1ccc(cc1)n1c(=O)c2c(c1=O)cc1c(c2)c(=O)n(c1=O)*	[H]c1ccc(cc1)Oc1ccc(cc1c1ccccc1)Oc1ccc(cc1)n1c(=O)c2c(c1=O)cc1c(c2)c(=O)n(c1=O)[H]	276	DSC
641		*c1ccc(cc1)Oc1ccc(cc1)Oc1ccc(cc1)N1C(=O)c2c(C1=O)cc(cc2)c1ccc2c(c1)C(=O)N(C2=O)*	[H]c1ccc(cc1)Oc1ccc(cc1)Oc1ccc(cc1)N1C(=O)c2c(C1=O)cc(cc2)c1ccc2c(c1)C(=O)N(C2=O)[H]	264.76	DSC
642		*c1ccc(cc1)Oc1ccccc1Oc1ccc(cc1)N1C(=O)c2c(C1=O)cc(cc2)c1ccc2c(c1)C(=O)N(C2=O)*	[H]c1ccc(cc1)Oc1ccccc1Oc1ccc(cc1)N1C(=O)c2c(C1=O)cc(cc2)c1ccc2c(c1)C(=O)N(C2=O)[H]	247	DSC
643		*c1ccc(cc1)Oc1ccc(c(c1)C)Oc1ccc(cc1)N1C(=O)c2c(C1=O)cc(cc2)c1ccc2c(c1)C(=O)N(C2=O)*	[H]c1ccc(cc1)Oc1ccc(c(c1)C)Oc1ccc(cc1)N1C(=O)c2c(C1=O)cc(cc2)c1ccc2c(c1)C(=O)N(C2=O)[H]	276	DSC
644		*c1ccc(cc1)Oc1ccc(c(c1)C(C)(C)C)Oc1ccc(cc1)N1C(=O)c2c(C1=O)cc(cc2)c1ccc2c(c1)C(=O)N(C2=O)*	[H]c1ccc(cc1)Oc1ccc(c(c1)C(C)(C)C)Oc1ccc(cc1)N1C(=O)c2c(C1=O)cc(cc2)c1ccc2c(c1)C(=O)N(C2=O)[H]	278	DSC
645		*c1ccc(cc1)Oc1ccc(c(c1)c1ccccc1)Oc1ccc(cc1)N1C(=O)c2c(C1=O)cc(cc2)c1ccc2c(c1)C(=O)N(C2=O)*	[H]c1ccc(cc1)Oc1ccc(c(c1)c1ccccc1)Oc1ccc(cc1)N1C(=O)c2c(C1=O)cc(cc2)c1ccc2c(c1)C(=O)N(C2=O)[H]	251	DSC
646		*c1ccc(cc1)Oc1cc(ccc1Oc1ccc(cc1)N1C(=O)c2c(C1=O)cc(cc2)c1ccc2c(c1)C(=O)N(C2=O)*)C(C)(C)C	[H]c1ccc(cc1)Oc1cc(ccc1Oc1ccc(cc1)N1C(=O)c2c(C1=O)cc(cc2)c1ccc2c(c1)C(=O)N(C2=O)[H])C(C)(C)C	258	DSC
647		*c1ccc(cc1)Oc1ccc(cc1)Oc1ccc(cc1)Oc1ccc(cc1)N1C(=O)c2c(C1=O)cc(cc2)c1ccc2c(c1)C(=O)N(C2=O)*	[H]c1ccc(cc1)Oc1ccc(cc1)Oc1ccc(cc1)Oc1ccc(cc1)N1C(=O)c2c(C1=O)cc(cc2)c1ccc2c(c1)C(=O)N(C2=O)[H]	235	DSC
648		*c1ccc(cc1C(C)(C)C)Cc1ccc(c(c1)C(C)(C)C)n1c(=O)c2c(c1=O)cc1c(c2)c(=O)n(c1=O)*	[H]c1ccc(cc1C(C)(C)C)Cc1ccc(c(c1)C(C)(C)C)n1c(=O)c2c(c1=O)cc1c(c2)c(=O)n(c1=O)[H]	217	DSC
649		O=C1c2cc(ccc2C(=O)N1c1ccc(cc1C(C)(C)C)Cc1ccc(c(c1)C(C)(C)C)*)c1ccc2c(c1)C(=O)N(C2=O)*	O=C1c2cc(ccc2C(=O)N1c1ccc(cc1C(C)(C)C)Cc1ccc(c(c1)C(C)(C)C)[H])c1ccc2c(c1)C(=O)N(C2=O)[H]	324	DSC
650		*c1ccc2c(c1)C(=O)N(C2=O)c1ccc(cc1C(C)(C)C)Cc1ccc(c(c1)C(C)(C)C)N1C(=O)c2c(C1=O)cc(cc2)C(=O)*	O=C(N1[H])c2cc(C(c3ccc(C(N4c5c(C(C)(C)C)cc(Cc6cc(C(C)(C)C)c([H])cc6)cc5)=O)c(C4=O)c3)=O)ccc2C1=O	213	DSC
651		O=C1c2cc(ccc2C(=O)N1c1ccc(cc1C(C)(C)C)Cc1ccc(c(c1)C(C)(C)C)*)Oc1ccc2c(c1)C(=O)N(C2=O)*	O=C1c2cc(ccc2C(=O)N1c1ccc(cc1C(C)(C)C)Cc1ccc(c(c1)C(C)(C)C)[H])Oc1ccc2c(c1)C(=O)N(C2=O)[H]	216	DSC
652		*c1ccc(cc1)Oc1ccc(cc1)C1(CC2CC1C1C2CCC1)c1ccc(cc1)Oc1ccc(cc1)N1C(=O)c2c(C1=O)cc(cc2)Oc1ccc(cc1)C1(CCC(CC1)c1ccccc1)c1ccc(cc1)Oc1ccc2c(c1)C(=O)N(C2=O)*	[H]c1ccc(cc1)Oc1ccc(cc1)C1(CC2CC1C1C2CCC1)c1ccc(cc1)Oc1ccc(cc1)N1C(=O)c2c(C1=O)cc(cc2)Oc1ccc(cc1)C1(CCC(CC1)c1ccccc1)c1ccc(cc1)Oc1ccc2c(c1)C(=O)N(C2=O)[H]	255	DSC
653		*CCCCCCOC(=O)CCCCCCCCCCN1C(=O)c2c(C1=O)ccc(c2)c1ccc2c(c1)C(=O)N(C2=O)CCCCCCCCCCC(=O)OCCCCCCN1C(=O)c2c(C1=O)cc(cc2)c1ccc2c(c1)C(=O)N(C2=O)*	[H]CCCCCCOC(=O)CCCCCCCCCCN1C(=O)c2c(C1=O)ccc(c2)c1ccc2c(c1)C(=O)N(C2=O)CCCCCCCCCCC(=O)OCCCCCCN1C(=O)c2c(C1=O)cc(cc2)c1ccc2c(c1)C(=O)N(C2=O)[H]	39	DSC
654		*CCCCCC(=O)OCCCCCCN1C(=O)c2c(C1=O)ccc(c2)c1ccc2c(c1)C(=O)N(C2=O)CCCCCCOC(=O)CCCCCN1C(=O)c2c(C1=O)cc(cc2)c1ccc2c(c1)C(=O)N(C2=O)*	[H]CCCCCC(=O)OCCCCCCN1C(=O)c2c(C1=O)ccc(c2)c1ccc2c(c1)C(=O)N(C2=O)CCCCCCOC(=O)CCCCCN1C(=O)c2c(C1=O)cc(cc2)c1ccc2c(c1)C(=O)N(C2=O)[H]	67	DSC
655		*CCCCCOC(=O)CCCCCCCCCCN1C(=O)c2c(C1=O)ccc(c2)c1ccc2c(c1)C(=O)N(C2=O)CCCCCCCCCCC(=O)OCCCCCN1C(=O)c2c(C1=O)cc(cc2)c1ccc2c(c1)C(=O)N(C2=O)*	[H]CCCCCOC(=O)CCCCCCCCCCN1C(=O)c2c(C1=O)ccc(c2)c1ccc2c(c1)C(=O)N(C2=O)CCCCCCCCCCC(=O)OCCCCCN1C(=O)c2c(C1=O)cc(cc2)c1ccc2c(c1)C(=O)N(C2=O)[H]	46	DSC
656		*CCCCCOC(=O)CCCCCN1C(=O)c2c(C1=O)ccc(c2)c1ccc2c(c1)C(=O)N(C2=O)CCCCCC(=O)OCCCCCN1C(=O)c2c(C1=O)cc(cc2)c1ccc2c(c1)C(=O)N(C2=O)*	[H]CCCCCOC(=O)CCCCCN1C(=O)c2c(C1=O)ccc(c2)c1ccc2c(c1)C(=O)N(C2=O)CCCCCC(=O)OCCCCCN1C(=O)c2c(C1=O)cc(cc2)c1ccc2c(c1)C(=O)N(C2=O)[H]	74	DSC
657		*CCC[Si](O[Si](CCCN1C(=O)c2c(C1=O)cc(cc2)C(C(F)(F)F)(C(F)(F)F)c1ccc2c(c1)C(=O)N(C2=O)*)(C)C)(C)C	[H]CCC[Si](O[Si](CCCN1C(=O)c2c(C1=O)cc(cc2)C(C(F)(F)F)(C(F)(F)F)c1ccc2c(c1)C(=O)N(C2=O)[H])(C)C)(C)C	90	DSC
658		*c1cccc(c1)P(=O)(c1cccc(c1)N1C(=O)c2c(C1=O)cc(cc2)Oc1ccc(cc1)C(c1ccc(cc1)Oc1ccc2c(c1)C(=O)N(C2=O)*)(C)C)C	[H]c1cccc(c1)P(=O)(c1cccc(c1)N1C(=O)c2c(C1=O)cc(cc2)Oc1ccc(cc1)C(c1ccc(cc1)Oc1ccc2c(c1)C(=O)N(C2=O)[H])(C)C)C	213	DSC
659		*c1cccc(c1)P(=O)(c1ccccc1)c1cccc(c1)N1C(=O)c2c(C1=O)cc(cc2)Oc1ccc(cc1)C(c1ccc(cc1)Oc1ccc2c(c1)C(=O)N(C2=O)*)(C)C	[H]c1cccc(c1)P(=O)(c1ccccc1)c1cccc(c1)N1C(=O)c2c(C1=O)cc(cc2)Oc1ccc(cc1)C(c1ccc(cc1)Oc1ccc2c(c1)C(=O)N(C2=O)[H])(C)C	213	DSC
660		*c1cccc(c1)Oc1ccc(c(c1)Oc1cccc(c1)N1C(=O)c2c(C1=O)cc(cc2)Oc1ccc2c(c1)C(=O)N(C2=O)*)P(=O)(c1ccccc1)c1ccccc1	[H]c1cccc(c1)Oc1ccc(c(c1)Oc1cccc(c1)N1C(=O)c2c(C1=O)cc(cc2)Oc1ccc2c(c1)C(=O)N(C2=O)[H])P(=O)(c1ccccc1)c1ccccc1	212	DSC
661		*c1cccc(c1)Oc1ccc(c(c1)Oc1cccc(c1)N1C(=O)c2c(C1=O)cc(cc2)Oc1ccc(cc1)c1ccc(cc1)Oc1ccc2c(c1)C(=O)N(C2=O)*)P(=O)(c1ccccc1)c1ccccc1	[H]c1cccc(c1)Oc1ccc(c(c1)Oc1cccc(c1)N1C(=O)c2c(C1=O)cc(cc2)Oc1ccc(cc1)c1ccc(cc1)Oc1ccc2c(c1)C(=O)N(C2=O)[H])P(=O)(c1ccccc1)c1ccccc1	227	DSC
662		*c1ccc2c(c1)C(=O)N(C2=O)c1cccc(c1)Oc1cc(ccc1P(=O)(c1ccccc1)c1ccccc1)Oc1cccc(c1)N1C(=O)c2c(C1=O)cc(cc2)C(C(F)(F)F)(C(F)(F)F)*	O=C(N1[H])c2cc(C(C(F)(F)F)(C(F)(F)F)c3ccc(C(N4c5cc(Oc6ccc(P(c7ccccc7)(c8ccccc8)=O)c(Oc9cc([H])ccc9)c6)ccc5)=O)c(C4=O)c3)ccc2C1=O	230	DSC
663		*c1cccc(c1)Oc1ccc(c(c1)Oc1cccc(c1)N1C(=O)c2c(C1=O)cc(cc2)c1ccc2c(c1)C(=O)N(C2=O)*)P(=O)(c1ccccc1)c1ccccc1	[H]c1cccc(c1)Oc1ccc(c(c1)Oc1cccc(c1)N1C(=O)c2c(C1=O)cc(cc2)c1ccc2c(c1)C(=O)N(C2=O)[H])P(=O)(c1ccccc1)c1ccccc1	234	DSC
664		*c1cccc(c1)Oc1ccc(c(c1)Oc1cccc(c1)n1c(=O)c2c(c1=O)cc1c(c2)c(=O)n(c1=O)*)P(=O)(c1ccccc1)c1ccccc1	[H]c1cccc(c1)Oc1ccc(c(c1)Oc1cccc(c1)n1c(=O)c2c(c1=O)cc1c(c2)c(=O)n(c1=O)[H])P(=O)(c1ccccc1)c1ccccc1	251	DSC
665		*c1cccc(c1)C(c1ccccc1)(c1cccc(c1)N1C(=O)c2c(C1=O)ccc(c2)Oc1ccc2c(c1)C(=O)N(C2=O)*)C(F)(F)F	[H]c1cccc(c1)C(c1ccccc1)(c1cccc(c1)N1C(=O)c2c(C1=O)ccc(c2)Oc1ccc2c(c1)C(=O)N(C2=O)[H])C(F)(F)F	293	DSC
666		FC(C(c1cccc(c1)N1C(=O)c2c(C1=O)cc(cc2)*)(c1ccccc1)c1cccc(c1)N1C(=O)c2c(C1=O)cc(cc2)C(=O)*)(F)F	FC(F)(F)C(c1ccccc1)(c2cc([H])ccc2)c3cc(N4C(c5ccc(C(c6ccc(C(N([H])C7=O)=O)c7c6)=O)cc5C4=O)=O)ccc3	311	DSC
667		FC(C(c1cccc(c1)N1C(=O)c2c(C1=O)cc(cc2)*)(c1ccccc1)c1cccc(c1)N1C(=O)c2c(C1=O)cc(cc2)C(C(F)(F)F)(C(F)(F)F)*)(F)F	FC(F)(F)C(c1ccccc1)(c2cc(N3C(c4ccc(C(c5ccc(C(N([H])C6=O)=O)c6c5)(C(F)(F)F)C(F)(F)F)cc4C3=O)=O)ccc2)c7cc([H])ccc7	305	DSC
668		*CCN(c1ccc(cc1)C=CC1=CC(=C(C#N)C#N)CC(C1)(C)C)CCN1C(=O)c2c(C1=O)cc(cc2)C(C(F)(F)F)(C(F)(F)F)c1ccc2c(c1)C(=O)N(C2=O)*	[H]CCN(c1ccc(cc1)C=CC1=CC(=C(C#N)C#N)CC(C1)(C)C)CCN1C(=O)c2c(C1=O)cc(cc2)C(C(F)(F)F)(C(F)(F)F)c1ccc2c(c1)C(=O)N(C2=O)[H]	224	DSC
669		*CCN(c1ccc(cc1)C=Cc1ccc(cc1)[N+](=O)[O-])CCN1C(=O)c2c(C1=O)cc(cc2)C(C(F)(F)F)(C(F)(F)F)c1ccc2c(c1)C(=O)N(C2=O)*	[H]CCN(c1ccc(cc1)C=Cc1ccc(cc1)[N+](=O)[O-])CCN1C(=O)c2c(C1=O)cc(cc2)C(C(F)(F)F)(C(F)(F)F)c1ccc2c(c1)C(=O)N(C2=O)[H]	219	DSC
670		*CCN(c1ccc(cc1)N=Nc1ccc(cc1)[N+](=O)[O-])CCN1C(=O)c2c(C1=O)cc(cc2)C(C(F)(F)F)(C(F)(F)F)c1ccc2c(c1)C(=O)N(C2=O)*	[H]CCN(c1ccc(cc1)N=Nc1ccc(cc1)[N+](=O)[O-])CCN1C(=O)c2c(C1=O)cc(cc2)C(C(F)(F)F)(C(F)(F)F)c1ccc2c(c1)C(=O)N(C2=O)[H]	210	DSC
671		*CCN(c1ccc(cc1)N=Nc1ccc(cc1C)[N+](=O)[O-])CCN1C(=O)c2c(C1=O)cc(cc2)C(C(F)(F)F)(C(F)(F)F)c1ccc2c(c1)C(=O)N(C2=O)*	[H]CCN(c1ccc(cc1)N=Nc1ccc(cc1C)[N+](=O)[O-])CCN1C(=O)c2c(C1=O)cc(cc2)C(C(F)(F)F)(C(F)(F)F)c1ccc2c(c1)C(=O)N(C2=O)[H]	205	DSC
672		*CCN(c1ccc(cc1)N=Nc1ccc(cc1)C#N)CCN1C(=O)c2c(C1=O)cc(cc2)C(C(F)(F)F)(C(F)(F)F)c1ccc2c(c1)C(=O)N(C2=O)*	[H]CCN(c1ccc(cc1)N=Nc1ccc(cc1)C#N)CCN1C(=O)c2c(C1=O)cc(cc2)C(C(F)(F)F)(C(F)(F)F)c1ccc2c(c1)C(=O)N(C2=O)[H]	213	DSC
673		*c1ccc2c(c1)C(=O)N(C2=O)c1ccc(cc1)C(=O)Nc1ccc(cc1)Oc1ccc(cc1)Oc1ccc(cc1)NC(=O)c1ccc(cc1)N1C(=O)c2c(C1=O)cc(cc2)C(C(F)(F)F)(C(F)(F)F)*	O=C(N1[H])c2cc(C(C(F)(F)F)(C(F)(F)F)c3ccc(C(N4c5ccc(C(Nc6ccc(Oc7ccc(Oc8ccc(NC(c9ccc([H])cc9)=O)cc8)cc7)cc6)=O)cc5)=O)c(C4=O)c3)ccc2C1=O	303	DSC
674		*c1ccc2c(c1)C(=O)N(C2=O)c1ccc(cc1)C(=O)Nc1ccc(cc1)Oc1cccc(c1)Oc1ccc(cc1)NC(=O)c1ccc(cc1)N1C(=O)c2c(C1=O)cc(cc2)C(C(F)(F)F)(C(F)(F)F)*	O=C(N1[H])c2cc(C(C(F)(F)F)(C(F)(F)F)c3ccc(C(N4c5ccc(C(Nc6ccc(Oc7cc(Oc8ccc(NC(c9ccc([H])cc9)=O)cc8)ccc7)cc6)=O)cc5)=O)c(C4=O)c3)ccc2C1=O	286	DSC
675		*c1ccc2c(c1)C(=O)N(C2=O)c1ccc(cc1)C(=O)Nc1ccc(cc1)Oc1ccccc1Oc1ccc(cc1)NC(=O)c1ccc(cc1)N1C(=O)c2c(C1=O)cc(cc2)C(C(F)(F)F)(C(F)(F)F)*	O=C(N1[H])c2cc(C(C(F)(F)F)(C(F)(F)F)c3ccc(C(N4c5ccc(C(Nc6ccc(Oc7c(Oc8ccc(NC(c9ccc([H])cc9)=O)cc8)cccc7)cc6)=O)cc5)=O)c(C4=O)c3)ccc2C1=O	281	DSC
676		*c1ccc2c(c1)C(=O)N(C2=O)c1ccc(cc1)C(=O)Nc1ccc(cc1)Oc1ccc(cc1)C(C(F)(F)F)(C(F)(F)F)c1ccc(cc1)Oc1ccc(cc1)NC(=O)c1ccc(cc1)N1C(=O)c2c(C1=O)cc(cc2)C(C(F)(F)F)(C(F)(F)F)*	O=C(N1[H])c2cc(C(C(F)(F)F)(C(F)(F)F)c3ccc(C(N4c5ccc(C(Nc6ccc(Oc7ccc(C(C(F)(F)F)(C(F)(F)F)c8ccc(Oc9ccc(NC(c%10ccc([H])cc%10)=O)cc9)cc8)cc7)cc6)=O)cc5)=O)c(C4=O)c3)ccc2C1=O	293	DSC
677		*c1ccc2c(c1)C(=O)N(C2=O)c1cccc(c1)C(=O)Nc1ccc(cc1)c1ccc(cc1)NC(=O)c1cccc(c1)N1C(=O)c2c(C1=O)cc(cc2)C(C(F)(F)F)(C(F)(F)F)*	O=C(N1[H])c2cc(C(C(F)(F)F)(C(F)(F)F)c3ccc(C(N4c5cc(C(Nc6ccc(c7ccc(NC(c8cc([H])ccc8)=O)cc7)cc6)=O)ccc5)=O)c(C4=O)c3)ccc2C1=O	324	DSC
678		*c1ccc2c(c1)C(=O)N(C2=O)c1cccc(c1)C(=O)Nc1ccc(cc1)NC(=O)c1ccc(cc1)NC(=O)c1cccc(c1)N1C(=O)c2c(C1=O)cc(cc2)C(C(F)(F)F)(C(F)(F)F)*	O=C(N1[H])c2cc(C(C(F)(F)F)(C(F)(F)F)c3ccc(C(N4c5cc(C(Nc6ccc(C(Nc7ccc(NC(c8cc([H])ccc8)=O)cc7)=O)cc6)=O)ccc5)=O)c(C4=O)c3)ccc2C1=O	328	DSC
679		*c1ccc2c(c1)C(=O)N(C2=O)c1cccc(c1)C(=O)Nc1ccc(cc1)Oc1ccc(cc1)Oc1ccc(cc1)NC(=O)c1cccc(c1)N1C(=O)c2c(C1=O)cc(cc2)C(C(F)(F)F)(C(F)(F)F)*	O=C(N1[H])c2cc(C(C(F)(F)F)(C(F)(F)F)c3ccc(C(N4c5cc(C(Nc6ccc(Oc7ccc(Oc8ccc(NC(c9cc([H])ccc9)=O)cc8)cc7)cc6)=O)ccc5)=O)c(C4=O)c3)ccc2C1=O	283	DSC
680		*c1ccc2c(c1)C(=O)N(C2=O)c1cccc(c1)C(=O)Nc1ccc(cc1)Oc1cccc(c1)Oc1ccc(cc1)NC(=O)c1cccc(c1)N1C(=O)c2c(C1=O)cc(cc2)C(C(F)(F)F)(C(F)(F)F)*	O=C(N1[H])c2cc(C(C(F)(F)F)(C(F)(F)F)c3ccc(C(N4c5cc(C(Nc6ccc(Oc7cc(Oc8ccc(NC(c9cc([H])ccc9)=O)cc8)ccc7)cc6)=O)ccc5)=O)c(C4=O)c3)ccc2C1=O	264	DSC
681		*c1ccc2c(c1)C(=O)N(C2=O)c1cccc(c1)C(=O)Nc1ccc(cc1)Oc1ccccc1Oc1ccc(cc1)NC(=O)c1cccc(c1)N1C(=O)c2c(C1=O)cc(cc2)C(C(F)(F)F)(C(F)(F)F)*	O=C(N1[H])c2cc(C(C(F)(F)F)(C(F)(F)F)c3ccc(C(N4c5cc(C(Nc6ccc(Oc7c(Oc8ccc(NC(c9cc([H])ccc9)=O)cc8)cccc7)cc6)=O)ccc5)=O)c(C4=O)c3)ccc2C1=O	265	DSC
682		*c1ccc2c(c1)C(=O)N(C2=O)c1cccc(c1)C(=O)Nc1ccc(cc1)Oc1ccc(cc1)c1ccc(cc1)Oc1ccc(cc1)NC(=O)c1cccc(c1)N1C(=O)c2c(C1=O)cc(cc2)C(C(F)(F)F)(C(F)(F)F)*	O=C(N1[H])c2cc(C(C(F)(F)F)(C(F)(F)F)c3ccc(C(N4c5cc(C(Nc6ccc(Oc7ccc(c8ccc(Oc9ccc(NC(c%10cc([H])ccc%10)=O)cc9)cc8)cc7)cc6)=O)ccc5)=O)c(C4=O)c3)ccc2C1=O	280	DSC
683		*c1ccc2c(c1)C(=O)N(C2=O)c1cccc(c1)C(=O)Nc1ccc(cc1)Oc1ccc(cc1)C(c1ccc(cc1)Oc1ccc(cc1)NC(=O)c1cccc(c1)N1C(=O)c2c(C1=O)cc(cc2)C(C(F)(F)F)(C(F)(F)F)*)(C)C	O=C(N1[H])c2cc(C(C(F)(F)F)(C(F)(F)F)c3ccc(C(N4c5cc(C(Nc6ccc(Oc7ccc(C(C)(C)c8ccc(Oc9ccc(NC(c%10cc([H])ccc%10)=O)cc9)cc8)cc7)cc6)=O)ccc5)=O)c(C4=O)c3)ccc2C1=O	259	DSC
684		*c1ccc2c(c1)C(=O)N(C2=O)c1cccc(c1)C(=O)Nc1ccc(cc1)Oc1ccc(cc1)C(C(F)(F)F)(C(F)(F)F)c1ccc(cc1)Oc1ccc(cc1)NC(=O)c1cccc(c1)N1C(=O)c2c(C1=O)cc(cc2)C(C(F)(F)F)(C(F)(F)F)*	O=C(N1[H])c2cc(C(C(F)(F)F)(C(F)(F)F)c3ccc(C(N4c5cc(C(Nc6ccc(Oc7ccc(C(C(F)(F)F)(C(F)(F)F)c8ccc(Oc9ccc(NC(c%10cc([H])ccc%10)=O)cc9)cc8)cc7)cc6)=O)ccc5)=O)c(C4=O)c3)ccc2C1=O	266	DSC
685		*c1ccc(cc1)Oc1ccc(cc1)C(C(F)(F)F)(C(F)(F)F)c1ccc(cc1)Oc1ccc(cc1)N1C(=O)c2c(C1=O)cc(cc2)Oc1c(C)cc(cc1C)C(c1cc(C)c(c(c1)C)Oc1ccc2c(c1)C(=O)N(C2=O)*)(C)C	[H]c1ccc(cc1)Oc1ccc(cc1)C(C(F)(F)F)(C(F)(F)F)c1ccc(cc1)Oc1ccc(cc1)N1C(=O)c2c(C1=O)cc(cc2)Oc1c(C)cc(cc1C)C(c1cc(C)c(c(c1)C)Oc1ccc2c(c1)C(=O)N(C2=O)[H])(C)C	244	DSC
686		*c1ccc(cc1)Oc1ccc(c(c1)C(C)(C)C)Oc1ccc(cc1)N1C(=O)c2c(C1=O)cc(cc2)Oc1c(C)cc(cc1C)C(c1cc(C)c(c(c1)C)Oc1ccc2c(c1)C(=O)N(C2=O)*)(C)C	[H]c1ccc(cc1)Oc1ccc(c(c1)C(C)(C)C)Oc1ccc(cc1)N1C(=O)c2c(C1=O)cc(cc2)Oc1c(C)cc(cc1C)C(c1cc(C)c(c(c1)C)Oc1ccc2c(c1)C(=O)N(C2=O)[H])(C)C	244	DSC
687		*c1ccc(c(c1)C(F)(F)F)c1ccc(cc1C(F)(F)F)N1C(=O)c2c(C1=O)cc(cc2)Oc1c(C)cc(cc1C)C(c1cc(C)c(c(c1)C)Oc1ccc2c(c1)C(=O)N(C2=O)*)(C)C	[H]c1ccc(c(c1)C(F)(F)F)c1ccc(cc1C(F)(F)F)N1C(=O)c2c(C1=O)cc(cc2)Oc1c(C)cc(cc1C)C(c1cc(C)c(c(c1)C)Oc1ccc2c(c1)C(=O)N(C2=O)[H])(C)C	262	DSC
688		*c1ccc(cc1)Oc1ccc(c(c1)C)c1ccc(cc1C)Oc1ccc(cc1)N1C(=O)c2c(C1=O)cc(cc2)Oc1c(C)cc(cc1C)C(c1cc(C)c(c(c1)C)Oc1ccc2c(c1)C(=O)N(C2=O)*)(C)C	[H]c1ccc(cc1)Oc1ccc(c(c1)C)c1ccc(cc1C)Oc1ccc(cc1)N1C(=O)c2c(C1=O)cc(cc2)Oc1c(C)cc(cc1C)C(c1cc(C)c(c(c1)C)Oc1ccc2c(c1)C(=O)N(C2=O)[H])(C)C	257	DSC
689		*c1ccc(cc1)Oc1ccc(cc1)C1(C2CC3CC1CC(C2)C3)c1ccc(cc1)Oc1ccc(cc1)N1C(=O)c2c(C1=O)cc(cc2)Oc1c(C)cc(cc1C)C(c1cc(C)c(c(c1)C)Oc1ccc2c(c1)C(=O)N(C2=O)*)(C)C	[H]c1ccc(cc1)Oc1ccc(cc1)C1(C2CC3CC1CC(C2)C3)c1ccc(cc1)Oc1ccc(cc1)N1C(=O)c2c(C1=O)cc(cc2)Oc1c(C)cc(cc1C)C(c1cc(C)c(c(c1)C)Oc1ccc2c(c1)C(=O)N(C2=O)[H])(C)C	282	DSC
690		*c1ccc(cc1)Oc1ccc(cc1)C1(CC2CC1CC2)c1ccc(cc1)Oc1ccc(cc1)N1C(=O)c2c(C1=O)cc(cc2)Oc1c(C)cc(cc1C)C(c1cc(C)c(c(c1)C)Oc1ccc2c(c1)C(=O)N(C2=O)*)(C)C	[H]c1ccc(cc1)Oc1ccc(cc1)C1(CC2CC1CC2)c1ccc(cc1)Oc1ccc(cc1)N1C(=O)c2c(C1=O)cc(cc2)Oc1c(C)cc(cc1C)C(c1cc(C)c(c(c1)C)Oc1ccc2c(c1)C(=O)N(C2=O)[H])(C)C	265	DSC
691		*c1ccc2c(c1)C(=O)N(C2=O)c1ccc(cc1)Oc1ccccc1c1ccccc1Oc1ccc(cc1)N1C(=O)c2c(C1=O)cc(cc2)C(C(F)(F)F)(C(F)(F)F)*	O=C(N1[H])c2cc(C(C(F)(F)F)(C(F)(F)F)c3ccc(C(N4c5ccc(Oc6c(c7c(Oc8ccc([H])cc8)cccc7)cccc6)cc5)=O)c(C4=O)c3)ccc2C1=O	220	DSC
692		*c1ccc(cc1)Oc1ccc(cc1)c1ccc(cc1)Oc1ccc(cc1)N1C(=O)c2c(C1=O)cc(cc2)Oc1ccc2c(c1)C(=O)N(C2=O)*	[H]c1ccc(cc1)Oc1ccc(cc1)c1ccc(cc1)Oc1ccc(cc1)N1C(=O)c2c(C1=O)cc(cc2)Oc1ccc2c(c1)C(=O)N(C2=O)[H]	245	DSC
693		*c1ccc(cc1)Oc1ccc(cc1)C1(CC2CC1C1C2CCC1)c1ccc(cc1)Oc1ccc(cc1)N1C(=O)c2c(C1=O)cc(cc2)Oc1c(C)cc(cc1C)C(c1cc(C)c(c(c1)C)Oc1ccc2c(c1)C(=O)N(C2=O)*)(C)C	[H]c1ccc(cc1)Oc1ccc(cc1)C1(CC2CC1C1C2CCC1)c1ccc(cc1)Oc1ccc(cc1)N1C(=O)c2c(C1=O)cc(cc2)Oc1c(C)cc(cc1C)C(c1cc(C)c(c(c1)C)Oc1ccc2c(c1)C(=O)N(C2=O)[H])(C)C	262	DSC
694		*c1ccc(cc1)Oc1ccc(cc1)Oc1ccc(cc1)Oc1ccc(cc1)N1C(=O)C2C(C1=O)CC(CC2)C1CCC2C(C1)C(=O)N(C2=O)*	[H]c1ccc(cc1)Oc1ccc(cc1)Oc1ccc(cc1)Oc1ccc(cc1)N1C(=O)C2C(C1=O)CC(CC2)C1CCC2C(C1)C(=O)N(C2=O)[H]	217	DSC
695		*c1cccc(c1)N1C(=O)C2C(C1=O)CCC(C2)C1CCC2C(C1)C(=O)N(C2=O)*	[H]c1cccc(c1)N1C(=O)C2C(C1=O)CCC(C2)C1CCC2C(C1)C(=O)N(C2=O)[H]	263	DSC
696		Fc1ccc(cc1)/C=C/c1ccc(cc1)OCCCCCCOc1cc(ccc1N1C(=O)c2c(C1=O)cc(cc2)*)c1ccc(c(c1)OCCCCCCOc1ccc(cc1)/C=C/c1ccc(cc1)F)N1C(=O)c2c(C1=O)cc(cc2)C(=O)*	Fc1ccc(/C=C/c2ccc(OCCCCCCOc3c([H])ccc(c4cc(OCCCCCCOc5ccc(/C=C/c6ccc(F)cc6)cc5)c(N7C(c8ccc(C(c9ccc(C(N([H])C%10=O)=O)c%10c9)=O)cc8C7=O)=O)cc4)c3)cc2)cc1	128	DSC
697		Fc1ccc(cc1)/C=C/c1ccc(cc1)OCCCCCCOc1cc(ccc1*)c1ccc(c(c1)OCCCCCCOc1ccc(cc1)/C=C/c1ccc(cc1)F)N1C(=O)c2c(C1=O)ccc(c2)Oc1ccc2c(c1)C(=O)N(C2=O)*	Fc1ccc(cc1)/C=C/c1ccc(cc1)OCCCCCCOc1cc(ccc1[H])c1ccc(c(c1)OCCCCCCOc1ccc(cc1)/C=C/c1ccc(cc1)F)N1C(=O)c2c(C1=O)ccc(c2)Oc1ccc2c(c1)C(=O)N(C2=O)[H]	124	DSC
698		Fc1ccc(cc1)/C=C/c1ccc(cc1)OCCCCCCOc1cc(ccc1N1C(=O)c2c(C1=O)cc(cc2)*)c1ccc(c(c1)OCCCCCCOc1ccc(cc1)/C=C/c1ccc(cc1)F)N1C(=O)c2c(C1=O)cc(cc2)C(C(F)(F)F)(C(F)(F)F)*	Fc1ccc(/C=C/c2ccc(OCCCCCCOc3c([H])ccc(c4cc(OCCCCCCOc5ccc(/C=C/c6ccc(F)cc6)cc5)c(N7C(c8ccc(C(c9ccc(C(N([H])C%10=O)=O)c%10c9)(C(F)(F)F)C(F)(F)F)cc8C7=O)=O)cc4)c3)cc2)cc1	140	DSC
699		O=C(Oc1cc(ccc1N1C(=O)c2c(C1=O)cc(cc2)C(C(F)(F)F)(C(F)(F)F)*)c1ccc(c(c1)OC(=O)C=Cc1ccccc1)N1C(=O)c2c(C1=O)cc(cc2)*)C=Cc1ccccc1	O=C(C=Cc1ccccc1)Oc2c(N3C(c4ccc(C(C(F)(F)F)(c5ccc(C(N([H])C6=O)=O)c6c5)C(F)(F)F)cc4C3=O)=O)ccc(c7cc(OC(C=Cc8ccccc8)=O)c([H])cc7)c2	181	DSC
700		CCN(c1ccc(cc1)C(=C(C#N)C#N)C#N)CCOc1cc(ccc1N1C(=O)c2c(C1=O)ccc(c2)*)c1ccc(c(c1)OCCN(c1ccc(cc1)C(=C(C#N)C#N)C#N)CC)N1C(=O)c2c(C1=O)ccc(c2)C(C(F)(F)F)(C(F)(F)F)*	CCN(CCOc1c([H])ccc(c2cc(OCCN(CC)c3ccc(/C(C#N)=C(C#N)\C#N)cc3)c(N4C(c5cc(C(c6cc(C(N([H])C7=O)=O)c7cc6)(C(F)(F)F)C(F)(F)F)ccc5C4=O)=O)cc2)c1)c8ccc(/C(C#N)=C(C#N)\C#N)cc8	222	DSC
701		*c1ccc(cc1)Oc1ccc(cc1)N1C(=O)c2c(C1=O)cc(c(c2)c1ccc(cc1)C(C)(C)C)c1cc2c(cc1c1ccc(cc1)C(C)(C)C)C(=O)N(C2=O)*	[H]c1ccc(cc1)Oc1ccc(cc1)N1C(=O)c2c(C1=O)cc(c(c2)c1ccc(cc1)C(C)(C)C)c1cc2c(cc1c1ccc(cc1)C(C)(C)C)C(=O)N(C2=O)[H]	370	DSC
702		*c1ccc(cc1)Cc1ccc(cc1)N1C(=O)c2c(C1=O)cc(c(c2)c1ccc(cc1)C(C)(C)C)c1cc2c(cc1c1ccc(cc1)C(C)(C)C)C(=O)N(C2=O)*	[H]c1ccc(cc1)Cc1ccc(cc1)N1C(=O)c2c(C1=O)cc(c(c2)c1ccc(cc1)C(C)(C)C)c1cc2c(cc1c1ccc(cc1)C(C)(C)C)C(=O)N(C2=O)[H]	360	DSC
703		*c1ccc(cc1)C(C(F)(F)F)(C(F)(F)F)c1ccc(cc1)N1C(=O)c2c(C1=O)cc(c(c2)c1ccc(cc1)C(C)(C)C)c1cc2c(cc1c1ccc(cc1)C(C)(C)C)C(=O)N(C2=O)*	[H]c1ccc(cc1)C(C(F)(F)F)(C(F)(F)F)c1ccc(cc1)N1C(=O)c2c(C1=O)cc(c(c2)c1ccc(cc1)C(C)(C)C)c1cc2c(cc1c1ccc(cc1)C(C)(C)C)C(=O)N(C2=O)[H]	381	DSC
704		*c1ccc(cc1)Oc1ccc(cc1)N1C(=O)c2c(C1=O)cc(c(c2)c1ccc(cc1)[Si](C)(C)C)c1cc2c(cc1c1ccc(cc1)[Si](C)(C)C)C(=O)N(C2=O)*	[H]c1ccc(cc1)Oc1ccc(cc1)N1C(=O)c2c(C1=O)cc(c(c2)c1ccc(cc1)[Si](C)(C)C)c1cc2c(cc1c1ccc(cc1)[Si](C)(C)C)C(=O)N(C2=O)[H]	348	DSC
705		*c1ccc(cc1)Cc1ccc(cc1)N1C(=O)c2c(C1=O)cc(c(c2)c1ccc(cc1)[Si](C)(C)C)c1cc2c(cc1c1ccc(cc1)[Si](C)(C)C)C(=O)N(C2=O)*	[H]c1ccc(cc1)Cc1ccc(cc1)N1C(=O)c2c(C1=O)cc(c(c2)c1ccc(cc1)[Si](C)(C)C)c1cc2c(cc1c1ccc(cc1)[Si](C)(C)C)C(=O)N(C2=O)[H]	348	DSC
706		*c1ccc(cc1)C(C(F)(F)F)(C(F)(F)F)c1ccc(cc1)N1C(=O)c2c(C1=O)cc(c(c2)c1ccc(cc1)[Si](C)(C)C)c1cc2c(cc1c1ccc(cc1)[Si](C)(C)C)C(=O)N(C2=O)*	[H]c1ccc(cc1)C(C(F)(F)F)(C(F)(F)F)c1ccc(cc1)N1C(=O)c2c(C1=O)cc(c(c2)c1ccc(cc1)[Si](C)(C)C)c1cc2c(cc1c1ccc(cc1)[Si](C)(C)C)C(=O)N(C2=O)[H]	365	DSC
707		O=C1c2ccc(c3c2c(C(=O)N1c1ccc(cc1C(C)(C)C)Cc1ccc(c(c1)C(C)(C)C)*)ccc3)N1CCC(CC1)CCCC1CCN(CC1)c1ccc2c3c1cccc3C(=O)N(C2=O)*	O=C1c2ccc(c3c2c(C(=O)N1c1ccc(cc1C(C)(C)C)Cc1ccc(c(c1)C(C)(C)C)[H])ccc3)N1CCC(CC1)CCCC1CCN(CC1)c1ccc2c3c1cccc3C(=O)N(C2=O)[H]	202.7	DSC
708		*C(=O)Nc1ccc(cc1)Oc1ccccc1c1ccccc1Oc1ccc(cc1)NC(=O)c1ccc2c(c1)C(=O)N(C2=O)c1ccc(cc1)N1C(=O)c2c(C1=O)cc(cc2)*	O=C(c1ccc(C(N([H])C2=O)=O)c2c1)Nc3ccc(Oc4c(c5c(Oc6ccc(NC(c7cc(C(N(c8ccc([H])cc8)C9=O)=O)c9cc7)=O)cc6)cccc5)cccc4)cc3	268	DSC
709		*C(=O)Nc1ccc(cc1)Oc1ccc(cc1)c1ccc(cc1)Oc1ccc(cc1)NC(=O)c1ccc2c(c1)C(=O)N(C2=O)c1cccc(c1)N1C(=O)c2c(C1=O)cc(cc2)*	O=C(c1ccc(C(N([H])C2=O)=O)c2c1)Nc3ccc(Oc4ccc(c5ccc(Oc6ccc(NC(c7cc(C(N(c8cc([H])ccc8)C9=O)=O)c9cc7)=O)cc6)cc5)cc4)cc3	292	DSC
710		*C(=O)Nc1ccc(cc1)Oc1ccccc1c1ccccc1Oc1ccc(cc1)NC(=O)c1ccc2c(c1)C(=O)N(C2=O)c1ccc(c(c1)N1C(=O)c2c(C1=O)cc(cc2)*)C	O=C(c1ccc(C(N([H])C2=O)=O)c2c1)Nc3ccc(Oc4c(c5c(Oc6ccc(NC(c7cc(C(N(c8cc([H])c(C)cc8)C9=O)=O)c9cc7)=O)cc6)cccc5)cccc4)cc3	266	DSC
711		*C(=O)Nc1ccc(cc1)Oc1ccc(cc1)c1ccc(cc1)Oc1ccc(cc1)NC(=O)c1ccc2c(c1)C(=O)N(C2=O)c1ccc(c(c1)N1C(=O)c2c(C1=O)cc(cc2)*)C	O=C(c1ccc(C(N([H])C2=O)=O)c2c1)Nc3ccc(Oc4ccc(c5ccc(Oc6ccc(NC(c7cc(C(N(c8cc([H])c(C)cc8)C9=O)=O)c9cc7)=O)cc6)cc5)cc4)cc3	299	DSC
712		*C(=O)Nc1ccc(cc1)Oc1ccccc1c1ccccc1Oc1ccc(cc1)NC(=O)c1ccc2c(c1)C(=O)N(C2=O)c1ccc(cc1)Cc1ccc(cc1)N1C(=O)c2c(C1=O)cc(cc2)*	O=C(c1ccc(C(N([H])C2=O)=O)c2c1)Nc3ccc(Oc4c(c5c(Oc6ccc(NC(c7cc(C(N(c8ccc(Cc9ccc([H])cc9)cc8)C%10=O)=O)c%10cc7)=O)cc6)cccc5)cccc4)cc3	240	DSC
713		*C(=O)Nc1ccc(cc1)Oc1ccc(cc1)c1ccc(cc1)Oc1ccc(cc1)NC(=O)c1ccc2c(c1)C(=O)N(C2=O)c1ccc(cc1)Oc1ccc(cc1)N1C(=O)c2c(C1=O)cc(cc2)*	O=C(c1ccc(C(N([H])C2=O)=O)c2c1)Nc3ccc(Oc4ccc(c5ccc(Oc6ccc(NC(c7cc(C(N(c8ccc(Oc9ccc([H])cc9)cc8)C%10=O)=O)c%10cc7)=O)cc6)cc5)cc4)cc3	286	DSC
714		c1(ccc2c(c1)C(=O)N(C2=O)c1cccc(Oc2ccc(N3C(=O)c4c(ccc(c4)C(=O)Nc4ccc(cc4)Oc4ccccc4c4ccccc4Oc4ccc(cc4)NC(=O)*)C3=O)cc2)c1)*	O=C(N1[H])c2cc(C(Nc3ccc(Oc4c(c5c(Oc6ccc(NC(c7cc(C(N8c9ccc(Oc%10cc([H])ccc%10)cc9)=O)c(C8=O)cc7)=O)cc6)cccc5)cccc4)cc3)=O)ccc2C1=O	239	DSC
715		*C(=O)Nc1ccc(cc1)Oc1ccccc1c1ccccc1Oc1ccc(cc1)NC(=O)c1ccc2c(c1)C(=O)N(C2=O)c1ccc(cc1)Oc1ccc(cc1)Oc1ccc(cc1)N1C(=O)c2c(C1=O)cc(cc2)*	O=C(c1ccc(C(N([H])C2=O)=O)c2c1)Nc3ccc(Oc4c(c5c(Oc6ccc(NC(c7cc(C(N(c8ccc(Oc9ccc(Oc%10ccc([H])cc%10)cc9)cc8)C%11=O)=O)c%11cc7)=O)cc6)cccc5)cccc4)cc3	238	DSC
716		*C(=O)Nc1ccc(cc1)Oc1ccccc1c1ccccc1Oc1ccc(cc1)NC(=O)c1ccc2c(c1)C(=O)N(C2=O)c1ccc(cc1)Oc1cccc(c1)Oc1ccc(cc1)N1C(=O)c2c(C1=O)cc(cc2)*	O=C(c1ccc(C(N([H])C2=O)=O)c2c1)Nc3ccc(Oc4c(c5c(Oc6ccc(NC(c7cc(C(N(c8ccc(Oc9cc(Oc%10ccc([H])cc%10)ccc9)cc8)C%11=O)=O)c%11cc7)=O)cc6)cccc5)cccc4)cc3	229	DSC
717		*C(=O)Nc1ccc(cc1)Oc1ccccc1c1ccccc1Oc1ccc(cc1)NC(=O)c1ccc2c(c1)C(=O)N(C2=O)c1ccc(cc1)Oc1ccccc1c1ccccc1Oc1ccc(cc1)N1C(=O)c2c(C1=O)cc(cc2)*	O=C(c1ccc(C(N([H])C2=O)=O)c2c1)Nc3ccc(Oc4c(c5c(Oc6ccc(NC(c7cc(C(N(c8ccc(Oc9c(c%10c(Oc%11ccc([H])cc%11)cccc%10)cccc9)cc8)C%12=O)=O)c%12cc7)=O)cc6)cccc5)cccc4)cc3	227	DSC
718		*C(=O)Nc1ccc(cc1)Oc1ccc(cc1)c1ccc(cc1)Oc1ccc(cc1)NC(=O)c1ccc2c(c1)C(=O)N(C2=O)c1ccc(cc1)Oc1ccccc1c1ccccc1Oc1ccc(cc1)N1C(=O)c2c(C1=O)cc(cc2)*	O=C(c1ccc(C(N([H])C2=O)=O)c2c1)Nc3ccc(Oc4ccc(c5ccc(Oc6ccc(NC(c7cc(C(N(c8ccc(Oc9c(c%10c(Oc%11ccc([H])cc%11)cccc%10)cccc9)cc8)C%12=O)=O)c%12cc7)=O)cc6)cc5)cc4)cc3	254	DSC
719		*C(=O)Nc1ccc(cc1)Oc1ccccc1c1ccccc1Oc1ccc(cc1)NC(=O)c1ccc2c(c1)C(=O)N(C2=O)c1ccc(cc1)Oc1ccc(cc1)c1ccc(cc1)Oc1ccc(cc1)N1C(=O)c2c(C1=O)cc(cc2)*	O=C(c1ccc(C(N([H])C2=O)=O)c2c1)Nc3ccc(Oc4c(c5c(Oc6ccc(NC(c7cc(C(N(c8ccc(Oc9ccc(c%10ccc(Oc%11ccc([H])cc%11)cc%10)cc9)cc8)C%12=O)=O)c%12cc7)=O)cc6)cccc5)cccc4)cc3	239	DSC
720		*C(=O)Nc1ccc(cc1)Oc1ccccc1c1ccccc1Oc1ccc(cc1)NC(=O)c1ccc2c(c1)C(=O)N(C2=O)c1ccc(cc1)Oc1ccc(cc1)C(c1ccc(cc1)Oc1ccc(cc1)N1C(=O)c2c(C1=O)cc(cc2)*)(C)C	O=C(c1ccc(C(N([H])C2=O)=O)c2c1)Nc3ccc(Oc4c(c5c(Oc6ccc(NC(c7cc(C(N(c8ccc(Oc9ccc(C(C)(C)c%10ccc(Oc%11ccc([H])cc%11)cc%10)cc9)cc8)C%12=O)=O)c%12cc7)=O)cc6)cccc5)cccc4)cc3	229	DSC
721		*C(=O)Nc1ccc(cc1)Oc1ccc(cc1)c1ccc(cc1)Oc1ccc(cc1)NC(=O)c1ccc2c(c1)C(=O)N(C2=O)c1ccc(cc1)Oc1ccc(cc1)C(c1ccc(cc1)Oc1ccc(cc1)N1C(=O)c2c(C1=O)cc(cc2)*)(C)C	O=C(c1ccc(C(N([H])C2=O)=O)c2c1)Nc3ccc(Oc4ccc(c5ccc(Oc6ccc(NC(c7cc(C(N(c8ccc(Oc9ccc(C(C)(C)c%10ccc(Oc%11ccc([H])cc%11)cc%10)cc9)cc8)C%12=O)=O)c%12cc7)=O)cc6)cc5)cc4)cc3	283	DSC
722		*C(=O)Nc1ccc(cc1)Oc1ccccc1c1ccccc1Oc1ccc(cc1)NC(=O)c1ccc2c(c1)C(=O)N(C2=O)c1ccc(cc1)Oc1ccc(cc1)S(=O)(=O)c1ccc(cc1)Oc1ccc(cc1)N1C(=O)c2c(C1=O)cc(cc2)*	O=C(c1ccc(C(N([H])C2=O)=O)c2c1)Nc3ccc(Oc4c(c5c(Oc6ccc(NC(c7cc(C(N(c8ccc(Oc9ccc(S(=O)(c%10ccc(Oc%11ccc([H])cc%11)cc%10)=O)cc9)cc8)C%12=O)=O)c%12cc7)=O)cc6)cccc5)cccc4)cc3	236	DSC
723		*C(=O)Nc1ccc(cc1)Oc1ccc(cc1)c1ccc(cc1)Oc1ccc(cc1)NC(=O)c1ccc2c(c1)C(=O)N(C2=O)c1ccc(cc1)Oc1ccc(cc1)S(=O)(=O)c1ccc(cc1)Oc1ccc(cc1)N1C(=O)c2c(C1=O)cc(cc2)*	O=C(c1ccc(C(N([H])C2=O)=O)c2c1)Nc3ccc(Oc4ccc(c5ccc(Oc6ccc(NC(c7cc(C(N(c8ccc(Oc9ccc(S(=O)(c%10ccc(Oc%11ccc([H])cc%11)cc%10)=O)cc9)cc8)C%12=O)=O)c%12cc7)=O)cc6)cc5)cc4)cc3	267	DSC
724		*c1ccc2c(c1)C(=O)N(C2=O)c1ccc(cc1)Oc1ccc2c(c1)cc(cc2)Oc1ccc(cc1)N1C(=O)c2c(C1=O)cc(cc2)C(C(F)(F)F)(C(F)(F)F)*	O=C(N1[H])c2cc(C(C(F)(F)F)(C(F)(F)F)c3ccc(C(N4c5ccc(Oc6ccc(ccc(Oc7ccc([H])cc7)c8)c8c6)cc5)=O)c(C4=O)c3)ccc2C1=O	302.3	DSC
725		*c1ccc(cc1)Oc1ccc2c(c1)cc(cc2)Oc1ccc(cc1)n1c(=O)c2c(c1=O)cc1c(c2)c(=O)n(c1=O)*	[H]c1ccc(cc1)Oc1ccc2c(c1)cc(cc2)Oc1ccc(cc1)n1c(=O)c2c(c1=O)cc1c(c2)c(=O)n(c1=O)[H]	320.8	DSC
726		*c1ccc(cc1)Cc1ccc(cc1)NC(=O)c1cccc(c1)c1[nH]c2c(n1)cc(cc2)c1ccc2c(c1)nc([nH]2)c1cccc(c1)C(=O)Nc1ccc(cc1)Cc1ccc(cc1)n1c(=O)c2c(c1=O)cc1c(c2)c(=O)n(c1=O)*	[H]c1ccc(cc1)Cc1ccc(cc1)NC(=O)c1cccc(c1)c1[nH]c2c(n1)cc(cc2)c1ccc2c(c1)nc([nH]2)c1cccc(c1)C(=O)Nc1ccc(cc1)Cc1ccc(cc1)n1c(=O)c2c(c1=O)cc1c(c2)c(=O)n(c1=O)[H]	277	DSC
727		*c1cccc(c1)C(=O)Nc1ccc(cc1)Cc1ccc(cc1)N1C(=O)c2c(C1=O)ccc(c2)S(=O)(=O)c1ccc2c(c1)C(=O)N(C2=O)c1ccc(cc1)Cc1ccc(cc1)NC(=O)c1cccc(c1)c1[nH]c2c(n1)cc(cc2)c1ccc2c(c1)nc([nH]2)*	O=C(Nc1ccc(Cc2ccc([H])cc2)cc1)c3cc(c4[nH]c(ccc(c5ccc([nH]c(c6cc(C(Nc7ccc(Cc8ccc(N9C(c%10cc(S(c%11cc(C(N([H])C%12=O)=O)c%12cc%11)(=O)=O)ccc%10C9=O)=O)cc8)cc7)=O)ccc6)n%13)c%13c5)c%14)c%14n4)ccc3	270	DSC
728		*c1ccc2c(c1)C(=O)N(C2=O)c1ccc(cc1)Oc1ccc(cc1)N1C(=O)c2c(C1=O)cc(cc2)C(=O)N1C(=O)N(C(=O)C1(C)C)C(=O)*	O=C(N1[H])c2cc(C(N(C(C3(C)C)=O)C(N3C(c4ccc(C(N5c6ccc(Oc7ccc([H])cc7)cc6)=O)c(C5=O)c4)=O)=O)=O)ccc2C1=O	156	DSC
729		CCC1(CC)C(=O)N(C(=O)N1C(=O)c1ccc2c(c1)C(=O)N(C2=O)c1ccc(cc1)Oc1ccc(cc1)N1C(=O)c2c(C1=O)cc(cc2)*)C(=O)*	CCC1(C(N(C(c2ccc(C(N([H])C3=O)=O)c3c2)=O)C(N1C(c4cc(C(N(c5ccc(Oc6ccc([H])cc6)cc5)C7=O)=O)c7cc4)=O)=O)=O)CC	160	DSC
730		*C(=O)Nc1ccc(cc1)NC(=O)c1ccc2c(c1)C(=O)N(C2=O)c1c(C)cc(c(c1C)N1C(=O)c2c(C1=O)cc(cc2)*)C	O=C(c1ccc(C(N([H])C2=O)=O)c2c1)Nc3ccc(NC(c4cc(C(N(c5c(C)c([H])c(C)cc5C)C6=O)=O)c6cc4)=O)cc3	327	DSC
731		*c1ccc2c(c1)C(=O)N(C2=O)c1c(C)cc(c(c1C)N1C(=O)c2c(C1=O)cc(cc2)C(=O)Nc1c(C)cc(c(c1C)NC(=O)*)C)C	O=C(N1[H])c2cc(C(Nc3c(C)c(NC(c4ccc(C(N5c6c(C)c([H])c(C)cc6C)=O)c(C5=O)c4)=O)c(C)cc3C)=O)ccc2C1=O	288	DSC
732		*C(=O)Nc1ccc(c(c1)C)c1ccc(cc1C)NC(=O)c1ccc2c(c1)C(=O)N(C2=O)c1c(C)cc(c(c1C)N1C(=O)c2c(C1=O)cc(cc2)*)C	O=C(c1ccc(C(N([H])C2=O)=O)c2c1)Nc3cc(C)c(c4c(C)cc(NC(c5cc(C(N(c6c(C)c([H])c(C)cc6C)C7=O)=O)c7cc5)=O)cc4)cc3	259	DSC
733		*C(=O)Nc1ccc(c(c1)C(F)(F)F)c1ccc(cc1C(F)(F)F)NC(=O)c1ccc2c(c1)C(=O)N(C2=O)c1c(C)cc(c(c1C)N1C(=O)c2c(C1=O)cc(cc2)*)C	O=C(c1ccc(C(N([H])C2=O)=O)c2c1)Nc3cc(C(F)(F)F)c(c4c(C(F)(F)F)cc(NC(c5cc(C(N(c6c(C)c([H])c(C)cc6C)C7=O)=O)c7cc5)=O)cc4)cc3	267	DSC
734		*c1ccc2c(c1)C(=O)N(C2=O)c1ccc(cc1)Oc1ccc(cc1)C(=O)c1ccc(cc1)Oc1ccc(cc1)N1C(=O)c2c(C1=O)cc(cc2)C(=O)*	O=C(N1[H])c2cc(C(c3ccc(C(N4c5ccc(Oc6ccc(C(c7ccc(Oc8ccc([H])cc8)cc7)=O)cc6)cc5)=O)c(C4=O)c3)=O)ccc2C1=O	252	DSC
735		*c1ccc(cc1)Oc1ccc(cc1)C(=O)c1ccc(cc1)Oc1ccc(cc1)N1C(=O)c2c(C1=O)cc(cc2)c1ccc2c(c1)C(=O)N(C2=O)*	[H]c1ccc(cc1)Oc1ccc(cc1)C(=O)c1ccc(cc1)Oc1ccc(cc1)N1C(=O)c2c(C1=O)cc(cc2)c1ccc2c(c1)C(=O)N(C2=O)[H]	253	DSC
736		*c1ccc(cc1)Oc1ccc(cc1)C(=O)c1ccc(cc1)Oc1ccc(cc1)N1C(=O)c2c(C1=O)cc(cc2)Oc1ccc2c(c1)C(=O)N(C2=O)*	[H]c1ccc(cc1)Oc1ccc(cc1)C(=O)c1ccc(cc1)Oc1ccc(cc1)N1C(=O)c2c(C1=O)cc(cc2)Oc1ccc2c(c1)C(=O)N(C2=O)[H]	243	DSC
737		*c1ccc(cc1)Oc1ccc(cc1)C(=O)c1ccc(cc1)Oc1ccc(cc1)N1C(=O)c2c(C1=O)cc(cc2)S(=O)(=O)c1ccc2c(c1)C(=O)N(C2=O)*	[H]c1ccc(cc1)Oc1ccc(cc1)C(=O)c1ccc(cc1)Oc1ccc(cc1)N1C(=O)c2c(C1=O)cc(cc2)S(=O)(=O)c1ccc2c(c1)C(=O)N(C2=O)[H]	278	DSC
738		*c1ccc2c(c1)C(=O)N(C2=O)c1ccc(cc1)Oc1ccc(cc1)C(=O)c1ccc(cc1)Oc1ccc(cc1)N1C(=O)c2c(C1=O)cc(cc2)C(C(F)(F)F)(C(F)(F)F)*	O=C(N1[H])c2cc(C(C(F)(F)F)(C(F)(F)F)c3ccc(C(N4c5ccc(Oc6ccc(C(c7ccc(Oc8ccc([H])cc8)cc7)=O)cc6)cc5)=O)c(C4=O)c3)ccc2C1=O	268	DSC
739		*c1cccc(c1)P(=O)(c1cc(cc(c1)C(F)(F)F)C(F)(F)F)c1cccc(c1)n1c(=O)c2c(c1=O)c(c1cc(cc(c1)C(F)(F)F)C(F)(F)F)c1c(c2c2cc(cc(c2)C(F)(F)F)C(F)(F)F)c(=O)n(c1=O)*	[H]c1cccc(c1)P(=O)(c1cc(cc(c1)C(F)(F)F)C(F)(F)F)c1cccc(c1)n1c(=O)c2c(c1=O)c(c1cc(cc(c1)C(F)(F)F)C(F)(F)F)c1c(c2c2cc(cc(c2)C(F)(F)F)C(F)(F)F)c(=O)n(c1=O)[H]	293	DSC
740		*c1cccc(c1)P(=O)(c1ccc(cc1)C(F)(F)F)c1cccc(c1)n1c(=O)c2c(c1=O)c(c1cc(cc(c1)C(F)(F)F)C(F)(F)F)c1c(c2c2cc(cc(c2)C(F)(F)F)C(F)(F)F)c(=O)n(c1=O)*	[H]c1cccc(c1)P(=O)(c1ccc(cc1)C(F)(F)F)c1cccc(c1)n1c(=O)c2c(c1=O)c(c1cc(cc(c1)C(F)(F)F)C(F)(F)F)c1c(c2c2cc(cc(c2)C(F)(F)F)C(F)(F)F)c(=O)n(c1=O)[H]	311	DSC
741		*c1cccc(c1)P(=O)(c1ccccc1)c1cccc(c1)n1c(=O)c2c(c1=O)c(c1cc(cc(c1)C(F)(F)F)C(F)(F)F)c1c(c2c2cc(cc(c2)C(F)(F)F)C(F)(F)F)c(=O)n(c1=O)*	[H]c1cccc(c1)P(=O)(c1ccccc1)c1cccc(c1)n1c(=O)c2c(c1=O)c(c1cc(cc(c1)C(F)(F)F)C(F)(F)F)c1c(c2c2cc(cc(c2)C(F)(F)F)C(F)(F)F)c(=O)n(c1=O)[H]	324	DSC
742		*c1cccc(c1)P(=O)(c1cc(cc(c1)C(F)(F)F)C(F)(F)F)c1cccc(c1)n1c(=O)c2c(c1=O)c(c1ccc(cc1)C(F)(F)F)c1c(c2c2ccc(cc2)C(F)(F)F)c(=O)n(c1=O)*	[H]c1cccc(c1)P(=O)(c1cc(cc(c1)C(F)(F)F)C(F)(F)F)c1cccc(c1)n1c(=O)c2c(c1=O)c(c1ccc(cc1)C(F)(F)F)c1c(c2c2ccc(cc2)C(F)(F)F)c(=O)n(c1=O)[H]	310	DSC
743		*c1cccc(c1)P(=O)(c1ccc(cc1)C(F)(F)F)c1cccc(c1)n1c(=O)c2c(c1=O)c(c1ccc(cc1)C(F)(F)F)c1c(c2c2ccc(cc2)C(F)(F)F)c(=O)n(c1=O)*	[H]c1cccc(c1)P(=O)(c1ccc(cc1)C(F)(F)F)c1cccc(c1)n1c(=O)c2c(c1=O)c(c1ccc(cc1)C(F)(F)F)c1c(c2c2ccc(cc2)C(F)(F)F)c(=O)n(c1=O)[H]	324	DSC
744		*c1cccc(c1)P(=O)(c1ccccc1)c1cccc(c1)n1c(=O)c2c(c1=O)c(c1ccc(cc1)C(F)(F)F)c1c(c2c2ccc(cc2)C(F)(F)F)c(=O)n(c1=O)*	[H]c1cccc(c1)P(=O)(c1ccccc1)c1cccc(c1)n1c(=O)c2c(c1=O)c(c1ccc(cc1)C(F)(F)F)c1c(c2c2ccc(cc2)C(F)(F)F)c(=O)n(c1=O)[H]	334	DSC
745		*c1cccc(c1)P(=O)(c1cc(cc(c1)C(F)(F)F)C(F)(F)F)c1cccc(c1)n1c(=O)c2c(c1=O)c(c1ccccc1)c1c(c2c2ccccc2)c(=O)n(c1=O)*	[H]c1cccc(c1)P(=O)(c1cc(cc(c1)C(F)(F)F)C(F)(F)F)c1cccc(c1)n1c(=O)c2c(c1=O)c(c1ccccc1)c1c(c2c2ccccc2)c(=O)n(c1=O)[H]	320	DSC
746		*c1cccc(c1)P(=O)(c1ccc(cc1)C(F)(F)F)c1cccc(c1)n1c(=O)c2c(c1=O)c(c1ccccc1)c1c(c2c2ccccc2)c(=O)n(c1=O)*	[H]c1cccc(c1)P(=O)(c1ccc(cc1)C(F)(F)F)c1cccc(c1)n1c(=O)c2c(c1=O)c(c1ccccc1)c1c(c2c2ccccc2)c(=O)n(c1=O)[H]	337	DSC
747		*c1cccc(c1)P(=O)(c1ccccc1)c1cccc(c1)n1c(=O)c2c(c1=O)c(c1ccccc1)c1c(c2c2ccccc2)c(=O)n(c1=O)*	[H]c1cccc(c1)P(=O)(c1ccccc1)c1cccc(c1)n1c(=O)c2c(c1=O)c(c1ccccc1)c1c(c2c2ccccc2)c(=O)n(c1=O)[H]	342	DSC
748		*c1ccc(cc1)C(=O)Oc1ccc2c(c1)cc(cc2)OC(=O)c1ccc(cc1)N1C(=O)CC(C1=O)SCCOCCSC1CC(=O)N(C1=O)*	[H]c1ccc(cc1)C(=O)Oc1ccc2c(c1)cc(cc2)OC(=O)c1ccc(cc1)N1C(=O)CC(C1=O)SCCOCCSC1CC(=O)N(C1=O)[H]	160	DSC
749		*c1ccc(cc1)C(=O)Oc1ccc(cc1)C(c1ccc(cc1)OC(=O)c1ccc(cc1)N1C(=O)CC(C1=O)SCCOCCSC1CC(=O)N(C1=O)*)(C)C	[H]c1ccc(cc1)C(=O)Oc1ccc(cc1)C(c1ccc(cc1)OC(=O)c1ccc(cc1)N1C(=O)CC(C1=O)SCCOCCSC1CC(=O)N(C1=O)[H])(C)C	143	DSC
750		*c1ccc(cc1)Oc1ccc(cc1)N1C(=O)c2c(C1=O)c(ccc2)Oc1cccc2c1C(=O)N(C2=O)*	[H]c1ccc(cc1)Oc1ccc(cc1)N1C(=O)c2c(C1=O)c(ccc2)Oc1cccc2c1C(=O)N(C2=O)[H]	290	DSC
751		*c1ccc(cc1)Oc1ccc(cc1)N1C(=O)c2c(C1=O)cc(cc2)Oc1cccc2c1C(=O)N(C2=O)*	[H]c1ccc(cc1)Oc1ccc(cc1)N1C(=O)c2c(C1=O)cc(cc2)Oc1cccc2c1C(=O)N(C2=O)[H]	272	DSC
752		*c1ccc(cc1)Oc1ccc(cc1)Oc1ccc(cc1)N1C(=O)c2c(C1=O)c(ccc2)Oc1cccc2c1C(=O)N(C2=O)*	[H]c1ccc(cc1)Oc1ccc(cc1)Oc1ccc(cc1)N1C(=O)c2c(C1=O)c(ccc2)Oc1cccc2c1C(=O)N(C2=O)[H]	253	DSC
753		*c1ccc(cc1)Oc1ccc(cc1)Oc1ccc(cc1)N1C(=O)c2c(C1=O)cc(cc2)Oc1cccc2c1C(=O)N(C2=O)*	[H]c1ccc(cc1)Oc1ccc(cc1)Oc1ccc(cc1)N1C(=O)c2c(C1=O)cc(cc2)Oc1cccc2c1C(=O)N(C2=O)[H]	245	DSC
754		*C(=O)Oc1ccc(cc1)C(c1ccc(cc1)OC(=O)c1ccc2c(c1)C(=O)N(C2=O)c1ccc(c(c1)C)c1ccc(cc1C)N1C(=O)c2c(C1=O)cc(cc2)*)(C)C	O=C(c1ccc(C(N([H])C2=O)=O)c2c1)Oc3ccc(C(C)(C)c4ccc(OC(c5cc(C(N(c6cc(C)c(c7c(C)cc([H])cc7)cc6)C8=O)=O)c8cc5)=O)cc4)cc3	166	DSC
755		*C(=O)Oc1c(C)cc(cc1C)C(c1cc(C)c(c(c1)C)OC(=O)c1ccc2c(c1)C(=O)N(C2=O)c1ccc(c(c1)C)c1ccc(cc1C)N1C(=O)c2c(C1=O)cc(cc2)*)(C)C	O=C(c1ccc(C(N([H])C2=O)=O)c2c1)Oc3c(C)cc(C(C)(C)c4cc(C)c(OC(c5cc(C(N(c6cc(C)c(c7c(C)cc([H])cc7)cc6)C8=O)=O)c8cc5)=O)c(C)c4)cc3C	182	DSC
756		*C(=O)Oc1ccc(c(c1)C)c1ccc(cc1C)OC(=O)c1ccc2c(c1)C(=O)N(C2=O)c1ccc(c(c1)C)c1ccc(cc1C)N1C(=O)c2c(C1=O)cc(cc2)*	O=C(c1ccc(C(N([H])C2=O)=O)c2c1)Oc3cc(C)c(c4c(C)cc(OC(c5cc(C(N(c6cc(C)c(c7c(C)cc([H])cc7)cc6)C8=O)=O)c8cc5)=O)cc4)cc3	177	DSC
757		*C(=O)Oc1ccc(c(c1)OC(=O)c1ccc2c(c1)C(=O)N(C2=O)c1ccc(c(c1)C)c1ccc(cc1C)N1C(=O)c2c(C1=O)cc(cc2)*)C12CC3CC(C2)CC(C1)C3	O=C(c1ccc(C(N([H])C2=O)=O)c2c1)Oc3cc(OC(c4cc(C(N(c5cc(C)c(c6c(C)cc([H])cc6)cc5)C7=O)=O)c7cc4)=O)c(C89CC%10CC(CC(C%10)C9)C8)cc3	225	DSC
758		*C(=O)Oc1ccc(cc1)C1(C2CC3CC1CC(C2)C3)c1ccc(cc1)OC(=O)c1ccc2c(c1)C(=O)N(C2=O)c1ccc(c(c1)C)c1ccc(cc1C)N1C(=O)c2c(C1=O)cc(cc2)*	O=C(c1ccc(C(N([H])C2=O)=O)c2c1)Oc3ccc(C4(c5ccc(OC(c6cc(C(N(c7cc(C)c(c8c(C)cc([H])cc8)cc7)C9=O)=O)c9cc6)=O)cc5)C%10CC%11CC4CC(C%11)C%10)cc3	222	DSC
759		*C(=O)Oc1ccc(cc1)C1(CC2CC1C1C2CCC1)c1ccc(cc1)OC(=O)c1ccc2c(c1)C(=O)N(C2=O)c1ccc(c(c1)C)c1ccc(cc1C)N1C(=O)c2c(C1=O)cc(cc2)*	O=C(c1ccc(C(N([H])C2=O)=O)c2c1)Oc3ccc(C4(c5ccc(OC(c6cc(C(N(c7cc(C)c(c8c(C)cc([H])cc8)cc7)C9=O)=O)c9cc6)=O)cc5)CC%10CC4C%11C%10CCC%11)cc3	226	DSC
760		*C(=O)Oc1ccc(cc1)C1(CCCCCCCCCCC1)c1ccc(cc1)OC(=O)c1ccc2c(c1)C(=O)N(C2=O)c1ccc(c(c1)C)c1ccc(cc1C)N1C(=O)c2c(C1=O)cc(cc2)*	O=C(c1ccc(C(N([H])C2=O)=O)c2c1)Oc3ccc(C4(c5ccc(OC(c6cc(C(N(c7cc(C)c(c8c(C)cc([H])cc8)cc7)C9=O)=O)c9cc6)=O)cc5)CCCCCCCCCCC4)cc3	204	DSC
761		*C(=O)Oc1ccc(cc1)C1(CCC(CC1)C(C)(C)C)c1ccc(cc1)OC(=O)c1ccc2c(c1)C(=O)N(C2=O)c1ccc(c(c1)C)c1ccc(cc1C)N1C(=O)c2c(C1=O)cc(cc2)*	O=C(c1ccc(C(N([H])C2=O)=O)c2c1)Oc3ccc(C4(c5ccc(OC(c6cc(C(N(c7cc(C)c(c8c(C)cc([H])cc8)cc7)C9=O)=O)c9cc6)=O)cc5)CCC(C(C)(C)C)CC4)cc3	217	DSC
762		*c1ccc2c(c1)C(=O)N(C2=O)c1ccc(cc1OCCOc1ccc2c(c1)oc(=O)cc2C)c1ccc(c(c1)OCCOc1ccc2c(c1)oc(=O)cc2C)N1C(=O)c2c(C1=O)ccc(c2)C(C(F)(F)F)(C(F)(F)F)*	O=C(N1[H])c2cc(C(C(F)(F)F)(C(F)(F)F)c3cc(C(N4c5c(OCCOc6cc7oc(=O)cc(C)c7cc6)cc(c8cc(OCCOc9cc%10oc(=O)cc(C)c%10cc9)c([H])cc8)cc5)=O)c(C4=O)cc3)ccc2C1=O	132	DSC
763		*c1ccc(c(c1)C(F)(F)F)Oc1ccccc1Oc1ccc(cc1C(F)(F)F)n1c(=O)c2c(c1=O)cc1c(c2)c(=O)n(c1=O)*	[H]c1ccc(c(c1)C(F)(F)F)Oc1ccccc1Oc1ccc(cc1C(F)(F)F)n1c(=O)c2c(c1=O)cc1c(c2)c(=O)n(c1=O)[H]	277	DSC
764		*c1ccc2c(c1)C(=O)N(C2=O)c1ccc(c(c1)C(F)(F)F)Oc1ccccc1Oc1ccc(cc1C(F)(F)F)N1C(=O)c2c(C1=O)cc(cc2)C(=O)*	O=C(N1[H])c2cc(C(c3ccc(C(N4c5cc(C(F)(F)F)c(Oc6c(Oc7c(C(F)(F)F)cc([H])cc7)cccc6)cc5)=O)c(C4=O)c3)=O)ccc2C1=O	236	DSC
765		*c1ccc(c(c1)C(F)(F)F)Oc1ccccc1Oc1ccc(cc1C(F)(F)F)N1C(=O)c2c(C1=O)cc(cc2)c1ccc2c(c1)C(=O)N(C2=O)*	[H]c1ccc(c(c1)C(F)(F)F)Oc1ccccc1Oc1ccc(cc1C(F)(F)F)N1C(=O)c2c(C1=O)cc(cc2)c1ccc2c(c1)C(=O)N(C2=O)[H]	249	DSC
766		*c1ccc(c(c1)C(F)(F)F)Oc1ccccc1Oc1ccc(cc1C(F)(F)F)N1C(=O)c2c(C1=O)cc(cc2)S(=O)(=O)c1ccc2c(c1)C(=O)N(C2=O)*	[H]c1ccc(c(c1)C(F)(F)F)Oc1ccccc1Oc1ccc(cc1C(F)(F)F)N1C(=O)c2c(C1=O)cc(cc2)S(=O)(=O)c1ccc2c(c1)C(=O)N(C2=O)[H]	255	DSC
767		*c1ccc(c(c1)C(F)(F)F)Oc1ccccc1Oc1ccc(cc1C(F)(F)F)N1C(=O)c2c(C1=O)cc(cc2)Oc1ccc2c(c1)C(=O)N(C2=O)*	[H]c1ccc(c(c1)C(F)(F)F)Oc1ccccc1Oc1ccc(cc1C(F)(F)F)N1C(=O)c2c(C1=O)cc(cc2)Oc1ccc2c(c1)C(=O)N(C2=O)[H]	223	DSC
768		FC(c1cc(ccc1Oc1ccccc1Oc1ccc(cc1C(F)(F)F)N1C(=O)c2c(C1=O)cc(cc2)*)N1C(=O)c2c(C1=O)cc(cc2)C(C(F)(F)F)(C(F)(F)F)*)(F)F	FC(F)(F)c1c(Oc2c(Oc3c(C(F)(F)F)cc([H])cc3)cccc2)ccc(N4C(c5ccc(C(c6ccc(C(N([H])C7=O)=O)c7c6)(C(F)(F)F)C(F)(F)F)cc5C4=O)=O)c1	247	DSC
769		*C(=O)Nc1cccc(c1)P(=O)(c1ccccc1)c1cccc(c1)NC(=O)c1ccc2c(c1)C(=O)N(C2=O)c1cccc(c1)P(=O)(c1cccc(c1)N1C(=O)c2c(C1=O)cc(cc2)*)c1ccccc1	O=C(c1ccc(C(N([H])C2=O)=O)c2c1)Nc3cc(P(c4ccccc4)(c5cc(NC(c6cc(C(N(c7cc(P(c8cc([H])ccc8)(c9ccccc9)=O)ccc7)C%10=O)=O)c%10cc6)=O)ccc5)=O)ccc3	262	DSC
770		*C(=O)Nc1ccc(cc1)c1nc(cc(c1)c1ccccc1)c1ccc(cc1)NC(=O)c1ccc2c(c1)C(=O)N(C2=O)c1cccc(c1)P(=O)(c1cccc(c1)N1C(=O)c2c(C1=O)cc(cc2)*)c1ccccc1	O=C(c1ccc(C(N([H])C2=O)=O)c2c1)Nc3ccc(c4cc(c5ccccc5)cc(c6ccc(NC(c7cc(C(N(c8cc(P(c9cc([H])ccc9)(c%10ccccc%10)=O)ccc8)C%11=O)=O)c%11cc7)=O)cc6)n4)cc3	258	DSC
771		*C(=O)Nc1ccc(cc1)S(=O)(=O)c1ccc(cc1)NC(=O)c1ccc2c(c1)C(=O)N(C2=O)c1cccc(c1)P(=O)(c1cccc(c1)N1C(=O)c2c(C1=O)cc(cc2)*)c1ccccc1	O=C(c1ccc(C(N([H])C2=O)=O)c2c1)Nc3ccc(S(=O)(c4ccc(NC(c5cc(C(N(c6cc(P(c7cc([H])ccc7)(c8ccccc8)=O)ccc6)C9=O)=O)c9cc5)=O)cc4)=O)cc3	241	DSC
772		*C(=O)Nc1ccc(cc1)NC(=O)c1ccc2c(c1)C(=O)N(C2=O)c1cccc(c1)P(=O)(c1cccc(c1)N1C(=O)c2c(C1=O)cc(cc2)*)c1ccccc1	O=C(c1ccc(C(N([H])C2=O)=O)c2c1)Nc3ccc(NC(c4cc(C(N(c5cc(P(c6cc([H])ccc6)(c7ccccc7)=O)ccc5)C8=O)=O)c8cc4)=O)cc3	263	DSC
773		*C(=O)Nc1ccc(cc1)Cc1ccc(cc1)NC(=O)c1ccc2c(c1)C(=O)N(C2=O)c1cccc(c1)P(=O)(c1cccc(c1)N1C(=O)c2c(C1=O)cc(cc2)*)c1ccccc1	O=C(c1ccc(C(N([H])C2=O)=O)c2c1)Nc3ccc(Cc4ccc(NC(c5cc(C(N(c6cc(P(c7cc([H])ccc7)(c8ccccc8)=O)ccc6)C9=O)=O)c9cc5)=O)cc4)cc3	233	DSC
774		*C(=O)Nc1ccc(cc1)Oc1ccc(cc1)NC(=O)c1ccc2c(c1)C(=O)N(C2=O)c1cccc(c1)P(=O)(c1cccc(c1)N1C(=O)c2c(C1=O)cc(cc2)*)c1ccccc1	O=C(c1ccc(C(N([H])C2=O)=O)c2c1)Nc3ccc(Oc4ccc(NC(c5cc(C(N(c6cc(P(c7cc([H])ccc7)(c8ccccc8)=O)ccc6)C9=O)=O)c9cc5)=O)cc4)cc3	235	DSC
775		*C(=O)Nc1ccc2c(-c3cc(ccc3C2)NC(=O)c2ccc3c(c2)C(=O)N(C3=O)c2cccc(c2)P(=O)(c2cccc(c2)N2C(=O)c3c(C2=O)cc(cc3)*)c2ccccc2)c1	O=C(c1ccc(C(N([H])C2=O)=O)c2c1)Nc3cc(c4c(C5)ccc(NC(c6cc(C(N(c7cc(P(c8cc([H])ccc8)(c9ccccc9)=O)ccc7)C%10=O)=O)c%10cc6)=O)c4)c5cc3	248	DSC
776		*C(=O)Nc1ccc(cc1)c1ccc(cc1)NC(=O)c1ccc2c(c1)C(=O)N(C2=O)c1cccc(c1)P(=O)(c1cccc(c1)N1C(=O)c2c(C1=O)cc(cc2)*)c1ccccc1	O=C(c1ccc(C(N([H])C2=O)=O)c2c1)Nc3ccc(c4ccc(NC(c5cc(C(N(c6cc(P(c7cc([H])ccc7)(c8ccccc8)=O)ccc6)C9=O)=O)c9cc5)=O)cc4)cc3	253	DSC
777		*c1ccc(c(c1)n1c(=O)c2c(c1=O)cc1c(c2)c(=O)n(c1=O)*)Oc1ccc(cc1)C(c1ccccc1)(C)C	[H]c1ccc(c(c1)n1c(=O)c2c(c1=O)cc1c(c2)c(=O)n(c1=O)[H])Oc1ccc(cc1)C(c1ccccc1)(C)C	340	DSC
778		*c1ccc(c(c1)N1C(=O)c2c(C1=O)cc(cc2)c1ccc2c(c1)C(=O)N(C2=O)*)Oc1ccc(cc1)C(c1ccccc1)(C)C	[H]c1ccc(c(c1)N1C(=O)c2c(C1=O)cc(cc2)c1ccc2c(c1)C(=O)N(C2=O)[H])Oc1ccc(cc1)C(c1ccccc1)(C)C	275	DSC
779		*c1ccc2c(c1)C(=O)N(C2=O)c1cc(ccc1Oc1ccc(cc1)C(c1ccccc1)(C)C)N1C(=O)c2c(C1=O)cc(cc2)C(=O)*	O=C(N1[H])c2cc(C(c3ccc(C(N4c5ccc(Oc6ccc(C(C)(C)c7ccccc7)cc6)c([H])c5)=O)c(C4=O)c3)=O)ccc2C1=O	267	DSC
780		*c1ccc(c(c1)n1c(=O)c2c(c1=O)cc1c(c2)c(=O)n(c1=O)*)Oc1ccc(cc1)S(=O)(=O)c1ccc(cc1)C	[H]c1ccc(c(c1)n1c(=O)c2c(c1=O)cc1c(c2)c(=O)n(c1=O)[H])Oc1ccc(cc1)S(=O)(=O)c1ccc(cc1)C	320	DSC
781		Cc1ccc(cc1)S(=O)(=O)c1ccc(cc1)Oc1ccc(cc1N1C(=O)c2c(C1=O)cc(cc2)c1ccc2c(c1)C(=O)N(C2=O)*)*	Cc1ccc(cc1)S(=O)(=O)c1ccc(cc1)Oc1ccc(cc1N1C(=O)c2c(C1=O)cc(cc2)c1ccc2c(c1)C(=O)N(C2=O)[H])[H]	281	DSC
782		Cc1ccc(cc1)S(=O)(=O)c1ccc(cc1)Oc1ccc(cc1N1C(=O)c2c(C1=O)cc(cc2)*)N1C(=O)c2c(C1=O)cc(cc2)C(=O)*	Cc1ccc(S(=O)(c2ccc(Oc3c(N4C(c5ccc(C(c6ccc(C(N([H])C7=O)=O)c7c6)=O)cc5C4=O)=O)cc([H])cc3)cc2)=O)cc1	293	DSC
783		*C(=O)Nc1ccc(cc1)C(=O)c1ccc(cc1)NC(=O)c1ccc2c(c1)C(=O)N(C2=O)c1cccc(c1)P(=O)(c1cccc(c1)N1C(=O)c2c(C1=O)cc(cc2)*)c1ccccc1	O=C(c1ccc(C(N([H])C2=O)=O)c2c1)Nc3ccc(C(c4ccc(NC(c5cc(C(N(c6cc(P(c7cc([H])ccc7)(c8ccccc8)=O)ccc6)C9=O)=O)c9cc5)=O)cc4)=O)cc3	238	DSC
784		Fc1ccc(cc1)N=Nc1ccc(cc1N1C(=O)c2c(C1=O)cc(cc2)*)N1C(=O)c2c(C1=O)ccc(c2)C(=O)Nc1c(C)cc(cc1C)Cc1cc(C)c(c(c1)C)NC(=O)*	Fc1ccc(N=Nc2c([H])cc(N3C(c4cc(C(Nc5c(C)cc(Cc6cc(C)c(NC(c7ccc(C(N([H])C8=O)=O)c8c7)=O)c(C)c6)cc5C)=O)ccc4C3=O)=O)cc2)cc1	279	DSC
785		*c1ccc2c(c1)C(=O)N(C2=O)c1cc(ccc1N=Nc1ccc(cc1)OC(F)(F)F)N1C(=O)c2c(C1=O)ccc(c2)C(=O)Nc1c(C)cc(cc1C)Cc1cc(C)c(c(c1)C)NC(=O)*	O=C(N1[H])c2cc(C(Nc3c(C)cc(Cc4cc(C)c(NC(c5cc(C(N6c7ccc(N=Nc8ccc(OC(F)(F)F)cc8)c([H])c7)=O)c(C6=O)cc5)=O)c(C)c4)cc3C)=O)ccc2C1=O	278	DSC
786		*c1ccc2c(c1)C(=O)N(C2=O)c1cc(ccc1N=Nc1ccc(cc1)[N+](=O)[O-])N1C(=O)c2c(C1=O)ccc(c2)C(=O)Nc1c(C)cc(cc1C)Cc1cc(C)c(c(c1)C)NC(=O)*	O=C(N1[H])c2cc(C(Nc3c(C)cc(Cc4cc(C)c(NC(c5cc(C(N6c7ccc(N=Nc8ccc([N+]([O-])=O)cc8)c([H])c7)=O)c(C6=O)cc5)=O)c(C)c4)cc3C)=O)ccc2C1=O	280	DSC
787		*C(=O)Nc1ccc(cc1)Cc1ccc(cc1)NC(=O)c1ccc2c(c1)C(=O)N(C2=O)c1ccc(c(c1)N1C(=O)c2c(C1=O)cc(cc2)*)N=Nc1ccc(cc1)C	O=C(c1ccc(C(N([H])C2=O)=O)c2c1)Nc3ccc(Cc4ccc(NC(c5cc(C(N(c6cc([H])c(N=Nc7ccc(C)cc7)cc6)C8=O)=O)c8cc5)=O)cc4)cc3	268	DSC
788		Cc1ccc(cc1)N=Nc1ccc(cc1N1C(=O)c2c(C1=O)cc(cc2)*)N1C(=O)c2c(C1=O)ccc(c2)C(=O)Nc1ccc(cc1C)Cc1ccc(c(c1)C)NC(=O)*	Cc1ccc(N=Nc2c([H])cc(N3C(c4cc(C(Nc5c(C)cc(Cc6cc(C)c(NC(c7ccc(C(N([H])C8=O)=O)c8c7)=O)cc6)cc5)=O)ccc4C3=O)=O)cc2)cc1	257	DSC
789		CCc1cc(Cc2cc(CC)c(c(c2)CC)NC(=O)*)cc(c1NC(=O)c1ccc2c(c1)C(=O)N(C2=O)c1ccc(c(c1)N1C(=O)c2c(C1=O)cc(cc2)*)N=Nc1ccc(cc1)C)CC	CCc1c(NC(c2cc(C(N(c3cc([H])c(N=Nc4ccc(C)cc4)cc3)C5=O)=O)c5cc2)=O)c(CC)cc(Cc6cc(CC)c(NC(c7ccc(C(N([H])C8=O)=O)c8c7)=O)c(CC)c6)c1	269	DSC
790		O=C(Nc1ccc(cc1)N1C(=O)c2c(C1=O)cc(cc2)*)Nc1ccc(cc1)N1C(=O)c2c(C1=O)cc(cc2)C(=O)Nc1ccc(cc1)NC(=O)Nc1ccc(cc1)NC(=O)*	O=C(Nc1ccc(N2C(c3ccc(C(Nc4ccc(NC(Nc5ccc(NC(c6ccc(C(N([H])C7=O)=O)c7c6)=O)cc5)=O)cc4)=O)cc3C2=O)=O)cc1)Nc8ccc([H])cc8	208	DSC
791		O=C(Nc1ccc(cc1)N1C(=O)c2c(C1=O)cc(cc2)*)Nc1ccc(cc1)N1C(=O)c2c(C1=O)cc(cc2)C(=O)Nc1ccc(cc1)c1cc(cc(n1)c1ccc(cc1)NC(=O)*)c1ccccc1	O=C(Nc1ccc(N2C(c3ccc(C(Nc4ccc(c5nc(c6ccc(NC(c7ccc(C(N([H])C8=O)=O)c8c7)=O)cc6)cc(c9ccccc9)c5)cc4)=O)cc3C2=O)=O)cc1)Nc%10ccc([H])cc%10	215	DSC
792		O=C(Nc1ccc(cc1)N1C(=O)c2c(C1=O)cc(cc2)*)Nc1ccc(cc1)N1C(=O)c2c(C1=O)cc(cc2)C(=O)Nc1ccc(cc1)S(=O)(=O)c1ccc(cc1)NC(=O)*	O=C(Nc1ccc(N2C(c3ccc(C(Nc4ccc(S(=O)(c5ccc(NC(c6ccc(C(N([H])C7=O)=O)c7c6)=O)cc5)=O)cc4)=O)cc3C2=O)=O)cc1)Nc8ccc([H])cc8	205	DSC
793		O=C(Nc1ccc(cc1)N1C(=O)c2c(C1=O)cc(cc2)*)Nc1ccc(cc1)N1C(=O)c2c(C1=O)cc(cc2)C(=O)Nc1ccc(cc1)NC(=O)*	O=C(Nc1ccc(N2C(c3ccc(C(Nc4ccc(NC(c5ccc(C(N([H])C6=O)=O)c6c5)=O)cc4)=O)cc3C2=O)=O)cc1)Nc7ccc([H])cc7	216	DSC
794		O=C(Nc1ccc(cc1)N1C(=O)c2c(C1=O)cc(cc2)*)Nc1ccc(cc1)N1C(=O)c2c(C1=O)cc(cc2)C(=O)Nc1ccc(cc1)C(=O)c1ccc(cc1)NC(=O)*	O=C(Nc1ccc(N2C(c3ccc(C(Nc4ccc(C(c5ccc(NC(c6ccc(C(N([H])C7=O)=O)c7c6)=O)cc5)=O)cc4)=O)cc3C2=O)=O)cc1)Nc8ccc([H])cc8	212	DSC
795		O=C(Nc1ccc(cc1)N1C(=O)c2c(C1=O)cc(cc2)*)Nc1ccc(cc1)N1C(=O)c2c(C1=O)cc(cc2)C(=O)Nc1ccc(cc1)Cc1ccc(cc1)NC(=O)*	O=C(Nc1ccc(N2C(c3ccc(C(Nc4ccc(Cc5ccc(NC(c6ccc(C(N([H])C7=O)=O)c7c6)=O)cc5)cc4)=O)cc3C2=O)=O)cc1)Nc8ccc([H])cc8	211	DSC
796		O=C(Nc1ccc(cc1)N1C(=O)c2c(C1=O)cc(cc2)*)Nc1ccc(cc1)N1C(=O)c2c(C1=O)cc(cc2)C(=O)Nc1ccc(cc1)Oc1ccc(cc1)NC(=O)*	O=C(Nc1ccc(N2C(c3ccc(C(Nc4ccc(Oc5ccc(NC(c6ccc(C(N([H])C7=O)=O)c7c6)=O)cc5)cc4)=O)cc3C2=O)=O)cc1)Nc8ccc([H])cc8	205	DSC
797		O=C(Nc1ccc(cc1)N1C(=O)c2c(C1=O)cc(cc2)*)Nc1ccc(cc1)N1C(=O)c2c(C1=O)cc(cc2)C(=O)Nc1ccc2-c3c(Cc2c1)cc(cc3)NC(=O)*	O=C(Nc1ccc(N2C(c3ccc(C(Nc4cc5c(c6ccc(NC(c7ccc(C(N([H])C8=O)=O)c8c7)=O)cc6C5)cc4)=O)cc3C2=O)=O)cc1)Nc9ccc([H])cc9	224	DSC
798		O=C(Nc1ccc(cc1)N1C(=O)c2c(C1=O)cc(cc2)*)Nc1ccc(cc1)N1C(=O)c2c(C1=O)cc(cc2)C(=O)Nc1ccc(cc1)c1ccc(cc1)NC(=O)*	O=C(Nc1ccc(N2C(c3ccc(C(Nc4ccc(c5ccc(NC(c6ccc(C(N([H])C7=O)=O)c7c6)=O)cc5)cc4)=O)cc3C2=O)=O)cc1)Nc8ccc([H])cc8	233	DSC
799		*C(=O)Nc1cccc(n1)NC(=O)c1ccc2c(c1)C(=O)N(C2=O)c1cccc(c1)P(=O)(c1cccc(c1)N1C(=O)c2c(C1=O)cc(cc2)*)c1ccccc1	O=C(c1ccc(C(N([H])C2=O)=O)c2c1)Nc3nc(NC(c4cc(C(N(c5cc(P(c6cc([H])ccc6)(c7ccccc7)=O)ccc5)C8=O)=O)c8cc4)=O)ccc3	156	DSC
800		*c1ccc(cc1)Oc1ccc(cc1)C(C(F)(F)F)(C(F)(F)F)c1ccc(cc1)Oc1ccc(cc1)N1C(=O)c2ccc3c4c2c(C1=O)ccc4C(=O)N(C3=O)*	[H]c1ccc(cc1)Oc1ccc(cc1)C(C(F)(F)F)(C(F)(F)F)c1ccc(cc1)Oc1ccc(cc1)N1C(=O)c2ccc3c4c2c(C1=O)ccc4C(=O)N(C3=O)[H]	280	DSC
801		*c1ccc(cc1)Oc1ccc(cc1S(=O)(=O)O)C(C(F)(F)F)(C(F)(F)F)c1ccc(c(c1)S(=O)(=O)O)Oc1ccc(cc1)N1C(=O)c2ccc3c4c2c(C1=O)ccc4C(=O)N(C3=O)*	[H]c1ccc(cc1)Oc1ccc(cc1S(=O)(=O)O)C(C(F)(F)F)(C(F)(F)F)c1ccc(c(c1)S(=O)(=O)O)Oc1ccc(cc1)N1C(=O)c2ccc3c4c2c(C1=O)ccc4C(=O)N(C3=O)[H]	270	DSC
802		*c1ccc2c(c1)C(=O)N(C2=O)c1c(C)cc(cc1C)Cc1cc(C)c(c(c1)C)N1C(=O)c2c(C1=O)cc(cc2)C(=O)*	O=C(N1[H])c2cc(C(c3ccc(C(N4c5c(C)cc(Cc6cc(C)c([H])c(C)c6)cc5C)=O)c(C4=O)c3)=O)ccc2C1=O	331	DSC
803		CCc1cc(Cc2cc(CC)c(c(c2)CC)N2C(=O)c3c(C2=O)cc(cc3)*)cc(c1N1C(=O)c2c(C1=O)cc(cc2)C(=O)*)CC	CCc1c(N2C(c3ccc(C(c4ccc(C(N([H])C5=O)=O)c5c4)=O)cc3C2=O)=O)c(CC)cc(Cc6cc(CC)c([H])c(CC)c6)c1	296	DSC
804		*c1ccc2c(c1)C(=O)N(C2=O)c1c(cc(cc1C(C)C)Cc1cc(C(C)C)c(c(c1)C(C)C)N1C(=O)c2c(C1=O)cc(cc2)C(=O)*)C(C)C	O=C(N1[H])c2cc(C(c3ccc(C(N4c5c(C(C)C)cc(Cc6cc(C(C)C)c([H])c(C(C)C)c6)cc5C(C)C)=O)c(C4=O)c3)=O)ccc2C1=O	263	DSC
805		*c1cc(Oc2c(C)cc(cc2C)c2cc(C)c(c(c2)C)Oc2cc(cc(c2)C(F)(F)F)N2C(=O)c3c(C2=O)cc(cc3)c2ccc3c(c2)C(=O)N(C3=O)*)cc(c1)C(F)(F)F	[H]c1cc(Oc2c(C)cc(cc2C)c2cc(C)c(c(c2)C)Oc2cc(cc(c2)C(F)(F)F)N2C(=O)c3c(C2=O)cc(cc3)c2ccc3c(c2)C(=O)N(C3=O)[H])cc(c1)C(F)(F)F	281.1	DSC
806		*c1ccc2c(c1)C(=O)N(C2=O)c1cc(Oc2c(C)cc(cc2C)c2cc(C)c(c(c2)C)Oc2cc(cc(c2)C(F)(F)F)N2C(=O)c3c(C2=O)cc(cc3)C(=O)*)cc(c1)C(F)(F)F	O=C(N1[H])c2cc(C(c3ccc(C(N4c5cc(C(F)(F)F)cc(Oc6c(C)cc(c7cc(C)c(Oc8cc(C(F)(F)F)cc([H])c8)c(C)c7)cc6C)c5)=O)c(C4=O)c3)=O)ccc2C1=O	265.4	DSC
807		*c1cc(Oc2c(C)cc(cc2C)c2cc(C)c(c(c2)C)Oc2cc(cc(c2)C(F)(F)F)N2C(=O)c3c(C2=O)cc(cc3)Oc2ccc3c(c2)C(=O)N(C3=O)*)cc(c1)C(F)(F)F	[H]c1cc(Oc2c(C)cc(cc2C)c2cc(C)c(c(c2)C)Oc2cc(cc(c2)C(F)(F)F)N2C(=O)c3c(C2=O)cc(cc3)Oc2ccc3c(c2)C(=O)N(C3=O)[H])cc(c1)C(F)(F)F	252.2	DSC
808		*c1ccc2c(c1)C(=O)N(C2=O)c1cc(Oc2c(C)cc(cc2C)c2cc(C)c(c(c2)C)Oc2cc(cc(c2)C(F)(F)F)N2C(=O)c3c(C2=O)cc(cc3)C(C(F)(F)F)(C(F)(F)F)*)cc(c1)C(F)(F)F	O=C(N1[H])c2cc(C(C(F)(F)F)(C(F)(F)F)c3ccc(C(N4c5cc(C(F)(F)F)cc(Oc6c(C)cc(c7cc(C)c(Oc8cc(C(F)(F)F)cc([H])c8)c(C)c7)cc6C)c5)=O)c(C4=O)c3)ccc2C1=O	264.8	DSC
809		*c1ccc(c(c1)C(F)(F)F)Oc1ccc(cc1)Oc1ccc(cc1C(F)(F)F)N1C(=O)c2c(C1=O)cc(cc2)Oc1ccccc1Oc1ccc2c(c1)C(=O)N(C2=O)*	[H]c1ccc(c(c1)C(F)(F)F)Oc1ccc(cc1)Oc1ccc(cc1C(F)(F)F)N1C(=O)c2c(C1=O)cc(cc2)Oc1ccccc1Oc1ccc2c(c1)C(=O)N(C2=O)[H]	197	DSC
810		*c1ccc(c(c1)C(F)(F)F)Oc1ccccc1Oc1ccc(cc1C(F)(F)F)N1C(=O)c2c(C1=O)cc(cc2)Oc1ccccc1Oc1ccc2c(c1)C(=O)N(C2=O)*	[H]c1ccc(c(c1)C(F)(F)F)Oc1ccccc1Oc1ccc(cc1C(F)(F)F)N1C(=O)c2c(C1=O)cc(cc2)Oc1ccccc1Oc1ccc2c(c1)C(=O)N(C2=O)[H]	185	DSC
811		*c1ccc(c(c1)C(F)(F)F)Oc1ccc(cc1)c1ccc(cc1)Oc1ccc(cc1C(F)(F)F)N1C(=O)c2c(C1=O)cc(cc2)Oc1ccccc1Oc1ccc2c(c1)C(=O)N(C2=O)*	[H]c1ccc(c(c1)C(F)(F)F)Oc1ccc(cc1)c1ccc(cc1)Oc1ccc(cc1C(F)(F)F)N1C(=O)c2c(C1=O)cc(cc2)Oc1ccccc1Oc1ccc2c(c1)C(=O)N(C2=O)[H]	208	DSC
812		*c1ccc(c(c1)C(F)(F)F)Oc1c(C)cc(cc1C)c1cc(C)c(c(c1)C)Oc1ccc(cc1C(F)(F)F)N1C(=O)c2c(C1=O)cc(cc2)Oc1ccccc1Oc1ccc2c(c1)C(=O)N(C2=O)*	[H]c1ccc(c(c1)C(F)(F)F)Oc1c(C)cc(cc1C)c1cc(C)c(c(c1)C)Oc1ccc(cc1C(F)(F)F)N1C(=O)c2c(C1=O)cc(cc2)Oc1ccccc1Oc1ccc2c(c1)C(=O)N(C2=O)[H]	270	DSC
813		*c1ccc(c(c1)C(F)(F)F)Oc1ccc(cc1)C(c1ccc(cc1)Oc1ccc(cc1C(F)(F)F)N1C(=O)c2c(C1=O)cc(cc2)Oc1ccccc1Oc1ccc2c(c1)C(=O)N(C2=O)*)(C)C	[H]c1ccc(c(c1)C(F)(F)F)Oc1ccc(cc1)C(c1ccc(cc1)Oc1ccc(cc1C(F)(F)F)N1C(=O)c2c(C1=O)cc(cc2)Oc1ccccc1Oc1ccc2c(c1)C(=O)N(C2=O)[H])(C)C	192	DSC
814		*c1ccc(c(c1)C(F)(F)F)Oc1ccc(cc1)C(C(F)(F)F)(C(F)(F)F)c1ccc(cc1)Oc1ccc(cc1C(F)(F)F)N1C(=O)c2c(C1=O)cc(cc2)Oc1ccccc1Oc1ccc2c(c1)C(=O)N(C2=O)*	[H]c1ccc(c(c1)C(F)(F)F)Oc1ccc(cc1)C(C(F)(F)F)(C(F)(F)F)c1ccc(cc1)Oc1ccc(cc1C(F)(F)F)N1C(=O)c2c(C1=O)cc(cc2)Oc1ccccc1Oc1ccc2c(c1)C(=O)N(C2=O)[H]	191	DSC
815		*c1ccc(c(c1)C(F)(F)F)Oc1ccc(cc1)C1(c2ccc(cc2)Oc2ccc(cc2C(F)(F)F)N2C(=O)c3c(C2=O)cc(cc3)Oc2ccccc2Oc2ccc3c(c2)C(=O)N(C3=O)*)c2ccccc2-c2c1cccc2	[H]c1ccc(c(c1)C(F)(F)F)Oc1ccc(cc1)C1(c2ccc(cc2)Oc2ccc(cc2C(F)(F)F)N2C(=O)c3c(C2=O)cc(cc3)Oc2ccccc2Oc2ccc3c(c2)C(=O)N(C3=O)[H])c2ccccc2-c2c1cccc2	241	DSC
816		*c1ccc2c(c1)C(=O)N(C2=O)c1cccc(c1)P(=O)(c1cccc(c1)N1C(=O)c2c(C1=O)ccc(c2)C(C(F)(F)F)(C(F)(F)F)*)c1ccc(cc1)Oc1ccc(cc1)C12CC3CC(C2)CC(C1)C3	O=C(N1[H])c2cc(C(C(F)(F)F)(C(F)(F)F)c3cc(C(N4c5cc(P(c6cc([H])ccc6)(c7ccc(Oc8ccc(C9%10CC%11CC(CC(C%11)C%10)C9)cc8)cc7)=O)ccc5)=O)c(C4=O)cc3)ccc2C1=O	298	DSC
817		*c1ccc2c(c1)C(=O)N(C2=O)c1cccc(c1)P(=O)(c1cccc(c1)N1C(=O)c2c(C1=O)ccc(c2)C(=O)*)c1ccc(cc1)Oc1ccc(cc1)C12CC3CC(C2)CC(C1)C3	O=C(N1[H])c2cc(C(c3cc(C(N4c5cc(P(c6cc([H])ccc6)(c7ccc(Oc8ccc(C9%10CC%11CC(CC(C%11)C%10)C9)cc8)cc7)=O)ccc5)=O)c(C4=O)cc3)=O)ccc2C1=O	305	DSC
818		*c1cccc(c1)P(=O)(c1ccc(cc1)Oc1ccc(cc1)C12CC3CC(C2)CC(C1)C3)c1cccc(c1)N1C(=O)c2c(C1=O)cc(cc2)Oc1ccc2c(c1)C(=O)N(C2=O)*	[H]c1cccc(c1)P(=O)(c1ccc(cc1)Oc1ccc(cc1)C12CC3CC(C2)CC(C1)C3)c1cccc(c1)N1C(=O)c2c(C1=O)cc(cc2)Oc1ccc2c(c1)C(=O)N(C2=O)[H]	290	DSC
819		*c1cccc(c1)P(=O)(c1cccc(c1)n1c(=O)c2c(c1=O)cc1c(c2)c(=O)n(c1=O)*)c1ccc(cc1)Oc1ccc(cc1)C12CC3CC(C2)CC(C1)C3	[H]c1cccc(c1)P(=O)(c1cccc(c1)n1c(=O)c2c(c1=O)cc1c(c2)c(=O)n(c1=O)[H])c1ccc(cc1)Oc1ccc(cc1)C12CC3CC(C2)CC(C1)C3	330	DSC
820		*C(=O)OCCN(c1ccc(cc1)N=Nc1ccc(cc1)[N+](=O)[O-])CCOC(=O)c1ccc2c(c1)C(=O)N(C2=O)c1cccc(c1)N1C(=O)c2c(C1=O)cc(cc2)*	O=C(c1ccc(C(N([H])C2=O)=O)c2c1)OCCN(CCOC(c3cc(C(N(c4cc([H])ccc4)C5=O)=O)c5cc3)=O)c6ccc(N=Nc7ccc([N+]([O-])=O)cc7)cc6	210	DSC
821		*C(=O)OCCN(c1ccc(cc1)N=Nc1ccc(cc1)C)CCOC(=O)c1ccc2c(c1)C(=O)N(C2=O)c1cccc(c1)N1C(=O)c2c(C1=O)cc(cc2)*	O=C(c1ccc(C(N([H])C2=O)=O)c2c1)OCCN(CCOC(c3cc(C(N(c4cc([H])ccc4)C5=O)=O)c5cc3)=O)c6ccc(N=Nc7ccc(C)cc7)cc6	171	DSC
822		*C(=O)OCCN(c1ccc(cc1)N=Nc1ccc(cc1)F)CCOC(=O)c1ccc2c(c1)C(=O)N(C2=O)c1cccc(c1)N1C(=O)c2c(C1=O)cc(cc2)*	O=C(c1ccc(C(N([H])C2=O)=O)c2c1)OCCN(CCOC(c3cc(C(N(c4cc([H])ccc4)C5=O)=O)c5cc3)=O)c6ccc(N=Nc7ccc(F)cc7)cc6	168	DSC
823		*C(=O)Nc1ccc(c(c1)NC(=O)c1ccc2c(c1)C(=O)N(C2=O)c1c(C)cc(cc1C)Cc1cc(C)c(c(c1)C)N1C(=O)c2c(C1=O)cc(cc2)*)N=Nc1ccc(cc1)[N+](=O)[O-]	O=C(c1ccc(C(N([H])C2=O)=O)c2c1)Nc3cc(NC(c4cc(C(N(c5c(C)cc(Cc6cc(C)c([H])c(C)c6)cc5C)C7=O)=O)c7cc4)=O)c(N=Nc8ccc([N+]([O-])=O)cc8)cc3	264	DSC
824		*C(=O)Nc1ccc(c(c1)NC(=O)c1ccc2c(c1)C(=O)N(C2=O)c1c(C)cc(cc1C)c1cc(C)c(c(c1)C)N1C(=O)c2c(C1=O)cc(cc2)*)N=Nc1ccc(cc1)[N+](=O)[O-]	O=C(c1ccc(C(N([H])C2=O)=O)c2c1)Nc3cc(NC(c4cc(C(N(c5c(C)cc(c6cc(C)c([H])c(C)c6)cc5C)C7=O)=O)c7cc4)=O)c(N=Nc8ccc([N+]([O-])=O)cc8)cc3	278	DSC
825		*c1cccc(c1)C(=O)c1c(C)cc(c(c1C)N1C(=O)c2c(C1=O)cc(cc2)c1ccc2c(c1)C(=O)N(C2=O)*)C	[H]c1cccc(c1)C(=O)c1c(C)cc(c(c1C)N1C(=O)c2c(C1=O)cc(cc2)c1ccc2c(c1)C(=O)N(C2=O)[H])C	320	DSC
826		*c1cccc(c1)C(=O)c1c(C)cc(c(c1C)N1C(=O)c2c(C1=O)cc(cc2)Oc1ccc2c(c1)C(=O)N(C2=O)*)C	[H]c1cccc(c1)C(=O)c1c(C)cc(c(c1C)N1C(=O)c2c(C1=O)cc(cc2)Oc1ccc2c(c1)C(=O)N(C2=O)[H])C	287	DSC
827		*c1ccc2c(c1)C(=O)N(C2=O)c1c(C)cc(c(c1C)C(=O)c1cccc(c1)N1C(=O)c2c(C1=O)cc(cc2)C(=O)*)C	O=C(N1c2c(C)c(C(c3cc([H])ccc3)=O)c(C)cc2C)c4cc(C(c5ccc(C(N([H])C6=O)=O)c6c5)=O)ccc4C1=O	300	DSC
828		*c1ccc2c(c1)C(=O)N(C2=O)c1c(C)cc(c(c1C)C(=O)c1cccc(c1)N1C(=O)c2c(C1=O)cc(cc2)C(C(F)(F)F)(C(F)(F)F)*)C	O=C(N1c2c(C)c(C(c3cc([H])ccc3)=O)c(C)cc2C)c4cc(C(C(F)(F)F)(C(F)(F)F)c5ccc(C(N([H])C6=O)=O)c6c5)ccc4C1=O	280	DSC
829		*c1cccc(c1)P(=O)(c1cc(cc(c1)C(F)(F)F)C(F)(F)F)c1cccc(c1)n1c(=O)c2c(c1=O)c(c1cc(cc(c1)C(F)(F)F)C(F)(F)F)c1c(c2)c(=O)n(c1=O)*	[H]c1cccc(c1)P(=O)(c1cc(cc(c1)C(F)(F)F)C(F)(F)F)c1cccc(c1)n1c(=O)c2c(c1=O)c(c1cc(cc(c1)C(F)(F)F)C(F)(F)F)c1c(c2)c(=O)n(c1=O)[H]	280	DSC
830		*c1cccc(c1)P(=O)(c1ccc(cc1)C(F)(F)F)c1cccc(c1)n1c(=O)c2c(c1=O)cc1c(c2c2cc(cc(c2)C(F)(F)F)C(F)(F)F)c(=O)n(c1=O)*	[H]c1cccc(c1)P(=O)(c1ccc(cc1)C(F)(F)F)c1cccc(c1)n1c(=O)c2c(c1=O)cc1c(c2c2cc(cc(c2)C(F)(F)F)C(F)(F)F)c(=O)n(c1=O)[H]	290	DSC
831		*c1cccc(c1)P(=O)(c1ccccc1)c1cccc(c1)n1c(=O)c2c(c1=O)cc1c(c2c2cc(cc(c2)C(F)(F)F)C(F)(F)F)c(=O)n(c1=O)*	[H]c1cccc(c1)P(=O)(c1ccccc1)c1cccc(c1)n1c(=O)c2c(c1=O)cc1c(c2c2cc(cc(c2)C(F)(F)F)C(F)(F)F)c(=O)n(c1=O)[H]	299	DSC
832		*c1cccc(c1)P(=O)(c1cc(cc(c1)C(F)(F)F)C(F)(F)F)c1cccc(c1)n1c(=O)c2c(c1=O)cc1c(c2c2ccc(cc2)C(F)(F)F)c(=O)n(c1=O)*	[H]c1cccc(c1)P(=O)(c1cc(cc(c1)C(F)(F)F)C(F)(F)F)c1cccc(c1)n1c(=O)c2c(c1=O)cc1c(c2c2ccc(cc2)C(F)(F)F)c(=O)n(c1=O)[H]	292	DSC
833		*c1cccc(c1)P(=O)(c1ccc(cc1)C(F)(F)F)c1cccc(c1)n1c(=O)c2c(c1=O)c(c1ccc(cc1)C(F)(F)F)c1c(c2)c(=O)n(c1=O)*	[H]c1cccc(c1)P(=O)(c1ccc(cc1)C(F)(F)F)c1cccc(c1)n1c(=O)c2c(c1=O)c(c1ccc(cc1)C(F)(F)F)c1c(c2)c(=O)n(c1=O)[H]	303	DSC
834		*c1cccc(c1)P(=O)(c1ccccc1)c1cccc(c1)n1c(=O)c2c(c1=O)cc1c(c2c2ccc(cc2)C(F)(F)F)c(=O)n(c1=O)*	[H]c1cccc(c1)P(=O)(c1ccccc1)c1cccc(c1)n1c(=O)c2c(c1=O)cc1c(c2c2ccc(cc2)C(F)(F)F)c(=O)n(c1=O)[H]	318	DSC
835		*c1cccc(c1)P(=O)(c1cc(cc(c1)C(F)(F)F)C(F)(F)F)c1cccc(c1)n1c(=O)c2c(c1=O)cc1c(c2c2ccccc2)c(=O)n(c1=O)*	[H]c1cccc(c1)P(=O)(c1cc(cc(c1)C(F)(F)F)C(F)(F)F)c1cccc(c1)n1c(=O)c2c(c1=O)cc1c(c2c2ccccc2)c(=O)n(c1=O)[H]	300	DSC
836		*c1cccc(c1)P(=O)(c1ccc(cc1)C(F)(F)F)c1cccc(c1)n1c(=O)c2c(c1=O)cc1c(c2c2ccccc2)c(=O)n(c1=O)*	[H]c1cccc(c1)P(=O)(c1ccc(cc1)C(F)(F)F)c1cccc(c1)n1c(=O)c2c(c1=O)cc1c(c2c2ccccc2)c(=O)n(c1=O)[H]	311	DSC
837		*c1cccc(c1)P(=O)(c1ccccc1)c1cccc(c1)n1c(=O)c2c(c1=O)c(c1ccccc1)c1c(c2)c(=O)n(c1=O)*	[H]c1cccc(c1)P(=O)(c1ccccc1)c1cccc(c1)n1c(=O)c2c(c1=O)c(c1ccccc1)c1c(c2)c(=O)n(c1=O)[H]	322	DSC
838		N#Cc1ccc(cc1)N(c1ccc(cc1)*)c1ccc(cc1)n1c(=O)c2c(c1=O)cc1c(c2)c(=O)n(c1=O)*	N#Cc1ccc(cc1)N(c1ccc(cc1)[H])c1ccc(cc1)n1c(=O)c2c(c1=O)cc1c(c2)c(=O)n(c1=O)[H]	353	DSC
839		N#Cc1ccc(cc1)N(c1ccc(cc1)*)c1ccc(cc1)N1C(=O)c2c(C1=O)cc(cc2)c1ccc2c(c1)C(=O)N(C2=O)*	N#Cc1ccc(cc1)N(c1ccc(cc1)[H])c1ccc(cc1)N1C(=O)c2c(C1=O)cc(cc2)c1ccc2c(c1)C(=O)N(C2=O)[H]	358	DSC
840		N#Cc1ccc(cc1)N(c1ccc(cc1)N1C(=O)c2c(C1=O)cc(cc2)*)c1ccc(cc1)N1C(=O)c2c(C1=O)cc(cc2)C(=O)*	N#Cc1ccc(N(c2ccc([H])cc2)c3ccc(N4C(c5ccc(C(c6ccc(C(N([H])C7=O)=O)c7c6)=O)cc5C4=O)=O)cc3)cc1	315	DSC
841		N#Cc1ccc(cc1)N(c1ccc(cc1)*)c1ccc(cc1)N1C(=O)c2c(C1=O)cc(cc2)Oc1ccc2c(c1)C(=O)N(C2=O)*	N#Cc1ccc(cc1)N(c1ccc(cc1)[H])c1ccc(cc1)N1C(=O)c2c(C1=O)cc(cc2)Oc1ccc2c(c1)C(=O)N(C2=O)[H]	304	DSC
842		N#Cc1ccc(cc1)N(c1ccc(cc1)N1C(=O)c2c(C1=O)cc(cc2)*)c1ccc(cc1)N1C(=O)c2c(C1=O)cc(cc2)C(C(F)(F)F)(C(F)(F)F)*	N#Cc1ccc(N(c2ccc([H])cc2)c3ccc(N4C(c5ccc(C(C(F)(F)F)(C(F)(F)F)c6ccc(C(N([H])C7=O)=O)c7c6)cc5C4=O)=O)cc3)cc1	321	DSC
843		N#CCCCOc1ccc(cc1)c1cc(nc(c1)c1ccc(cc1)*)c1ccc(cc1)n1c(=O)c2c(c1=O)cc1c(c2)c(=O)n(c1=O)*	N#CCCCOc1ccc(cc1)c1cc(nc(c1)c1ccc(cc1)[H])c1ccc(cc1)n1c(=O)c2c(c1=O)cc1c(c2)c(=O)n(c1=O)[H]	345	DSC
844		N#CCCCOc1ccc(cc1)c1cc(nc(c1)c1ccc(cc1)*)c1ccc(cc1)N1C(=O)c2c(C1=O)cc(cc2)c1ccc2c(c1)C(=O)N(C2=O)*	N#CCCCOc1ccc(cc1)c1cc(nc(c1)c1ccc(cc1)[H])c1ccc(cc1)N1C(=O)c2c(C1=O)cc(cc2)c1ccc2c(c1)C(=O)N(C2=O)[H]	360	DSC
845		N#CCCCOc1ccc(cc1)c1cc(nc(c1)c1ccc(cc1)N1C(=O)c2c(C1=O)cc(cc2)*)c1ccc(cc1)N1C(=O)c2c(C1=O)cc(cc2)C(=O)*	N#CCCCOc1ccc(c2cc(c3ccc([H])cc3)nc(c4ccc(N5C(c6ccc(C(c7ccc(C(N([H])C8=O)=O)c8c7)=O)cc6C5=O)=O)cc4)c2)cc1	342	DSC
846		N#CCCCOc1ccc(cc1)c1cc(nc(c1)c1ccc(cc1)*)c1ccc(cc1)N1C(=O)c2c(C1=O)cc(cc2)Oc1ccc2c(c1)C(=O)N(C2=O)*	N#CCCCOc1ccc(cc1)c1cc(nc(c1)c1ccc(cc1)[H])c1ccc(cc1)N1C(=O)c2c(C1=O)cc(cc2)Oc1ccc2c(c1)C(=O)N(C2=O)[H]	315	DSC
847		N#CCCCOc1ccc(cc1)c1cc(nc(c1)c1ccc(cc1)N1C(=O)c2c(C1=O)cc(cc2)*)c1ccc(cc1)N1C(=O)c2c(C1=O)cc(cc2)C(C(F)(F)F)(C(F)(F)F)*	N#CCCCOc1ccc(c2cc(c3ccc([H])cc3)nc(c4ccc(N5C(c6ccc(C(c7ccc(C(N([H])C8=O)=O)c8c7)(C(F)(F)F)C(F)(F)F)cc6C5=O)=O)cc4)c2)cc1	339	DSC
848		*c1ccc2c(c1)C(=O)N(C2=O)c1ccc(cc1)N(c1ccccc1)c1ccc(cc1)N1C(=O)c2c(C1=O)cc(cc2)C(=O)*	O=C(N1[H])c2cc(C(c3ccc(C(N4c5ccc(N(c6ccccc6)c7ccc([H])cc7)cc5)=O)c(C4=O)c3)=O)ccc2C1=O	270	DSC
849		COc1ccc(cc1)c1cc(nc(c1)c1ccc(cc1)N1C(=O)c2c(C1=O)cc(cc2)*)c1ccc(cc1)N1C(=O)c2c(C1=O)cc(cc2)C(=O)*	COc1ccc(c2cc(c3ccc(N4C(c5ccc(C(c6ccc(C(N([H])C7=O)=O)c7c6)=O)cc5C4=O)=O)cc3)nc(c8ccc([H])cc8)c2)cc1	331	DSC
850		*c1ccc(cc1)N1C(=O)c2c(C1=O)ccc(c2)Oc1ccc(cc1)C(c1cccc(c1)Oc1ccc2c(c1)C(=O)N(C2=O)*)(C)C	[H]c1ccc(cc1)N1C(=O)c2c(C1=O)ccc(c2)Oc1ccc(cc1)C(c1cccc(c1)Oc1ccc2c(c1)C(=O)N(C2=O)[H])(C)C	268	DSC
851		*c1ccc2c(c1OCc1ccccc1[N+](=O)[O-])C(=O)N(C2=O)c1ccc(cc1)Oc1ccc(cc1)N1C(=O)c2c(C1=O)ccc(c2OCc1ccccc1[N+](=O)[O-])C(=O)*	O=[N+]([O-])c1c(COc2c(C(c3c(OCc4c([N+]([O-])=O)cccc4)c(C(N5c6ccc(Oc7ccc([H])cc7)cc6)=O)c(C5=O)cc3)=O)ccc8c2C(N([H])C8=O)=O)cccc1	198	DSC
852		*N1C(=O)c2c(C1=O)c(ccc2)Oc1ccc(cc1)C(c1ccc(cc1)Oc1cccc2c1C(=O)N(C2=O)c1c(C)cc(cc1C)c1cc(C)c(c(c1)C)*)(C)C	[H]N1C(=O)c2c(C1=O)c(ccc2)Oc1ccc(cc1)C(c1ccc(cc1)Oc1cccc2c1C(=O)N(C2=O)c1c(C)cc(cc1C)c1cc(C)c(c(c1)C)[H])(C)C	265	DSC
853		*N1C(=O)c2c(C1=O)c(ccc2)Oc1ccc(cc1)C(c1ccc(cc1)Oc1cccc2c1C(=O)N(C2=O)c1c(C)cc(cc1C)Cc1cc(C)c(c(c1)C)*)(C)C	[H]N1C(=O)c2c(C1=O)c(ccc2)Oc1ccc(cc1)C(c1ccc(cc1)Oc1cccc2c1C(=O)N(C2=O)c1c(C)cc(cc1C)Cc1cc(C)c(c(c1)C)[H])(C)C	223	DSC
854		O=C1c2cccc(c2C(=O)N1c1c(C)cc(c(c1C)*)C)Oc1ccc(cc1)C(c1ccc(cc1)Oc1cccc2c1C(=O)N(C2=O)*)(C)C	O=C1c2cccc(c2C(=O)N1c1c(C)cc(c(c1C)[H])C)Oc1ccc(cc1)C(c1ccc(cc1)Oc1cccc2c1C(=O)N(C2=O)[H])(C)C	265	DSC
855		*c1ccc(cc1)Oc1ccc(cc1)c1ccc(cc1)Oc1ccc(cc1)N1C(=O)c2c(C1=O)c(ccc2)Oc1ccc(cc1)C(c1ccc(cc1)Oc1cccc2c1C(=O)N(C2=O)*)(C)C	[H]c1ccc(cc1)Oc1ccc(cc1)c1ccc(cc1)Oc1ccc(cc1)N1C(=O)c2c(C1=O)c(ccc2)Oc1ccc(cc1)C(c1ccc(cc1)Oc1cccc2c1C(=O)N(C2=O)[H])(C)C	236	DSC
856		Cc1cc(ccc1N1C(=O)c2c(C1=O)c(ccc2)Oc1ccc(cc1)C(c1ccc(cc1)Oc1cccc2c1C(=O)N(C2=O)*)(C)C)Oc1ccc(cc1)Oc1ccc(c(c1)C)*	Cc1cc(ccc1N1C(=O)c2c(C1=O)c(ccc2)Oc1ccc(cc1)C(c1ccc(cc1)Oc1cccc2c1C(=O)N(C2=O)[H])(C)C)Oc1ccc(cc1)Oc1ccc(c(c1)C)[H]	222	DSC
857		*c1ccc(cc1)Oc1ccc(cc1)N1C(=O)c2c(C1=O)cccc2Oc1c(C)cc(cc1C)Cc1cc(C)c(c(c1)C)Oc1cccc2c1C(=O)N(C2=O)*	[H]c1ccc(cc1)Oc1ccc(cc1)N1C(=O)c2c(C1=O)cccc2Oc1c(C)cc(cc1C)Cc1cc(C)c(c(c1)C)Oc1cccc2c1C(=O)N(C2=O)[H]	270	DSC
858		Cc1cc(Cc2cc(C)c(c(c2)C)Oc2cccc3c2C(=O)N(C3=O)*)cc(c1Oc1cccc2c1C(=O)N(C2=O)c1c(C)cc(cc1C)c1cc(C)c(c(c1)C)*)C	Cc1cc(Cc2cc(C)c(c(c2)C)Oc2cccc3c2C(=O)N(C3=O)[H])cc(c1Oc1cccc2c1C(=O)N(C2=O)c1c(C)cc(cc1C)c1cc(C)c(c(c1)C)[H])C	276	DSC
859		*N1C(=O)c2c(C1=O)c(ccc2)Oc1c(C)cc(cc1C)Cc1cc(C)c(c(c1)C)Oc1cccc2c1C(=O)N(C2=O)c1c(C)cc(cc1C)Cc1cc(C)c(c(c1)C)*	[H]N1C(=O)c2c(C1=O)c(ccc2)Oc1c(C)cc(cc1C)Cc1cc(C)c(c(c1)C)Oc1cccc2c1C(=O)N(C2=O)c1c(C)cc(cc1C)Cc1cc(C)c(c(c1)C)[H]	243	DSC
860		*c1cccc(c1)N1C(=O)c2c(C1=O)c(ccc2)Oc1c(C)cc(cc1C)Cc1cc(C)c(c(c1)C)Oc1cccc2c1C(=O)N(C2=O)*	[H]c1cccc(c1)N1C(=O)c2c(C1=O)c(ccc2)Oc1c(C)cc(cc1C)Cc1cc(C)c(c(c1)C)Oc1cccc2c1C(=O)N(C2=O)[H]	269	DSC
861		Cc1cc(Cc2cc(C)c(c(c2)C)Oc2cccc3c2C(=O)N(C3=O)*)cc(c1Oc1cccc2c1C(=O)N(C2=O)c1c(C)cc(c(c1C)*)C)C	Cc1cc(Cc2cc(C)c(c(c2)C)Oc2cccc3c2C(=O)N(C3=O)[H])cc(c1Oc1cccc2c1C(=O)N(C2=O)c1c(C)cc(c(c1C)[H])C)C	287	DSC
862		*c1ccc(cc1)Oc1ccc(cc1)c1ccc(cc1)Oc1ccc(cc1)N1C(=O)c2c(C1=O)c(ccc2)Oc1c(C)cc(cc1C)Cc1cc(C)c(c(c1)C)Oc1cccc2c1C(=O)N(C2=O)*	[H]c1ccc(cc1)Oc1ccc(cc1)c1ccc(cc1)Oc1ccc(cc1)N1C(=O)c2c(C1=O)c(ccc2)Oc1c(C)cc(cc1C)Cc1cc(C)c(c(c1)C)Oc1cccc2c1C(=O)N(C2=O)[H]	259	DSC
863		Cc1cc(Cc2cc(C)c(c(c2)C)Oc2cccc3c2C(=O)N(C3=O)*)cc(c1Oc1cccc2c1C(=O)N(C2=O)c1ccc(cc1C)Oc1ccc(cc1)Oc1ccc(c(c1)C)*)C	Cc1cc(Cc2cc(C)c(c(c2)C)Oc2cccc3c2C(=O)N(C3=O)[H])cc(c1Oc1cccc2c1C(=O)N(C2=O)c1ccc(cc1C)Oc1ccc(cc1)Oc1ccc(c(c1)C)[H])C	238	DSC
864		*c1ccc(cc1)Oc1ccc(cc1)N1C(=O)c2c(C1=O)cccc2Oc1c(C)cc(cc1C)c1cc(C)c(c(c1)C)Oc1cccc2c1C(=O)N(C2=O)*	[H]c1ccc(cc1)Oc1ccc(cc1)N1C(=O)c2c(C1=O)cccc2Oc1c(C)cc(cc1C)c1cc(C)c(c(c1)C)Oc1cccc2c1C(=O)N(C2=O)[H]	298	DSC
865		Cc1cc(cc(c1Oc1cccc2c1C(=O)N(C2=O)c1c(C)cc(cc1C)c1cc(C)c(c(c1)C)*)C)c1cc(C)c(c(c1)C)Oc1cccc2c1C(=O)N(C2=O)*	Cc1cc(cc(c1Oc1cccc2c1C(=O)N(C2=O)c1c(C)cc(cc1C)c1cc(C)c(c(c1)C)[H])C)c1cc(C)c(c(c1)C)Oc1cccc2c1C(=O)N(C2=O)[H]	327	DSC
866		*N1C(=O)c2c(C1=O)c(ccc2)Oc1c(C)cc(cc1C)c1cc(C)c(c(c1)C)Oc1cccc2c1C(=O)N(C2=O)c1c(C)cc(cc1C)Cc1cc(C)c(c(c1)C)*	[H]N1C(=O)c2c(C1=O)c(ccc2)Oc1c(C)cc(cc1C)c1cc(C)c(c(c1)C)Oc1cccc2c1C(=O)N(C2=O)c1c(C)cc(cc1C)Cc1cc(C)c(c(c1)C)[H]	289	DSC
867		*c1cccc(c1)N1C(=O)c2c(C1=O)c(ccc2)Oc1c(C)cc(cc1C)c1cc(C)c(c(c1)C)Oc1cccc2c1C(=O)N(C2=O)*	[H]c1cccc(c1)N1C(=O)c2c(C1=O)c(ccc2)Oc1c(C)cc(cc1C)c1cc(C)c(c(c1)C)Oc1cccc2c1C(=O)N(C2=O)[H]	311	DSC
868		Cc1cc(cc(c1Oc1cccc2c1C(=O)N(C2=O)c1c(C)cc(c(c1C)*)C)C)c1cc(C)c(c(c1)C)Oc1cccc2c1C(=O)N(C2=O)*	Cc1cc(cc(c1Oc1cccc2c1C(=O)N(C2=O)c1c(C)cc(c(c1C)[H])C)C)c1cc(C)c(c(c1)C)Oc1cccc2c1C(=O)N(C2=O)[H]	325	DSC
869		*c1ccc(cc1)Oc1ccc(cc1)c1ccc(cc1)Oc1ccc(cc1)N1C(=O)c2c(C1=O)c(ccc2)Oc1c(C)cc(cc1C)c1cc(C)c(c(c1)C)Oc1cccc2c1C(=O)N(C2=O)*	[H]c1ccc(cc1)Oc1ccc(cc1)c1ccc(cc1)Oc1ccc(cc1)N1C(=O)c2c(C1=O)c(ccc2)Oc1c(C)cc(cc1C)c1cc(C)c(c(c1)C)Oc1cccc2c1C(=O)N(C2=O)[H]	290	DSC
870		*c1ccc(cc1)Oc1ccc(cc1)N1C(=O)c2c(C1=O)cccc2Oc1c(Oc2cccc3c2C(=O)N(C3=O)*)cc(cc1C(C)(C)C)C(C)(C)C	[H]c1ccc(cc1)Oc1ccc(cc1)N1C(=O)c2c(C1=O)cccc2Oc1c(Oc2cccc3c2C(=O)N(C3=O)[H])cc(cc1C(C)(C)C)C(C)(C)C	238	DSC
871		*c1ccc(cc1)Oc1ccc(cc1)c1ccc(cc1)Oc1ccc(cc1)N1C(=O)c2c(C1=O)c(ccc2)Oc1c(Oc2cccc3c2C(=O)N(C3=O)*)cc(cc1C(C)(C)C)C(C)(C)C	[H]c1ccc(cc1)Oc1ccc(cc1)c1ccc(cc1)Oc1ccc(cc1)N1C(=O)c2c(C1=O)c(ccc2)Oc1c(Oc2cccc3c2C(=O)N(C3=O)[H])cc(cc1C(C)(C)C)C(C)(C)C	237	DSC
872		*c1ccc(cc1)Oc1ccc(cc1)c1ccc(cc1)Oc1ccc(cc1)N1C(=O)c2c(C1=O)c(ccc2)Oc1cc(c(cc1C(C)(C)C)Oc1cccc2c1C(=O)N(C2=O)*)C(C)(C)C	[H]c1ccc(cc1)Oc1ccc(cc1)c1ccc(cc1)Oc1ccc(cc1)N1C(=O)c2c(C1=O)c(ccc2)Oc1cc(c(cc1C(C)(C)C)Oc1cccc2c1C(=O)N(C2=O)[H])C(C)(C)C	275	DSC
873		*c1ccc(cc1)Oc1ccc(cc1)c1ccc(cc1)Oc1ccc(cc1)N1C(=O)c2c(C1=O)c(ccc2)Oc1ccc(cc1)C(C(F)(F)F)(C(F)(F)F)c1ccc(cc1)Oc1cccc2c1C(=O)N(C2=O)*	[H]c1ccc(cc1)Oc1ccc(cc1)c1ccc(cc1)Oc1ccc(cc1)N1C(=O)c2c(C1=O)c(ccc2)Oc1ccc(cc1)C(C(F)(F)F)(C(F)(F)F)c1ccc(cc1)Oc1cccc2c1C(=O)N(C2=O)[H]	234	DSC
874		*N1C(=O)c2c(C1=O)cc(cc2)Oc1ccc(cc1)C(c1ccc(cc1)Oc1ccc2c(c1)C(=O)N(C2=O)c1c(C)cc(cc1C)c1cc(C)c(c(c1)C)*)(C)C	[H]N1C(=O)c2c(C1=O)cc(cc2)Oc1ccc(cc1)C(c1ccc(cc1)Oc1ccc2c(c1)C(=O)N(C2=O)c1c(C)cc(cc1C)c1cc(C)c(c(c1)C)[H])(C)C	280	DSC
875		*N1C(=O)c2c(C1=O)cc(cc2)Oc1ccc(cc1)C(c1ccc(cc1)Oc1ccc2c(c1)C(=O)N(C2=O)c1c(C)cc(cc1C)Cc1cc(C)c(c(c1)C)*)(C)C	[H]N1C(=O)c2c(C1=O)cc(cc2)Oc1ccc(cc1)C(c1ccc(cc1)Oc1ccc2c(c1)C(=O)N(C2=O)c1c(C)cc(cc1C)Cc1cc(C)c(c(c1)C)[H])(C)C	249	DSC
876		*c1ccc(cc1)Oc1ccc(cc1)c1ccc(cc1)Oc1ccc(cc1)N1C(=O)c2c(C1=O)ccc(c2)Oc1ccc(cc1)C(c1ccc(cc1)Oc1ccc2c(c1)C(=O)N(C2=O)*)(C)C	[H]c1ccc(cc1)Oc1ccc(cc1)c1ccc(cc1)Oc1ccc(cc1)N1C(=O)c2c(C1=O)ccc(c2)Oc1ccc(cc1)C(c1ccc(cc1)Oc1ccc2c(c1)C(=O)N(C2=O)[H])(C)C	220	DSC
877		*c1ccc(cc1)Oc1ccc(cc1)N1C(=O)c2c(C1=O)ccc(c2)Oc1c(C)cc(cc1C)Cc1cc(C)c(c(c1)C)Oc1ccc2c(c1)C(=O)N(C2=O)*	[H]c1ccc(cc1)Oc1ccc(cc1)N1C(=O)c2c(C1=O)ccc(c2)Oc1c(C)cc(cc1C)Cc1cc(C)c(c(c1)C)Oc1ccc2c(c1)C(=O)N(C2=O)[H]	266	DSC
878		*N1C(=O)c2c(C1=O)cc(cc2)Oc1c(C)cc(cc1C)Cc1cc(C)c(c(c1)C)Oc1ccc2c(c1)C(=O)N(C2=O)c1c(C)cc(cc1C)c1cc(C)c(c(c1)C)*	[H]N1C(=O)c2c(C1=O)cc(cc2)Oc1c(C)cc(cc1C)Cc1cc(C)c(c(c1)C)Oc1ccc2c(c1)C(=O)N(C2=O)c1c(C)cc(cc1C)c1cc(C)c(c(c1)C)[H]	420	DSC
879		Cc1cc(Cc2cc(C)c(c(c2)C)Oc2ccc3c(c2)C(=O)N(C3=O)*)cc(c1Oc1ccc2c(c1)C(=O)N(C2=O)c1c(C)cc(cc1C)Cc1cc(C)c(c(c1)C)*)C	Cc1cc(Cc2cc(C)c(c(c2)C)Oc2ccc3c(c2)C(=O)N(C3=O)[H])cc(c1Oc1ccc2c(c1)C(=O)N(C2=O)c1c(C)cc(cc1C)Cc1cc(C)c(c(c1)C)[H])C	264	DSC
880		*c1cccc(c1)N1C(=O)c2c(C1=O)cc(cc2)Oc1c(C)cc(cc1C)Cc1cc(C)c(c(c1)C)Oc1ccc2c(c1)C(=O)N(C2=O)*	[H]c1cccc(c1)N1C(=O)c2c(C1=O)cc(cc2)Oc1c(C)cc(cc1C)Cc1cc(C)c(c(c1)C)Oc1ccc2c(c1)C(=O)N(C2=O)[H]	245	DSC
881		*c1ccc(cc1)Oc1ccc(cc1)c1ccc(cc1)Oc1ccc(cc1)N1C(=O)c2c(C1=O)ccc(c2)Oc1c(C)cc(cc1C)Cc1cc(C)c(c(c1)C)Oc1ccc2c(c1)C(=O)N(C2=O)*	[H]c1ccc(cc1)Oc1ccc(cc1)c1ccc(cc1)Oc1ccc(cc1)N1C(=O)c2c(C1=O)ccc(c2)Oc1c(C)cc(cc1C)Cc1cc(C)c(c(c1)C)Oc1ccc2c(c1)C(=O)N(C2=O)[H]	248	DSC
882		*c1ccc(cc1)Oc1ccc(cc1)N1C(=O)c2c(C1=O)cc(cc2)Oc1c(C)cc(cc1C)c1cc(C)c(c(c1)C)Oc1ccc2c(c1)C(=O)N(C2=O)*	[H]c1ccc(cc1)Oc1ccc(cc1)N1C(=O)c2c(C1=O)cc(cc2)Oc1c(C)cc(cc1C)c1cc(C)c(c(c1)C)Oc1ccc2c(c1)C(=O)N(C2=O)[H]	299	DSC
883		Cc1cc(cc(c1Oc1ccc2c(c1)C(=O)N(C2=O)c1c(C)cc(cc1C)Cc1cc(C)c(c(c1)C)*)C)c1cc(C)c(c(c1)C)Oc1ccc2c(c1)C(=O)N(C2=O)*	Cc1cc(cc(c1Oc1ccc2c(c1)C(=O)N(C2=O)c1c(C)cc(cc1C)Cc1cc(C)c(c(c1)C)[H])C)c1cc(C)c(c(c1)C)Oc1ccc2c(c1)C(=O)N(C2=O)[H]	420	DSC
884		*c1cccc(c1)N1C(=O)c2c(C1=O)cc(cc2)Oc1c(C)cc(cc1C)c1cc(C)c(c(c1)C)Oc1ccc2c(c1)C(=O)N(C2=O)*	[H]c1cccc(c1)N1C(=O)c2c(C1=O)cc(cc2)Oc1c(C)cc(cc1C)c1cc(C)c(c(c1)C)Oc1ccc2c(c1)C(=O)N(C2=O)[H]	295	DSC
885		*c1ccc(cc1)Oc1ccc(cc1)N1C(=O)c2c(C1=O)ccc(c2)Oc1c(Oc2ccc3c(c2)C(=O)N(C3=O)*)cc(cc1C(C)(C)C)C(C)(C)C	[H]c1ccc(cc1)Oc1ccc(cc1)N1C(=O)c2c(C1=O)ccc(c2)Oc1c(Oc2ccc3c(c2)C(=O)N(C3=O)[H])cc(cc1C(C)(C)C)C(C)(C)C	228	DSC
886		*c1ccc(cc1)Oc1ccc(cc1)c1ccc(cc1)Oc1ccc(cc1)N1C(=O)c2c(C1=O)cc(cc2)Oc1cc(c(cc1C(C)(C)C)Oc1ccc2c(c1)C(=O)N(C2=O)*)C(C)(C)C	[H]c1ccc(cc1)Oc1ccc(cc1)c1ccc(cc1)Oc1ccc(cc1)N1C(=O)c2c(C1=O)cc(cc2)Oc1cc(c(cc1C(C)(C)C)Oc1ccc2c(c1)C(=O)N(C2=O)[H])C(C)(C)C	262	DSC
887		*c1ccc(cc1)Oc1ccc(cc1)c1ccc(cc1)Oc1ccc(cc1)N1C(=O)c2c(C1=O)ccc(c2)Oc1ccc(cc1)C(C(F)(F)F)(C(F)(F)F)c1ccc(cc1)Oc1ccc2c(c1)C(=O)N(C2=O)*	[H]c1ccc(cc1)Oc1ccc(cc1)c1ccc(cc1)Oc1ccc(cc1)N1C(=O)c2c(C1=O)ccc(c2)Oc1ccc(cc1)C(C(F)(F)F)(C(F)(F)F)c1ccc(cc1)Oc1ccc2c(c1)C(=O)N(C2=O)[H]	217	DSC
888		O=C1N(C(=O)c2c1cc(cc2)c1ccc2c(c1)C(=O)N(C2=O)*)c1c(C)cc(cc1C)C(c1cccc(c1)C(F)(F)F)c1cc(C)c(c(c1)C)*	O=C1N(C(=O)c2c1cc(cc2)c1ccc2c(c1)C(=O)N(C2=O)[H])c1c(C)cc(cc1C)C(c1cccc(c1)C(F)(F)F)c1cc(C)c(c(c1)C)[H]	312.9	DSC
889		*c1ccc2c(c1)C(=O)N(C2=O)c1c(C)cc(cc1C)C(c1cccc(c1)C(F)(F)F)c1cc(C)c(c(c1)C)N1C(=O)c2c(C1=O)cc(cc2)C(=O)*	O=C(N1[H])c2cc(C(c3ccc(C(N4c5c(C)cc(C(c6cc(C(F)(F)F)ccc6)c7cc(C)c([H])c(C)c7)cc5C)=O)c(C4=O)c3)=O)ccc2C1=O	285	DSC
890		O=C1N(C(=O)c2c1cc(cc2)Oc1ccc2c(c1)C(=O)N(C2=O)*)c1c(C)cc(cc1C)C(c1cccc(c1)C(F)(F)F)c1cc(C)c(c(c1)C)*	O=C1N(C(=O)c2c1cc(cc2)Oc1ccc2c(c1)C(=O)N(C2=O)[H])c1c(C)cc(cc1C)C(c1cccc(c1)C(F)(F)F)c1cc(C)c(c(c1)C)[H]	264.1	DSC
891		*c1ccc2c(c1)C(=O)N(C2=O)c1c(C)cc(cc1C)C(c1cccc(c1)C(F)(F)F)c1cc(C)c(c(c1)C)N1C(=O)c2c(C1=O)cc(cc2)C(C(F)(F)F)(C(F)(F)F)*	O=C(N1[H])c2cc(C(C(F)(F)F)(C(F)(F)F)c3ccc(C(N4c5c(C)cc(C(c6cc(C(F)(F)F)ccc6)c7cc(C)c([H])c(C)c7)cc5C)=O)c(C4=O)c3)ccc2C1=O	286.1	DSC
892		O=C1N(C(=O)c2c1cc(cc2)c1ccc2c(c1)C(=O)N(C2=O)*)c1c(C)cc(cc1C)C(c1cc(cc(c1)C(F)(F)F)C(F)(F)F)c1cc(C)c(c(c1)C)*	O=C1N(C(=O)c2c1cc(cc2)c1ccc2c(c1)C(=O)N(C2=O)[H])c1c(C)cc(cc1C)C(c1cc(cc(c1)C(F)(F)F)C(F)(F)F)c1cc(C)c(c(c1)C)[H]	317.4	DSC
893		*c1ccc2c(c1)C(=O)N(C2=O)c1c(C)cc(cc1C)C(c1cc(cc(c1)C(F)(F)F)C(F)(F)F)c1cc(C)c(c(c1)C)N1C(=O)c2c(C1=O)cc(cc2)C(=O)*	O=C(N1[H])c2cc(C(c3ccc(C(N4c5c(C)cc(C(c6cc(C(F)(F)F)cc(C(F)(F)F)c6)c7cc(C)c([H])c(C)c7)cc5C)=O)c(C4=O)c3)=O)ccc2C1=O	301.1	DSC
894		O=C1N(C(=O)c2c1cc(cc2)Oc1ccc2c(c1)C(=O)N(C2=O)*)c1c(C)cc(cc1C)C(c1cc(cc(c1)C(F)(F)F)C(F)(F)F)c1cc(C)c(c(c1)C)*	O=C1N(C(=O)c2c1cc(cc2)Oc1ccc2c(c1)C(=O)N(C2=O)[H])c1c(C)cc(cc1C)C(c1cc(cc(c1)C(F)(F)F)C(F)(F)F)c1cc(C)c(c(c1)C)[H]	281.9	DSC
895		*c1ccc2c(c1)C(=O)N(C2=O)c1c(C)cc(cc1C)C(c1cc(cc(c1)C(F)(F)F)C(F)(F)F)c1cc(C)c(c(c1)C)N1C(=O)c2c(C1=O)cc(cc2)C(C(F)(F)F)(C(F)(F)F)*	O=C(N1[H])c2cc(C(C(F)(F)F)(C(F)(F)F)c3ccc(C(N4c5c(C)cc(C(c6cc(C(F)(F)F)cc(C(F)(F)F)c6)c7cc(C)c([H])c(C)c7)cc5C)=O)c(C4=O)c3)ccc2C1=O	288	DSC
896		*c1ccc(cc1)Oc1ccc(cc1)Oc1ccc(cc1C(F)(F)F)N1C(=O)c2c(C1=O)cc(cc2)Oc1ccc2c(c1)C(=O)N(C2=O)*	[H]c1ccc(cc1)Oc1ccc(cc1)Oc1ccc(cc1C(F)(F)F)N1C(=O)c2c(C1=O)cc(cc2)Oc1ccc2c(c1)C(=O)N(C2=O)[H]	232.3	DSC
897		*c1ccc2c(c1)C(=O)N(C2=O)c1ccc(c(c1)C(F)(F)F)Oc1ccc(cc1)Oc1ccc(cc1)N1C(=O)c2c(C1=O)cc(cc2)C(=O)*	O=C(N1c2cc(C(F)(F)F)c(Oc3ccc(Oc4ccc([H])cc4)cc3)cc2)c5cc(C(c6ccc(C(N([H])C7=O)=O)c7c6)=O)ccc5C1=O	237.1	DSC
898		FC(C(C(F)(F)F)(c1ccc2c(c1)C(=O)N(C2=O)c1ccc(cc1)Oc1ccc(cc1)Oc1ccc(cc1C(F)(F)F)N1C(=O)c2c(C1=O)cc(cc2)*)*)(F)F	FC(F)(F)C(c1cc(C(N([H])C2=O)=O)c2cc1)(c3ccc(C(N4c5cc(C(F)(F)F)c(Oc6ccc(Oc7ccc([H])cc7)cc6)cc5)=O)c(C4=O)c3)C(F)(F)F	260.8	DSC
899		*c1ccc(c(c1)C(F)(F)F)Oc1ccc(cc1)Oc1ccc(cc1)n1c(=O)c2c(c1=O)cc1c(c2)c(=O)n(c1=O)*	[H]c1ccc(c(c1)C(F)(F)F)Oc1ccc(cc1)Oc1ccc(cc1)n1c(=O)c2c(c1=O)cc1c(c2)c(=O)n(c1=O)[H]	272.2	DSC
900		*c1ccc(cc1)Oc1ccc(cc1)S(=O)(=O)c1ccc(cc1)Oc1ccc(cc1)N1C(=O)c2c(C1=O)cc(cc2)[Si](c1ccc2c(c1)C(=O)N(C2=O)*)(C)C	[H]c1ccc(cc1)Oc1ccc(cc1)S(=O)(=O)c1ccc(cc1)Oc1ccc(cc1)N1C(=O)c2c(C1=O)cc(cc2)[Si](c1ccc2c(c1)C(=O)N(C2=O)[H])(C)C	238	DMA
901		*CC(N1C(=O)C2C(C1=O)C1C=CC2C2C1C(=O)N(C2=O)*)C	[H]CC(N1C(=O)C2C(C1=O)C1C=CC2C2C1C(=O)N(C2=O)[H])C	212	DSC
902		*CCCN1C(=O)C2C(C1=O)C1C=CC2C2C1C(=O)N(C2=O)*	[H]CCCN1C(=O)C2C(C1=O)C1C=CC2C2C1C(=O)N(C2=O)[H]	210	DSC
903		*CCCCN1C(=O)C2C(C1=O)C1C=CC2C2C1C(=O)N(C2=O)*	[H]CCCCN1C(=O)C2C(C1=O)C1C=CC2C2C1C(=O)N(C2=O)[H]	211	DSC
904		*CCCCCCCCCCN1C(=O)C2C(C1=O)C1C=CC2C2C1C(=O)N(C2=O)*	[H]CCCCCCCCCCN1C(=O)C2C(C1=O)C1C=CC2C2C1C(=O)N(C2=O)[H]	219	DSC
905		*C1CCC(CC1)CC1CCC(CC1)N1C(=O)C2C(C1=O)C1C=CC2C2C1C(=O)N(C2=O)*	[H]C1CCC(CC1)CC1CCC(CC1)N1C(=O)C2C(C1=O)C1C=CC2C2C1C(=O)N(C2=O)[H]	239	DSC
906		CC1CC(CCC1N1C(=O)C2C(C1=O)C1C=CC2C2C1C(=O)N(C2=O)*)CC1CCC(C(C1)C)*	CC1CC(CCC1N1C(=O)C2C(C1=O)C1C=CC2C2C1C(=O)N(C2=O)[H])CC1CCC(C(C1)C)[H]	241	DSC
907		*c1ccc(cc1)Sc1cc2C(=O)N(C(=O)c2cc1Sc1ccc(cc1)N1C(=O)C2C(C1=O)C1C=CC2C2C1C(=O)N(C2=O)*)CCc1ccccc1	[H]c1ccc(cc1)Sc1cc2C(=O)N(C(=O)c2cc1Sc1ccc(cc1)N1C(=O)C2C(C1=O)C1C=CC2C2C1C(=O)N(C2=O)[H])CCc1ccccc1	258	DSC
908		CCc1ccc(cc1)N1C(=O)c2c(C1=O)cc(c(c2)Sc1ccc(cc1)N1C(=O)C2C(C1=O)C1C=CC2C2C1C(=O)N(C2=O)*)Sc1ccc(cc1)*	CCc1ccc(cc1)N1C(=O)c2c(C1=O)cc(c(c2)Sc1ccc(cc1)N1C(=O)C2C(C1=O)C1C=CC2C2C1C(=O)N(C2=O)[H])Sc1ccc(cc1)[H]	320	DSC
909		CN(CCN1C(=O)c2c(C1=O)cc(c(c2)Sc1ccc(cc1)*)Sc1ccc(cc1)N1C(=O)C2C(C1=O)C1C=CC2C2C1C(=O)N(C2=O)*)C	CN(CCN1C(=O)c2c(C1=O)cc(c(c2)Sc1ccc(cc1)[H])Sc1ccc(cc1)N1C(=O)C2C(C1=O)C1C=CC2C2C1C(=O)N(C2=O)[H])C	310	DSC
910		CCCCCCCCCCCCCCCCN1C(=O)c2c(C1=O)cc(c(c2)Sc1ccc(cc1)N1C(=O)c2c(C1=O)cc(cc2)Oc1ccc2c(c1)C(=O)N(C2=O)*)Sc1ccc(cc1)*	CCCCCCCCCCCCCCCCN1C(=O)c2c(C1=O)cc(c(c2)Sc1ccc(cc1)N1C(=O)c2c(C1=O)cc(cc2)Oc1ccc2c(c1)C(=O)N(C2=O)[H])Sc1ccc(cc1)[H]	156	DSC
911		*c1ccc(cc1)Sc1cc2C(=O)N(C(=O)c2cc1Sc1ccc(cc1)N1C(=O)c2c(C1=O)cc(cc2)Oc1ccc2c(c1)C(=O)N(C2=O)*)CCc1ccccc1	[H]c1ccc(cc1)Sc1cc2C(=O)N(C(=O)c2cc1Sc1ccc(cc1)N1C(=O)c2c(C1=O)cc(cc2)Oc1ccc2c(c1)C(=O)N(C2=O)[H])CCc1ccccc1	218	DSC
912		CCc1ccc(cc1)N1C(=O)c2c(C1=O)cc(c(c2)Sc1ccc(cc1)N1C(=O)c2c(C1=O)cc(cc2)Oc1ccc2c(c1)C(=O)N(C2=O)*)Sc1ccc(cc1)*	CCc1ccc(cc1)N1C(=O)c2c(C1=O)cc(c(c2)Sc1ccc(cc1)N1C(=O)c2c(C1=O)cc(cc2)Oc1ccc2c(c1)C(=O)N(C2=O)[H])Sc1ccc(cc1)[H]	271	DSC
913		*N1C(=O)c2c(C1=O)cc(cc2)Oc1ccc2c(c1)C(=O)N(C2=O)c1cc(ccc1O)C(C(F)(F)F)(C(F)(F)F)c1ccc(c(c1)*)O	[H]N1C(=O)c2c(C1=O)cc(cc2)Oc1ccc2c(c1)C(=O)N(C2=O)c1cc(ccc1O)C(C(F)(F)F)(C(F)(F)F)c1ccc(c(c1)[H])O	266	DSC
914		*c1ccc(cc1)Oc1ccc(cc1)C(=O)c1cccc(n1)C(=O)c1ccc(cc1)Oc1ccc(cc1)n1c(=O)c2c(c1=O)cc1c(c2)c(=O)n(c1=O)*	[H]c1ccc(cc1)Oc1ccc(cc1)C(=O)c1cccc(n1)C(=O)c1ccc(cc1)Oc1ccc(cc1)n1c(=O)c2c(c1=O)cc1c(c2)c(=O)n(c1=O)[H]	324.6	DSC
915		*c1ccc(cc1)Oc1ccc(cc1)C(=O)c1cccc(n1)C(=O)c1ccc(cc1)Oc1ccc(cc1)N1C(=O)c2c(C1=O)cc(cc2)Oc1ccc2c(c1)C(=O)N(C2=O)*	[H]c1ccc(cc1)Oc1ccc(cc1)C(=O)c1cccc(n1)C(=O)c1ccc(cc1)Oc1ccc(cc1)N1C(=O)c2c(C1=O)cc(cc2)Oc1ccc2c(c1)C(=O)N(C2=O)[H]	208.6	DSC
916		*c1ccc2c(c1)C(=O)N(C2=O)c1ccc(cc1)Oc1ccc(cc1)C(=O)c1cccc(n1)C(=O)c1ccc(cc1)Oc1ccc(cc1)N1C(=O)c2c(C1=O)cc(cc2)C(=O)*	O=C(N1[H])c2cc(C(c3ccc(C(N4c5ccc(Oc6ccc(C(c7nc(C(c8ccc(Oc9ccc([H])cc9)cc8)=O)ccc7)=O)cc6)cc5)=O)c(C4=O)c3)=O)ccc2C1=O	314.5	DSC
917		*c1ccc2c(c1)C(=O)N(C2=O)c1ccc(cc1)Oc1ccc(cc1)C(=O)c1cccc(n1)C(=O)c1ccc(cc1)Oc1ccc(cc1)N1C(=O)c2c(C1=O)cc(cc2)C(C(F)(F)F)(C(F)(F)F)*	O=C(N1[H])c2cc(C(C(F)(F)F)(C(F)(F)F)c3ccc(C(N4c5ccc(Oc6ccc(C(c7nc(C(c8ccc(Oc9ccc([H])cc9)cc8)=O)ccc7)=O)cc6)cc5)=O)c(C4=O)c3)ccc2C1=O	226.9	DSC
918		*c1ccc(cc1)Oc1ccc(cc1)N1C(=O)c2c(C1=O)ccc(c2)C(C(F)(F)F)(C(F)(F)F)c1ccc2c(c1)C(=O)N(C2=O)c1ncc(s1)*	O=C(c1cc(C(C(F)(F)F)(c2cc(C(N(c3sc(c4ccc(Oc5ccc([H])cc5)cc4)cn3)C6=O)=O)c6cc2)C(F)(F)F)ccc17)N([H])C7=O	268.2	DSC
919		*c1ccc(cc1)Oc1ccc(cc1)N1C(=O)c2c(C1=O)ccc(c2)Oc1ccc2c(c1)C(=O)N(C2=O)c1ncc(s1)*	O=C(c1cc(Oc2cc(C(N(c3sc(c4ccc(Oc5ccc([H])cc5)cc4)cn3)C6=O)=O)c6cc2)ccc17)N([H])C7=O	300	DSC
920		*c1ccc(cc1)Oc1ccc(cc1)N1C(=O)c2c(C1=O)ccc(c2)C(=O)c1ccc2c(c1)C(=O)N(C2=O)c1ncc(s1)*	O=C(c1cc(C(c2cc(C(N(c3sc(c4ccc(Oc5ccc([H])cc5)cc4)cn3)C6=O)=O)c6cc2)=O)ccc17)N([H])C7=O	320.2	DSC
921		*c1ccc(cc1)Oc1ccc(cc1)n1c(=O)c2c(c1=O)cc1c(c2)c(=O)n(c1=O)c1ncc(s1)*	O=c(n([H])c1=O)c(c1cc23)cc2c(=O)n(c4sc(c5ccc(Oc6ccc([H])cc6)cc5)cn4)c3=O	328.8	DSC
922		*c1ccc(cc1)Oc1ccc(cc1)C(c1ccc(cc1)Oc1ccc(cc1)N1C(=O)c2c(C1=O)cc(cc2)Oc1ccc(cc1)C(c1ccc(cc1)Oc1ccc2c(c1)C(=O)N(C2=O)*)(C)C)(C)C	[H]c1ccc(cc1)Oc1ccc(cc1)C(c1ccc(cc1)Oc1ccc(cc1)N1C(=O)c2c(C1=O)cc(cc2)Oc1ccc(cc1)C(c1ccc(cc1)Oc1ccc2c(c1)C(=O)N(C2=O)[H])(C)C)(C)C	147	DSC
923		*c1ccc(cc1)S(=O)(=O)c1ccc(cc1)N1C(=O)c2c(C1=O)cc(cc2)Oc1ccc(cc1)C(c1ccc(cc1)Oc1ccc2c(c1)C(=O)N(C2=O)*)(C)C	[H]c1ccc(cc1)S(=O)(=O)c1ccc(cc1)N1C(=O)c2c(C1=O)cc(cc2)Oc1ccc(cc1)C(c1ccc(cc1)Oc1ccc2c(c1)C(=O)N(C2=O)[H])(C)C	267	DSC
924		*c1ccc(c(c1)C(F)(F)F)Oc1ccc(cc1)C(=O)c1cccc(n1)C(=O)c1ccc(cc1)Oc1ccc(cc1C(F)(F)F)N1C(=O)c2c(C1=O)cc(cc2)Oc1ccc2c(c1)C(=O)N(C2=O)*	[H]c1ccc(c(c1)C(F)(F)F)Oc1ccc(cc1)C(=O)c1cccc(n1)C(=O)c1ccc(cc1)Oc1ccc(cc1C(F)(F)F)N1C(=O)c2c(C1=O)cc(cc2)Oc1ccc2c(c1)C(=O)N(C2=O)[H]	212.2	DSC
925		*c1ccc2c(c1)C(=O)N(C2=O)c1ccc(c(c1)C(F)(F)F)Oc1ccc(cc1)C(=O)c1cccc(n1)C(=O)c1ccc(cc1)Oc1ccc(cc1C(F)(F)F)N1C(=O)c2c(C1=O)cc(cc2)C(C(F)(F)F)(C(F)(F)F)*	O=C(N1[H])c2cc(C(C(F)(F)F)(C(F)(F)F)c3ccc(C(N4c5cc(C(F)(F)F)c(Oc6ccc(C(c7nc(C(c8ccc(Oc9c(C(F)(F)F)cc([H])cc9)cc8)=O)ccc7)=O)cc6)cc5)=O)c(C4=O)c3)ccc2C1=O	206.4	DSC
926		*c1ccc2c(c1)C(=O)N(C2=O)c1ccc(c(c1)C(F)(F)F)Oc1ccc(cc1)C(=O)c1cccc(n1)C(=O)c1ccc(cc1)Oc1ccc(cc1C(F)(F)F)N1C(=O)c2c(C1=O)cc(cc2)C(=O)*	O=C(N1[H])c2cc(C(c3ccc(C(N4c5cc(C(F)(F)F)c(Oc6ccc(C(c7nc(C(c8ccc(Oc9c(C(F)(F)F)cc([H])cc9)cc8)=O)ccc7)=O)cc6)cc5)=O)c(C4=O)c3)=O)ccc2C1=O	225.2	DSC
927		*c1ccc(c(c1)C(F)(F)F)Oc1ccc(cc1)C(=O)c1cccc(n1)C(=O)c1ccc(cc1)Oc1ccc(cc1C(F)(F)F)n1c(=O)c2c(c1=O)cc1c(c2)c(=O)n(c1=O)*	[H]c1ccc(c(c1)C(F)(F)F)Oc1ccc(cc1)C(=O)c1cccc(n1)C(=O)c1ccc(cc1)Oc1ccc(cc1C(F)(F)F)n1c(=O)c2c(c1=O)cc1c(c2)c(=O)n(c1=O)[H]	227.1	DSC
928		*c1ccc(cc1)Oc1cccc(c1)Oc1ccc(cc1)N1C(=O)c2c(C1=O)cc(cc2)Oc1ccc(cc1)C(c1ccc(cc1)Oc1ccc2c(c1)C(=O)N(C2=O)*)(C)C	[H]c1ccc(cc1)Oc1cccc(c1)Oc1ccc(cc1)N1C(=O)c2c(C1=O)cc(cc2)Oc1ccc(cc1)C(c1ccc(cc1)Oc1ccc2c(c1)C(=O)N(C2=O)[H])(C)C	246	DSC
929		O=C(Nc1cccc(n1)NC(=O)Nc1ccc2c(c1)C(=O)N(C2=O)*)Nc1ccc2c(c1)C(=O)N(C2=O)c1ccc(cc1)Oc1ccc2c(c1c1c(ccc3c1cccc3)Oc1ccc(cc1)*)cccc2	O=C(Nc1cccc(n1)NC(=O)Nc1ccc2c(c1)C(=O)N(C2=O)[H])Nc1ccc2c(c1)C(=O)N(C2=O)c1ccc(cc1)Oc1ccc2c(c1c1c(ccc3c1cccc3)Oc1ccc(cc1)[H])cccc2	283	DSC
930		O=C(Nc1cccc2c1cccc2NC(=O)Nc1ccc2c(c1)C(=O)N(C2=O)*)Nc1ccc2c(c1)C(=O)N(C2=O)c1ccc(cc1)Oc1ccc2c(c1c1c(ccc3c1cccc3)Oc1ccc(cc1)*)cccc2	O=C(Nc1cccc2c1cccc2NC(=O)Nc1ccc2c(c1)C(=O)N(C2=O)[H])Nc1ccc2c(c1)C(=O)N(C2=O)c1ccc(cc1)Oc1ccc2c(c1c1c(ccc3c1cccc3)Oc1ccc(cc1)[H])cccc2	297	DSC
931		O=C(Nc1ccc2c(c1)C(=O)N(C2=O)c1ccc(cc1)Oc1ccc2c(c1c1c(ccc3c1cccc3)Oc1ccc(cc1)*)cccc2)Nc1ccc(cc1)Oc1ccc(cc1)NC(=O)Nc1ccc2c(c1)C(=O)N(C2=O)*	O=C(Nc1ccc2c(c1)C(=O)N(C2=O)c1ccc(cc1)Oc1ccc2c(c1c1c(ccc3c1cccc3)Oc1ccc(cc1)[H])cccc2)Nc1ccc(cc1)Oc1ccc(cc1)NC(=O)Nc1ccc2c(c1)C(=O)N(C2=O)[H]	274	DSC
932		O=C(Nc1ccc2c(c1)C(=O)N(C2=O)c1ccc(cc1)Oc1ccc2c(c1c1c(ccc3c1cccc3)Oc1ccc(cc1)*)cccc2)Nc1ccc(cc1)Oc1ccccc1c1ccccc1Oc1ccc(cc1)NC(=O)Nc1ccc2c(c1)C(=O)N(C2=O)*	O=C(Nc1ccc2c(c1)C(=O)N(C2=O)c1ccc(cc1)Oc1ccc2c(c1c1c(ccc3c1cccc3)Oc1ccc(cc1)[H])cccc2)Nc1ccc(cc1)Oc1ccccc1c1ccccc1Oc1ccc(cc1)NC(=O)Nc1ccc2c(c1)C(=O)N(C2=O)[H]	285	DSC
933		O=C(Nc1ccc2c(c1)C(=O)N(C2=O)c1ccc(cc1)Oc1ccc2c(c1c1c(ccc3c1cccc3)Oc1ccc(cc1)*)cccc2)Nc1ccc(cc1)c1cc(cc(n1)c1ccc(cc1)NC(=O)Nc1ccc2c(c1)C(=O)N(C2=O)*)c1ccc(cc1)c1ccccc1	O=C(Nc1ccc2c(c1)C(=O)N(C2=O)c1ccc(cc1)Oc1ccc2c(c1c1c(ccc3c1cccc3)Oc1ccc(cc1)[H])cccc2)Nc1ccc(cc1)c1cc(cc(n1)c1ccc(cc1)NC(=O)Nc1ccc2c(c1)C(=O)N(C2=O)[H])c1ccc(cc1)c1ccccc1	302	DSC
934		O=C(Nc1ccc2c(c1)C(=O)N(C2=O)c1ccc(cc1)c1cc(cc(n1)c1ccc(cc1)*)c1ccc(cc1)c1ccccc1)Nc1ccc(cc1)Oc1ccccc1c1ccccc1Oc1ccc(cc1)NC(=O)Nc1ccc2c(c1)C(=O)N(C2=O)*	O=C(Nc1ccc2c(c1)C(=O)N(C2=O)c1ccc(cc1)c1cc(cc(n1)c1ccc(cc1)[H])c1ccc(cc1)c1ccccc1)Nc1ccc(cc1)Oc1ccccc1c1ccccc1Oc1ccc(cc1)NC(=O)Nc1ccc2c(c1)C(=O)N(C2=O)[H]	249	DSC
935		O=C(Nc1ccc2c(c1)C(=O)N(C2=O)c1ccc(cc1)c1cc(cc(n1)c1ccc(cc1)*)c1ccc(cc1)c1ccccc1)Nc1ccc(cc1)c1cc(cc(n1)c1ccc(cc1)NC(=O)Nc1ccc2c(c1)C(=O)N(C2=O)*)c1ccc(cc1)c1ccccc1	O=C(Nc1ccc2c(c1)C(=O)N(C2=O)c1ccc(cc1)c1cc(cc(n1)c1ccc(cc1)[H])c1ccc(cc1)c1ccccc1)Nc1ccc(cc1)c1cc(cc(n1)c1ccc(cc1)NC(=O)Nc1ccc2c(c1)C(=O)N(C2=O)[H])c1ccc(cc1)c1ccccc1	272	DSC
936		O=C(Nc1ccc2c(c1)C(=O)N(C2=O)c1ccc(cc1)c1cc(cc(n1)c1ccc(cc1)*)c1ccc(cc1)c1ccccc1)Nc1ccc(cc1)NC(=O)Nc1ccc2c(c1)C(=O)N(C2=O)*	O=C(Nc1ccc2c(c1)C(=O)N(C2=O)c1ccc(cc1)c1cc(cc(n1)c1ccc(cc1)[H])c1ccc(cc1)c1ccccc1)Nc1ccc(cc1)NC(=O)Nc1ccc2c(c1)C(=O)N(C2=O)[H]	243	DSC
937		*c1ccc(cc1)c1nc(cc(c1)c1ccc(cc1)c1ccccc1)c1ccc(cc1)N1C(=O)c2c(C1=O)cc(cc2)NC(=O)Nc1cccc(n1)NC(=O)Nc1ccc2c(c1)C(=O)N(C2=O)*	[H]c1ccc(cc1)c1nc(cc(c1)c1ccc(cc1)c1ccccc1)c1ccc(cc1)N1C(=O)c2c(C1=O)cc(cc2)NC(=O)Nc1cccc(n1)NC(=O)Nc1ccc2c(c1)C(=O)N(C2=O)[H]	248	DSC
938		*c1ccc(cc1)c1nc(cc(c1)c1ccc(cc1)c1ccccc1)c1ccc(cc1)N1C(=O)c2c(C1=O)cc(cc2)NC(=O)Nc1cccc2c1cccc2NC(=O)Nc1ccc2c(c1)C(=O)N(C2=O)*	[H]c1ccc(cc1)c1nc(cc(c1)c1ccc(cc1)c1ccccc1)c1ccc(cc1)N1C(=O)c2c(C1=O)cc(cc2)NC(=O)Nc1cccc2c1cccc2NC(=O)Nc1ccc2c(c1)C(=O)N(C2=O)[H]	254	DSC
939		O=C(Nc1ccc2c(c1)C(=O)N(C2=O)c1ccc(cc1)c1cc(cc(n1)c1ccc(cc1)*)c1ccc(cc1)c1ccccc1)Nc1ccc(cc1)Oc1ccc(cc1)NC(=O)Nc1ccc2c(c1)C(=O)N(C2=O)*	O=C(Nc1ccc2c(c1)C(=O)N(C2=O)c1ccc(cc1)c1cc(cc(n1)c1ccc(cc1)[H])c1ccc(cc1)c1ccccc1)Nc1ccc(cc1)Oc1ccc(cc1)NC(=O)Nc1ccc2c(c1)C(=O)N(C2=O)[H]	241	DSC
940		*C(=O)Nc1ccc(cc1)Oc1cccc2c1cccc2NC(=O)c1ccc2c(c1)C(=O)N(C2=O)c1ccc(cc1)Oc1cccc2c1cccc2N1C(=O)c2c(C1=O)cc(cc2)*	O=C(c1ccc(C(N([H])C2=O)=O)c2c1)Nc3ccc(Oc4c5cccc(NC(c6cc(C(N(c7ccc(Oc8c9cccc([H])c9ccc8)cc7)C%10=O)=O)c%10cc6)=O)c5ccc4)cc3	276	DSC
941		*C(=O)Nc1cccc(n1)NC(=O)c1ccc2c(c1)C(=O)N(C2=O)c1ccc(cc1)Oc1cccc2c1cccc2N1C(=O)c2c(C1=O)cc(cc2)*	O=C(c1ccc(C(N([H])C2=O)=O)c2c1)Nc3nc(NC(c4cc(C(N(c5ccc(Oc6c7cccc([H])c7ccc6)cc5)C8=O)=O)c8cc4)=O)ccc3	293	DSC
942		*C(=O)Nc1ccc(cc1)c1nc(cc(c1)c1ccccc1)c1ccc(cc1)NC(=O)c1ccc2c(c1)C(=O)N(C2=O)c1ccc(cc1)Oc1cccc2c1cccc2N1C(=O)c2c(C1=O)cc(cc2)*	O=C(c1ccc(C(N([H])C2=O)=O)c2c1)Nc3ccc(c4cc(c5ccccc5)cc(c6ccc(NC(c7cc(C(N(c8ccc(Oc9c%10cccc([H])c%10ccc9)cc8)C%11=O)=O)c%11cc7)=O)cc6)n4)cc3	295	DSC
943		*C(=O)Nc1nc(NC(=O)c2ccc3c(c2)C(=O)N(C3=O)c2ccc(cc2)Oc2cccc3c2cccc3N2C(=O)c3c(C2=O)cc(cc3)*)nc(n1)c1ccccc1	O=C(c1ccc(C(N([H])C2=O)=O)c2c1)Nc3nc(c4ccccc4)nc(NC(c5cc(C(N(c6ccc(Oc7c8cccc([H])c8ccc7)cc6)C9=O)=O)c9cc5)=O)n3	291	DSC
944		*C(=O)Nc1ccc(cc1)NC(=O)c1ccc2c(c1)C(=O)N(C2=O)c1ccc(cc1)Oc1cccc2c1cccc2N1C(=O)c2c(C1=O)cc(cc2)*	O=C(c1ccc(C(N([H])C2=O)=O)c2c1)Nc3ccc(NC(c4cc(C(N(c5ccc(Oc6c7cccc([H])c7ccc6)cc5)C8=O)=O)c8cc4)=O)cc3	307	DSC
945		*C(=O)Nc1ccc(cc1)c1ccc(cc1)NC(=O)c1ccc2c(c1)C(=O)N(C2=O)c1ccc(cc1)Oc1cccc2c1cccc2N1C(=O)c2c(C1=O)cc(cc2)*	O=C(c1ccc(C(N([H])C2=O)=O)c2c1)Nc3ccc(c4ccc(NC(c5cc(C(N(c6ccc(Oc7c8cccc([H])c8ccc7)cc6)C9=O)=O)c9cc5)=O)cc4)cc3	301	DSC
946		COc1cc(ccc1NC(=O)c1ccc2c(c1)C(=O)N(C2=O)c1ccc(cc1)Oc1cccc2c1cccc2N1C(=O)c2c(C1=O)cc(cc2)*)c1ccc(c(c1)OC)NC(=O)*	COc1c(NC(c2cc(C(N(c3ccc(Oc4c5cccc([H])c5ccc4)cc3)C6=O)=O)c6cc2)=O)ccc(c7cc(OC)c(NC(c8ccc(C(N([H])C9=O)=O)c9c8)=O)cc7)c1	304	DSC
947		*C(=O)Nc1ccc(cc1)Oc1ccc(cc1)NC(=O)c1ccc2c(c1)C(=O)N(C2=O)c1ccc(cc1)Oc1cccc2c1cccc2N1C(=O)c2c(C1=O)cc(cc2)*	O=C(c1ccc(C(N([H])C2=O)=O)c2c1)Nc3ccc(Oc4ccc(NC(c5cc(C(N(c6ccc(Oc7c8cccc([H])c8ccc7)cc6)C9=O)=O)c9cc5)=O)cc4)cc3	278	DSC
948		*c1ccc2c(c1)C(=O)N(C2=O)c1cccc2c1cccc2Oc1ccc(cc1)N1C(=O)c2c(C1=O)cc(cc2)C(=O)Nc1cccc2c1cccc2NC(=O)*	O=C(N1[H])c2cc(C(Nc3c4c(c(NC(c5ccc(C(N6c7ccc(Oc8c9c(c([H])ccc9)ccc8)cc7)=O)c(C6=O)c5)=O)ccc4)ccc3)=O)ccc2C1=O	299	DSC
949		COc1cc(ccc1OCc1ccc(cc1)COc1ccc(cc1OC)C=Nc1cc(C)c(cc1C)*)C=Nc1cc(C)c(cc1C)N1C(=O)c2ccc3c4c2c(C1=O)ccc4c1c2c3ccc3c2c(cc1)C(=O)N(C3=O)*	COc1cc(ccc1OCc1ccc(cc1)COc1ccc(cc1OC)C=Nc1cc(C)c(cc1C)[H])C=Nc1cc(C)c(cc1C)N1C(=O)c2ccc3c4c2c(C1=O)ccc4c1c2c3ccc3c2c(cc1)C(=O)N(C3=O)[H]	145	DSC
950		COc1cc(ccc1OCc1ccccc1COc1ccc(cc1OC)C=Nc1cc(C)c(cc1C)*)C=Nc1cc(C)c(cc1C)N1C(=O)c2ccc3c4c2c(C1=O)ccc4c1c2c3ccc3c2c(cc1)C(=O)N(C3=O)*	COc1cc(ccc1OCc1ccccc1COc1ccc(cc1OC)C=Nc1cc(C)c(cc1C)[H])C=Nc1cc(C)c(cc1C)N1C(=O)c2ccc3c4c2c(C1=O)ccc4c1c2c3ccc3c2c(cc1)C(=O)N(C3=O)[H]	143	DSC
951		Cc1cc(c(cc1N=Cc1ccc(cc1)OCc1ccc(cc1)COc1ccc(cc1)C=Nc1cc(C)c(cc1C)*)C)N1C(=O)c2ccc3c4c2c(C1=O)ccc4c1c2c3ccc3c2c(cc1)C(=O)N(C3=O)*	Cc1cc(c(cc1N=Cc1ccc(cc1)OCc1ccc(cc1)COc1ccc(cc1)C=Nc1cc(C)c(cc1C)[H])C)N1C(=O)c2ccc3c4c2c(C1=O)ccc4c1c2c3ccc3c2c(cc1)C(=O)N(C3=O)[H]	130	DSC
952		Cc1cc(c(cc1N=Cc1ccc(cc1)OCc1ccccc1COc1ccc(cc1)C=Nc1cc(C)c(cc1C)*)C)N1C(=O)c2ccc3c4c2c(C1=O)ccc4c1c2c3ccc3c2c(cc1)C(=O)N(C3=O)*	Cc1cc(c(cc1N=Cc1ccc(cc1)OCc1ccccc1COc1ccc(cc1)C=Nc1cc(C)c(cc1C)[H])C)N1C(=O)c2ccc3c4c2c(C1=O)ccc4c1c2c3ccc3c2c(cc1)C(=O)N(C3=O)[H]	128	DSC
953		*c1ccc(cc1)Sc1ccc(cc1)Sc1ccc(cc1)Sc1ccc(cc1)N1C(=O)C2C(C1=O)CC1C(C2)C(=O)N(C1=O)*	[H]c1ccc(cc1)Sc1ccc(cc1)Sc1ccc(cc1)Sc1ccc(cc1)N1C(=O)C2C(C1=O)CC1C(C2)C(=O)N(C1=O)[H]	236.5	DSC
954		*c1ccc(cc1)Sc1ccc2c(c1)Sc1c(S2)cc(cc1)Sc1ccc(cc1)N1C(=O)C2C(C1=O)CC1C(C2)C(=O)N(C1=O)*	[H]c1ccc(cc1)Sc1ccc2c(c1)Sc1c(S2)cc(cc1)Sc1ccc(cc1)N1C(=O)C2C(C1=O)CC1C(C2)C(=O)N(C1=O)[H]	261.8	DSC
955		*C(=O)Nc1ccc(cc1)C1(c2ccc(cc2)NC(=O)c2ccc3c(c2)C(=O)N(C3=O)c2cccc(c2)N2C(=O)c3c(C2=O)cc(cc3)*)c2ccccc2-c2c1cccc2	O=C(c1ccc(C(N([H])C2=O)=O)c2c1)Nc3ccc(C4(c5c(c6ccccc64)cccc5)c7ccc(NC(c8cc(C(N(c9cc([H])ccc9)C%10=O)=O)c%10cc8)=O)cc7)cc3	209	DSC
956		COc1cc(ccc1N1C(=O)c2c(C1=O)ccc(c2)C(=O)Nc1ccc(cc1)C1(c2ccc(cc2)NC(=O)*)c2ccccc2-c2c1cccc2)c1ccc(c(c1)OC)N1C(=O)c2c(C1=O)cc(cc2)*	COc1c(N2C(c3cc(C(Nc4ccc(C5(c6c(c7ccccc75)cccc6)c8ccc(NC(c9ccc(C(N([H])C%10=O)=O)c%10c9)=O)cc8)cc4)=O)ccc3C2=O)=O)ccc(c%11cc(OC)c([H])cc%11)c1	181	DSC
957		*C(=O)Nc1ccc(cc1)C1(c2ccc(cc2)NC(=O)c2ccc3c(c2)C(=O)N(C3=O)c2ccc(cc2)Oc2ccc(cc2)N2C(=O)c3c(C2=O)cc(cc3)*)c2ccccc2-c2c1cccc2	O=C(c1ccc(C(N([H])C2=O)=O)c2c1)Nc3ccc(C4(c5c(c6ccccc64)cccc5)c7ccc(NC(c8cc(C(N(c9ccc(Oc%10ccc([H])cc%10)cc9)C%11=O)=O)c%11cc8)=O)cc7)cc3	240	DSC
958		*C(=O)Nc1ccc(cc1)C1(c2ccc(cc2)NC(=O)c2ccc3c(c2)C(=O)N(C3=O)c2ccc(cc2)Oc2cccc(c2)Oc2ccc(cc2)N2C(=O)c3c(C2=O)cc(cc3)*)c2ccccc2-c2c1cccc2	O=C(c1ccc(C(N([H])C2=O)=O)c2c1)Nc3ccc(C4(c5c(c6ccccc64)cccc5)c7ccc(NC(c8cc(C(N(c9ccc(Oc%10cc(Oc%11ccc([H])cc%11)ccc%10)cc9)C%12=O)=O)c%12cc8)=O)cc7)cc3	278	DSC
959		*N1C(=O)CC(C1=O)Nc1ccc(cc1)Cc1ccc(cc1)NC1CC(=O)N(C1=O)c1c(C)cc(cc1C)C(c1cc(C)c(c(c1)C)*)c1cccnc1	[H]N1C(=O)CC(C1=O)Nc1ccc(cc1)Cc1ccc(cc1)NC1CC(=O)N(C1=O)c1c(C)cc(cc1C)C(c1cc(C)c(c(c1)C)[H])c1cccnc1	219	DSC
960		*N1C(=O)CC(C1=O)Nc1cccc(c1)NC1CC(=O)N(C1=O)c1c(C)cc(cc1C)C(c1cc(C)c(c(c1)C)*)c1cccnc1	[H]N1C(=O)CC(C1=O)Nc1cccc(c1)NC1CC(=O)N(C1=O)c1c(C)cc(cc1C)C(c1cc(C)c(c(c1)C)[H])c1cccnc1	224	DSC
961		*N1C(=O)CC(C1=O)Nc1ccc(cc1)NC1CC(=O)N(C1=O)c1c(C)cc(cc1C)C(c1cc(C)c(c(c1)C)*)c1cccnc1	[H]N1C(=O)CC(C1=O)Nc1ccc(cc1)NC1CC(=O)N(C1=O)c1c(C)cc(cc1C)C(c1cc(C)c(c(c1)C)[H])c1cccnc1	231	DSC
962		*c1ccc(cc1)Oc1c(C)cc(cc1C)C(c1cc(C)c(c(c1)C)Oc1ccc(cc1)N1C(=O)CC(C1=O)Nc1ccc(cc1)Cc1ccc(cc1)NC1CC(=O)N(C1=O)*)c1cccnc1	[H]c1ccc(cc1)Oc1c(C)cc(cc1C)C(c1cc(C)c(c(c1)C)Oc1ccc(cc1)N1C(=O)CC(C1=O)Nc1ccc(cc1)Cc1ccc(cc1)NC1CC(=O)N(C1=O)[H])c1cccnc1	201	DSC
963		*c1ccc(cc1)Oc1c(C)cc(cc1C)C(c1cc(C)c(c(c1)C)Oc1ccc(cc1)N1C(=O)CC(C1=O)Nc1cccc(c1)NC1CC(=O)N(C1=O)*)c1cccnc1	[H]c1ccc(cc1)Oc1c(C)cc(cc1C)C(c1cc(C)c(c(c1)C)Oc1ccc(cc1)N1C(=O)CC(C1=O)Nc1cccc(c1)NC1CC(=O)N(C1=O)[H])c1cccnc1	217	DSC
964		*c1ccc(cc1)Oc1c(C)cc(cc1C)C(c1cc(C)c(c(c1)C)Oc1ccc(cc1)N1C(=O)CC(C1=O)Nc1ccc(cc1)NC1CC(=O)N(C1=O)*)c1cccnc1	[H]c1ccc(cc1)Oc1c(C)cc(cc1C)C(c1cc(C)c(c(c1)C)Oc1ccc(cc1)N1C(=O)CC(C1=O)Nc1ccc(cc1)NC1CC(=O)N(C1=O)[H])c1cccnc1	229	DSC
965		*c1ccc(cc1)C(=O)Oc1c(C)cc(cc1C)C(c1cc(C)c(c(c1)C)OC(=O)c1ccc(cc1)N1C(=O)CC(C1=O)Nc1ccc(cc1)Cc1ccc(cc1)NC1CC(=O)N(C1=O)*)c1cccnc1	[H]c1ccc(cc1)C(=O)Oc1c(C)cc(cc1C)C(c1cc(C)c(c(c1)C)OC(=O)c1ccc(cc1)N1C(=O)CC(C1=O)Nc1ccc(cc1)Cc1ccc(cc1)NC1CC(=O)N(C1=O)[H])c1cccnc1	186	DSC
966		*c1ccc(cc1)C(=O)Oc1c(C)cc(cc1C)C(c1cc(C)c(c(c1)C)OC(=O)c1ccc(cc1)N1C(=O)CC(C1=O)Nc1cccc(c1)NC1CC(=O)N(C1=O)*)c1cccnc1	[H]c1ccc(cc1)C(=O)Oc1c(C)cc(cc1C)C(c1cc(C)c(c(c1)C)OC(=O)c1ccc(cc1)N1C(=O)CC(C1=O)Nc1cccc(c1)NC1CC(=O)N(C1=O)[H])c1cccnc1	194	DSC
967		*c1ccc(cc1)C(=O)Oc1c(C)cc(cc1C)C(c1cc(C)c(c(c1)C)OC(=O)c1ccc(cc1)N1C(=O)CC(C1=O)Nc1ccc(cc1)NC1CC(=O)N(C1=O)*)c1cccnc1	[H]c1ccc(cc1)C(=O)Oc1c(C)cc(cc1C)C(c1cc(C)c(c(c1)C)OC(=O)c1ccc(cc1)N1C(=O)CC(C1=O)Nc1ccc(cc1)NC1CC(=O)N(C1=O)[H])c1cccnc1	212	DSC
968		*c1ccc(cc1)Oc1c(C)cc(cc1C)Cc1cc(C)c(c(c1)C)Oc1ccc(cc1)N1C(=O)c2c(C1=O)cc(cc2)Oc1ccc(cc1)C(c1ccc(cc1)Oc1ccc2c(c1)C(=O)N(C2=O)*)(C)C	[H]c1ccc(cc1)Oc1c(C)cc(cc1C)Cc1cc(C)c(c(c1)C)Oc1ccc(cc1)N1C(=O)c2c(C1=O)cc(cc2)Oc1ccc(cc1)C(c1ccc(cc1)Oc1ccc2c(c1)C(=O)N(C2=O)[H])(C)C	223	DSC
969		N#Cc1ccc(cc1)N(c1ccc(cc1)*)c1ccc(cc1)N1C(=O)c2c(C1=O)ccc(c2)Oc1ccc(cc1)C1(CCCCC1)c1ccc(cc1)Oc1ccc2c(c1)C(=O)N(C2=O)*	N#Cc1ccc(cc1)N(c1ccc(cc1)[H])c1ccc(cc1)N1C(=O)c2c(C1=O)ccc(c2)Oc1ccc(cc1)C1(CCCCC1)c1ccc(cc1)Oc1ccc2c(c1)C(=O)N(C2=O)[H]	243	DSC
970		N#Cc1ccc(cc1)N(c1ccc(cc1)*)c1ccc(cc1)N1C(=O)c2c(C1=O)ccc(c2)Oc1ccc(cc1)C1(c2ccc(cc2)Oc2ccc3c(c2)C(=O)N(C3=O)*)c2ccccc2-c2c1cccc2	N#Cc1ccc(cc1)N(c1ccc(cc1)[H])c1ccc(cc1)N1C(=O)c2c(C1=O)ccc(c2)Oc1ccc(cc1)C1(c2ccc(cc2)Oc2ccc3c(c2)C(=O)N(C3=O)[H])c2ccccc2-c2c1cccc2	279	DSC
971		N#Cc1ccc(cc1)N(c1ccc(cc1)*)c1ccc(cc1)N1C(=O)c2c(C1=O)ccc(c2)Oc1ccc(cc1)C(c1ccc(cc1)Oc1ccc2c(c1)C(=O)N(C2=O)*)(C)C	N#Cc1ccc(cc1)N(c1ccc(cc1)[H])c1ccc(cc1)N1C(=O)c2c(C1=O)ccc(c2)Oc1ccc(cc1)C(c1ccc(cc1)Oc1ccc2c(c1)C(=O)N(C2=O)[H])(C)C	230	DSC
972		N#Cc1ccc(cc1)N(c1ccc(cc1)*)c1ccc(cc1)N1C(=O)c2c(C1=O)ccc(c2)Oc1ccc(cc1)C(C(F)(F)F)(C(F)(F)F)c1ccc(cc1)Oc1ccc2c(c1)C(=O)N(C2=O)*	N#Cc1ccc(cc1)N(c1ccc(cc1)[H])c1ccc(cc1)N1C(=O)c2c(C1=O)ccc(c2)Oc1ccc(cc1)C(C(F)(F)F)(C(F)(F)F)c1ccc(cc1)Oc1ccc2c(c1)C(=O)N(C2=O)[H]	234	DSC
973		N#Cc1ccc(cc1)N(c1ccc(cc1)*)c1ccc(cc1)N1C(=O)c2c(C1=O)ccc(c2)Oc1ccc(cc1)C(c1ccc(cc1)C(c1ccc(cc1)Oc1ccc2c(c1)C(=O)N(C2=O)*)(C)C)(C)C	N#Cc1ccc(cc1)N(c1ccc(cc1)[H])c1ccc(cc1)N1C(=O)c2c(C1=O)ccc(c2)Oc1ccc(cc1)C(c1ccc(cc1)C(c1ccc(cc1)Oc1ccc2c(c1)C(=O)N(C2=O)[H])(C)C)(C)C	224	DSC
974		*c1ccc(c(c1)N1C(=O)c2c(C1=O)cc(cc2)Oc1ccc(cc1)C(c1ccc(cc1)Oc1ccc2c(c1)C(=O)N(C2=O)*)(C)C)O	[H]c1ccc(c(c1)N1C(=O)c2c(C1=O)cc(cc2)Oc1ccc(cc1)C(c1ccc(cc1)Oc1ccc2c(c1)C(=O)N(C2=O)[H])(C)C)O	246	DSC
975		*C(=O)Oc1ccc(cc1)C(c1ccc(cc1)OC(=O)c1ccc2c(c1)C(=O)N(C2=O)c1ccc(c(c1)N1C(=O)c2c(C1=O)cc(cc2)*)O)(C)C	O=C(c1ccc(C(N([H])C2=O)=O)c2c1)Oc3ccc(C(C)(C)c4ccc(OC(c5cc(C(N(c6cc([H])c(O)cc6)C7=O)=O)c7cc5)=O)cc4)cc3	225	DSC
976		O=C(Nc1ccc2c(c1)C(=O)N(C2=O)c1cccc(c1)P(=O)(c1cccc(c1)*)C)OCCOc1ccc(cc1)C(c1ccc(cc1)OCCOC(=O)Nc1ccc2c(c1)C(=O)N(C2=O)*)(C)C	O=C(Nc1ccc2c(c1)C(=O)N(C2=O)c1cccc(c1)P(=O)(c1cccc(c1)[H])C)OCCOc1ccc(cc1)C(c1ccc(cc1)OCCOC(=O)Nc1ccc2c(c1)C(=O)N(C2=O)[H])(C)C	211	DSC
977		O=C(Nc1ccc2c(c1)C(=O)N(C2=O)c1cccc(c1)P(=O)(c1cccc(c1)*)C)OCCOc1ccc(cc1)C(C(F)(F)F)(C(F)(F)F)c1ccc(cc1)OCCOC(=O)Nc1ccc2c(c1)C(=O)N(C2=O)*	O=C(Nc1ccc2c(c1)C(=O)N(C2=O)c1cccc(c1)P(=O)(c1cccc(c1)[H])C)OCCOc1ccc(cc1)C(C(F)(F)F)(C(F)(F)F)c1ccc(cc1)OCCOC(=O)Nc1ccc2c(c1)C(=O)N(C2=O)[H]	204	DSC
978		O=C(Nc1ccc2c(c1)C(=O)N(C2=O)c1cccc(c1)P(=O)(c1cccc(c1)*)C)OCCOc1c(Br)cc(cc1Br)C(c1cc(Br)c(c(c1)Br)OCCOC(=O)Nc1ccc2c(c1)C(=O)N(C2=O)*)(C)C	O=C(Nc1ccc2c(c1)C(=O)N(C2=O)c1cccc(c1)P(=O)(c1cccc(c1)[H])C)OCCOc1c(Br)cc(cc1Br)C(c1cc(Br)c(c(c1)Br)OCCOC(=O)Nc1ccc2c(c1)C(=O)N(C2=O)[H])(C)C	191	DSC
979		O=C(Nc1ccc2c(c1)C(=O)N(C2=O)c1cccc(c1)P(=O)(c1cccc(c1)*)C)OCCOc1ccc(cc1)P(=O)(c1ccc(cc1)OCCOC(=O)Nc1ccc2c(c1)C(=O)N(C2=O)*)c1ccccc1	O=C(Nc1ccc2c(c1)C(=O)N(C2=O)c1cccc(c1)P(=O)(c1cccc(c1)[H])C)OCCOc1ccc(cc1)P(=O)(c1ccc(cc1)OCCOC(=O)Nc1ccc2c(c1)C(=O)N(C2=O)[H])c1ccccc1	201	DSC
980		O=C(Nc1ccc2c(c1)C(=O)N(C2=O)c1cccc(c1)P(=O)(c1cccc(c1)*)c1ccccc1)OCCOc1ccc(cc1)C(c1ccc(cc1)OCCOC(=O)Nc1ccc2c(c1)C(=O)N(C2=O)*)(C)C	O=C(Nc1ccc2c(c1)C(=O)N(C2=O)c1cccc(c1)P(=O)(c1cccc(c1)[H])c1ccccc1)OCCOc1ccc(cc1)C(c1ccc(cc1)OCCOC(=O)Nc1ccc2c(c1)C(=O)N(C2=O)[H])(C)C	220	DSC
981		O=C(Nc1ccc2c(c1)C(=O)N(C2=O)c1cccc(c1)P(=O)(c1cccc(c1)*)c1ccccc1)OCCOc1ccc(cc1)C(C(F)(F)F)(C(F)(F)F)c1ccc(cc1)OCCOC(=O)Nc1ccc2c(c1)C(=O)N(C2=O)*	O=C(Nc1ccc2c(c1)C(=O)N(C2=O)c1cccc(c1)P(=O)(c1cccc(c1)[H])c1ccccc1)OCCOc1ccc(cc1)C(C(F)(F)F)(C(F)(F)F)c1ccc(cc1)OCCOC(=O)Nc1ccc2c(c1)C(=O)N(C2=O)[H]	214	DSC
982		O=C(Nc1ccc2c(c1)C(=O)N(C2=O)c1cccc(c1)P(=O)(c1cccc(c1)*)c1ccccc1)OCCOc1c(Br)cc(cc1Br)C(c1cc(Br)c(c(c1)Br)OCCOC(=O)Nc1ccc2c(c1)C(=O)N(C2=O)*)(C)C	O=C(Nc1ccc2c(c1)C(=O)N(C2=O)c1cccc(c1)P(=O)(c1cccc(c1)[H])c1ccccc1)OCCOc1c(Br)cc(cc1Br)C(c1cc(Br)c(c(c1)Br)OCCOC(=O)Nc1ccc2c(c1)C(=O)N(C2=O)[H])(C)C	201	DSC
983		O=C(Nc1ccc2c(c1)C(=O)N(C2=O)c1cccc(c1)P(=O)(c1cccc(c1)*)c1ccccc1)OCCOc1ccc(cc1)P(=O)(c1ccc(cc1)OCCOC(=O)Nc1ccc2c(c1)C(=O)N(C2=O)*)c1ccccc1	O=C(Nc1ccc2c(c1)C(=O)N(C2=O)c1cccc(c1)P(=O)(c1cccc(c1)[H])c1ccccc1)OCCOc1ccc(cc1)P(=O)(c1ccc(cc1)OCCOC(=O)Nc1ccc2c(c1)C(=O)N(C2=O)[H])c1ccccc1	218	DSC
984		*c1ccc(cc1)c1ccc(c(c1)C(F)(F)F)Oc1ccc(cc1)C1(C)CC(c2c1cc(cc2)Oc1ccc(cc1C(F)(F)F)c1ccc(cc1)n1c(=O)c2c(c1=O)cc1c(c2)c(=O)n(c1=O)*)(C)C	[H]c1ccc(cc1)c1ccc(c(c1)C(F)(F)F)Oc1ccc(cc1)C1(C)CC(c2c1cc(cc2)Oc1ccc(cc1C(F)(F)F)c1ccc(cc1)n1c(=O)c2c(c1=O)cc1c(c2)c(=O)n(c1=O)[H])(C)C	265	DSC
985		*c1ccc2c(c1)C(=O)N(C2=O)c1ccc(cc1)c1ccc(c(c1)C(F)(F)F)Oc1ccc2c(c1)C(C)(CC2(C)C)c1ccc(cc1)Oc1ccc(cc1C(F)(F)F)c1ccc(cc1)N1C(=O)c2c(C1=O)cc(cc2)C(=O)*	O=C(N1c2ccc(c3cc(C(F)(F)F)c(Oc4cc(C(CC5(C)C)(c6ccc(Oc7c(C(F)(F)F)cc(c8ccc([H])cc8)cc7)cc6)C)c5cc4)cc3)cc2)c9cc(C(c%10ccc(C(N([H])C%11=O)=O)c%11c%10)=O)ccc9C1=O	252	DSC
986		*c1ccc2c(c1)C(=O)N(C2=O)c1ccc(cc1)c1ccc(c(c1)C(F)(F)F)Oc1ccc2c(c1)C(C)(CC2(C)C)c1ccc(cc1)Oc1ccc(cc1C(F)(F)F)c1ccc(cc1)N1C(=O)c2c(C1=O)cc(cc2)C(C(F)(F)F)(C(F)(F)F)*	O=C(N1c2ccc(c3cc(C(F)(F)F)c(Oc4cc(C(CC5(C)C)(c6ccc(Oc7c(C(F)(F)F)cc(c8ccc([H])cc8)cc7)cc6)C)c5cc4)cc3)cc2)c9cc(C(C(F)(F)F)(C(F)(F)F)c%10ccc(C(N([H])C%11=O)=O)c%11c%10)ccc9C1=O	262	DSC
987		*c1ccc(cc1)c1ccc(c(c1)C(F)(F)F)Oc1ccc(cc1)C1(C)CC(c2c1cc(cc2)Oc1ccc(cc1C(F)(F)F)c1ccc(cc1)N1C(=O)c2c(C1=O)cc(cc2)Oc1ccc2c(c1)C(=O)N(C2=O)*)(C)C	[H]c1ccc(cc1)c1ccc(c(c1)C(F)(F)F)Oc1ccc(cc1)C1(C)CC(c2c1cc(cc2)Oc1ccc(cc1C(F)(F)F)c1ccc(cc1)N1C(=O)c2c(C1=O)cc(cc2)Oc1ccc2c(c1)C(=O)N(C2=O)[H])(C)C	249	DSC
988		*c1ccc(cc1)c1ccc(c(c1)C(F)(F)F)Oc1ccc(cc1)C1(C)CC(c2c1cc(cc2)Oc1ccc(cc1C(F)(F)F)c1ccc(cc1)N1C(=O)c2c(C1=O)cc(cc2)Oc1ccc(cc1)C(c1ccc(cc1)Oc1ccc2c(c1)C(=O)N(C2=O)*)(C)C)(C)C	[H]c1ccc(cc1)c1ccc(c(c1)C(F)(F)F)Oc1ccc(cc1)C1(C)CC(c2c1cc(cc2)Oc1ccc(cc1C(F)(F)F)c1ccc(cc1)N1C(=O)c2c(C1=O)cc(cc2)Oc1ccc(cc1)C(c1ccc(cc1)Oc1ccc2c(c1)C(=O)N(C2=O)[H])(C)C)(C)C	241	DSC
989		CCCCOc1cc(*)cc(c1)N1C(=O)c2c(C1=O)cc(cc2)Oc1ccc2c(c1)C(=O)N(C2=O)*	CCCCOc1cc([H])cc(c1)N1C(=O)c2c(C1=O)cc(cc2)Oc1ccc2c(c1)C(=O)N(C2=O)[H]	237	DSC
990		CCCCCCCCOc1cc(*)cc(c1)N1C(=O)c2c(C1=O)cc(cc2)Oc1ccc2c(c1)C(=O)N(C2=O)*	CCCCCCCCOc1cc([H])cc(c1)N1C(=O)c2c(C1=O)cc(cc2)Oc1ccc2c(c1)C(=O)N(C2=O)[H]	185	DSC
991		CCCCCCCCCCCCOc1cc(*)cc(c1)N1C(=O)c2c(C1=O)cc(cc2)Oc1ccc2c(c1)C(=O)N(C2=O)*	CCCCCCCCCCCCOc1cc([H])cc(c1)N1C(=O)c2c(C1=O)cc(cc2)Oc1ccc2c(c1)C(=O)N(C2=O)[H]	162	DSC
992		CCCCCCCCCCCCCCCCOc1cc(*)cc(c1)N1C(=O)c2c(C1=O)cc(cc2)Oc1ccc2c(c1)C(=O)N(C2=O)*	CCCCCCCCCCCCCCCCOc1cc([H])cc(c1)N1C(=O)c2c(C1=O)cc(cc2)Oc1ccc2c(c1)C(=O)N(C2=O)[H]	159	DSC
993		CCCCOc1cc(cc(c1)N1C(=O)c2c(C1=O)cc(cc2)*)N1C(=O)c2c(C1=O)cc(cc2)C(C(F)(F)F)(C(F)(F)F)*	CCCCOc1cc([H])cc(N2C(c3ccc(C(c4ccc(C(N([H])C5=O)=O)c5c4)(C(F)(F)F)C(F)(F)F)cc3C2=O)=O)c1	246	DSC
994		CCCCCCCCOc1cc(cc(c1)N1C(=O)c2c(C1=O)cc(cc2)*)N1C(=O)c2c(C1=O)cc(cc2)C(C(F)(F)F)(C(F)(F)F)*	CCCCCCCCOc1cc([H])cc(N2C(c3ccc(C(c4ccc(C(N([H])C5=O)=O)c5c4)(C(F)(F)F)C(F)(F)F)cc3C2=O)=O)c1	195	DSC
995		CCCCCCCCCCCCOc1cc(cc(c1)N1C(=O)c2c(C1=O)ccc(c2)C(C(F)(F)F)(C(F)(F)F)*)N1C(=O)c2c(C1=O)ccc(c2)*	CCCCCCCCCCCCOc1cc(N2C(c3cc(C(C(F)(F)F)(c4cc(C(N([H])C5=O)=O)c5cc4)C(F)(F)F)ccc3C2=O)=O)cc([H])c1	165	DSC
996		CCCCCCCCCCCCCCCCOc1cc(cc(c1)N1C(=O)c2c(C1=O)ccc(c2)C(C(F)(F)F)(C(F)(F)F)*)N1C(=O)c2c(C1=O)ccc(c2)*	CCCCCCCCCCCCCCCCOc1cc(N2C(c3cc(C(C(F)(F)F)(c4cc(C(N([H])C5=O)=O)c5cc4)C(F)(F)F)ccc3C2=O)=O)cc([H])c1	161	DSC
997		CCCCOc1cc(cc(c1)N1C(=O)c2c(C1=O)cc(cc2)*)N1C(=O)c2c(C1=O)cc(cc2)C(=O)*	CCCCOc1cc([H])cc(N2C(c3ccc(C(c4ccc(C(N([H])C5=O)=O)c5c4)=O)cc3C2=O)=O)c1	244	DSC
998		CCCCCCCCOc1cc(cc(c1)N1C(=O)c2c(C1=O)ccc(c2)C(=O)*)N1C(=O)c2c(C1=O)ccc(c2)*	CCCCCCCCOc1cc(N2C(c3cc(C(c4cc(C(N([H])C5=O)=O)c5cc4)=O)ccc3C2=O)=O)cc([H])c1	195	DSC
999		CCCCCCCCCCCCOc1cc(cc(c1)N1C(=O)c2c(C1=O)ccc(c2)C(=O)*)N1C(=O)c2c(C1=O)ccc(c2)*	CCCCCCCCCCCCOc1cc(N2C(c3cc(C(c4cc(C(N([H])C5=O)=O)c5cc4)=O)ccc3C2=O)=O)cc([H])c1	182	DSC
1000		CCCCCCCCCCCCCCCCOc1cc(cc(c1)N1C(=O)c2c(C1=O)ccc(c2)C(=O)*)N1C(=O)c2c(C1=O)ccc(c2)*	CCCCCCCCCCCCCCCCOc1cc(N2C(c3cc(C(c4cc(C(N([H])C5=O)=O)c5cc4)=O)ccc3C2=O)=O)cc([H])c1	179	DSC
1001		N#Cc1ccc(cc1Oc1cccc(c1)N1C(=O)c2c(C1=O)cc(cc2)Oc1ccc2c(c1)C(=O)N(C2=O)*)Oc1cccc(c1)*	N#Cc1ccc(cc1Oc1cccc(c1)N1C(=O)c2c(C1=O)cc(cc2)Oc1ccc2c(c1)C(=O)N(C2=O)[H])Oc1cccc(c1)[H]	196	DSC
1002		N#Cc1c(cccc1Oc1cccc(c1)Oc1cccc(c1C#N)Oc1cccc(c1)*)Oc1cccc(c1)N1C(=O)c2c(C1=O)cc(cc2)Oc1ccc2c(c1)C(=O)N(C2=O)*	N#Cc1c(cccc1Oc1cccc(c1)Oc1cccc(c1C#N)Oc1cccc(c1)[H])Oc1cccc(c1)N1C(=O)c2c(C1=O)cc(cc2)Oc1ccc2c(c1)C(=O)N(C2=O)[H]	176	DSC
1003		*c1ccc(cc1)c1cc(c(c(c1)C(C)(C)C)Oc1ccc(cc1)n1c(=O)c2c(c1=O)cc1c(c2)c(=O)n(c1=O)*)C(C)(C)C	[H]c1ccc(cc1)c1cc(c(c(c1)C(C)(C)C)Oc1ccc(cc1)n1c(=O)c2c(c1=O)cc1c(c2)c(=O)n(c1=O)[H])C(C)(C)C	395	DSC
1004		*c1ccc2c(c1)C(=O)N(C2=O)c1ccc(cc1)Oc1c(cc(cc1C(C)(C)C)c1ccc(cc1)N1C(=O)c2c(C1=O)cc(cc2)C(=O)*)C(C)(C)C	O=C(N1[H])c2cc(C(c3ccc(C(N4c5ccc(c6cc(C(C)(C)C)c(Oc7ccc([H])cc7)c(C(C)(C)C)c6)cc5)=O)c(C4=O)c3)=O)ccc2C1=O	337	DSC
1005		*c1ccc(cc1)c1cc(c(c(c1)C(C)(C)C)Oc1ccc(cc1)N1C(=O)c2c(C1=O)cc(cc2)Oc1ccc2c(c1)C(=O)N(C2=O)*)C(C)(C)C	[H]c1ccc(cc1)c1cc(c(c(c1)C(C)(C)C)Oc1ccc(cc1)N1C(=O)c2c(C1=O)cc(cc2)Oc1ccc2c(c1)C(=O)N(C2=O)[H])C(C)(C)C	337	DSC
1006		*c1ccc2c(c1)C(=O)N(C2=O)c1ccc(cc1)Oc1c(cc(cc1C(C)(C)C)c1ccc(cc1)N1C(=O)c2c(C1=O)cc(cc2)C(C(F)(F)F)(C(F)(F)F)*)C(C)(C)C	O=C(N1[H])c2cc(C(C(F)(F)F)(C(F)(F)F)c3ccc(C(N4c5ccc(c6cc(C(C)(C)C)c(Oc7ccc([H])cc7)c(C(C)(C)C)c6)cc5)=O)c(C4=O)c3)ccc2C1=O	346	DSC
1007		*c1ccc(cc1)c1cc(c(c(c1)C(C)(C)C)Oc1ccc(cc1)N1C(=O)c2c(C1=O)cc(cc2)c1ccc2c(c1)C(=O)N(C2=O)*)C(C)(C)C	[H]c1ccc(cc1)c1cc(c(c(c1)C(C)(C)C)Oc1ccc(cc1)N1C(=O)c2c(C1=O)cc(cc2)c1ccc2c(c1)C(=O)N(C2=O)[H])C(C)(C)C	374	DSC
1008		*c1ccc(cc1)c1cc(c(c(c1)C(C)(C)C)Oc1ccc(cc1)N1C(=O)c2c(C1=O)cc(cc2)S(=O)(=O)c1ccc2c(c1)C(=O)N(C2=O)*)C(C)(C)C	[H]c1ccc(cc1)c1cc(c(c(c1)C(C)(C)C)Oc1ccc(cc1)N1C(=O)c2c(C1=O)cc(cc2)S(=O)(=O)c1ccc2c(c1)C(=O)N(C2=O)[H])C(C)(C)C	344	DSC
1009		*c1ccc2c(c1)C(=O)N(C2=O)c1ccc(c(c1)C(F)(F)F)Oc1c(cc(cc1C(C)(C)C)c1ccc(cc1)N1C(=O)c2c(C1=O)cc(cc2)C(=O)*)C(C)(C)C	O=C(N1[H])c2cc(C(c3ccc(C(N4c5ccc(c6cc(C(C)(C)C)c(Oc7c(C(F)(F)F)cc([H])cc7)c(C(C)(C)C)c6)cc5)=O)c(C4=O)c3)=O)ccc2C1=O	358	DSC
1010		*c1ccc(cc1)c1cc(c(c(c1)C(C)(C)C)Oc1ccc(cc1C(F)(F)F)N1C(=O)c2c(C1=O)cc(cc2)Oc1ccc2c(c1)C(=O)N(C2=O)*)C(C)(C)C	[H]c1ccc(cc1)c1cc(c(c(c1)C(C)(C)C)Oc1ccc(cc1C(F)(F)F)N1C(=O)c2c(C1=O)cc(cc2)Oc1ccc2c(c1)C(=O)N(C2=O)[H])C(C)(C)C	353	DSC
1011		*c1ccc2c(c1)C(=O)N(C2=O)c1ccc(c(c1)C(F)(F)F)Oc1c(cc(cc1C(C)(C)C)c1ccc(cc1)N1C(=O)c2c(C1=O)cc(cc2)C(C(F)(F)F)(C(F)(F)F)*)C(C)(C)C	O=C(N1[H])c2cc(C(C(F)(F)F)(C(F)(F)F)c3ccc(C(N4c5ccc(c6cc(C(C)(C)C)c(Oc7c(C(F)(F)F)cc([H])cc7)c(C(C)(C)C)c6)cc5)=O)c(C4=O)c3)ccc2C1=O	356	DSC
1012		*c1ccc(cc1)c1cc(c(c(c1)C(C)(C)C)Oc1ccc(cc1C(F)(F)F)N1C(=O)c2c(C1=O)cc(cc2)c1ccc2c(c1)C(=O)N(C2=O)*)C(C)(C)C	[H]c1ccc(cc1)c1cc(c(c(c1)C(C)(C)C)Oc1ccc(cc1C(F)(F)F)N1C(=O)c2c(C1=O)cc(cc2)c1ccc2c(c1)C(=O)N(C2=O)[H])C(C)(C)C	382	DSC
1013		*c1ccc(cc1)c1cc(c(c(c1)C(C)(C)C)Oc1ccc(cc1C(F)(F)F)N1C(=O)c2c(C1=O)cc(cc2)S(=O)(=O)c1ccc2c(c1)C(=O)N(C2=O)*)C(C)(C)C	[H]c1ccc(cc1)c1cc(c(c(c1)C(C)(C)C)Oc1ccc(cc1C(F)(F)F)N1C(=O)c2c(C1=O)cc(cc2)S(=O)(=O)c1ccc2c(c1)C(=O)N(C2=O)[H])C(C)(C)C	363	DSC
1014		*c1cc(cc(c1)N1C(=O)c2c(C1=O)cc(cc2)c1ccc2c(c1)C(=O)N(C2=O)*)C(=O)Oc1ccc(cc1)c1ccc(cc1)O[Si](C(C)(C)C)(C)C	[H]c1cc(cc(c1)N1C(=O)c2c(C1=O)cc(cc2)c1ccc2c(c1)C(=O)N(C2=O)[H])C(=O)Oc1ccc(cc1)c1ccc(cc1)O[Si](C(C)(C)C)(C)C	230	DSC
1015		*c1ccc(cc1)Sc1ccc(cc1)Sc1ccc(cc1)N1C(=O)c2c(C1=O)cc(cc2)Sc1ccc(cc1)Sc1ccc(cc1)Sc1ccc2c(c1)C(=O)N(C2=O)*	[H]c1ccc(cc1)Sc1ccc(cc1)Sc1ccc(cc1)N1C(=O)c2c(C1=O)cc(cc2)Sc1ccc(cc1)Sc1ccc(cc1)Sc1ccc2c(c1)C(=O)N(C2=O)[H]	192.1	DSC
1016		*c1ccc(cc1)Sc1ccc(cc1)Sc1ccc(cc1)Sc1ccc(cc1)N1C(=O)c2c(C1=O)cc(cc2)Sc1ccc(cc1)Sc1ccc(cc1)Sc1ccc2c(c1)C(=O)N(C2=O)*	[H]c1ccc(cc1)Sc1ccc(cc1)Sc1ccc(cc1)Sc1ccc(cc1)N1C(=O)c2c(C1=O)cc(cc2)Sc1ccc(cc1)Sc1ccc(cc1)Sc1ccc2c(c1)C(=O)N(C2=O)[H]	179.1	DSC
1017		*c1ccc(cc1)Sc1ccc(cc1)Sc1ccc(cc1)Sc1ccc(cc1)N1C(=O)c2c(C1=O)cc(cc2)Oc1ccc2c(c1)C(=O)N(C2=O)*	[H]c1ccc(cc1)Sc1ccc(cc1)Sc1ccc(cc1)Sc1ccc(cc1)N1C(=O)c2c(C1=O)cc(cc2)Oc1ccc2c(c1)C(=O)N(C2=O)[H]	196	DSC
1018		*c1ccc(cc1)Sc1ccc(cc1)Sc1ccc(cc1)Sc1ccc(cc1)N1C(=O)c2c(C1=O)cc(cc2)c1cccc2c1C(=O)N(C2=O)*	[H]c1ccc(cc1)Sc1ccc(cc1)Sc1ccc(cc1)Sc1ccc(cc1)N1C(=O)c2c(C1=O)cc(cc2)c1cccc2c1C(=O)N(C2=O)[H]	227.2	DSC
1019		*c1ccc(cc1)Sc1ccc(cc1)Sc1ccc(cc1)Sc1ccc(cc1)N1C(=O)c2c(C1=O)cc(cc2)c1ccc2c(c1)C(=O)N(C2=O)*	[H]c1ccc(cc1)Sc1ccc(cc1)Sc1ccc(cc1)Sc1ccc(cc1)N1C(=O)c2c(C1=O)cc(cc2)c1ccc2c(c1)C(=O)N(C2=O)[H]	226.9	DSC
1020		*c1ccc(cc1)Oc1cccc(c1)c1nc(cc(c1)c1ccccc1)c1cccc(c1)Oc1ccc(cc1)n1c(=O)c2c(c1=O)cc1c(c2)c(=O)n(c1=O)*	[H]c1ccc(cc1)Oc1cccc(c1)c1nc(cc(c1)c1ccccc1)c1cccc(c1)Oc1ccc(cc1)n1c(=O)c2c(c1=O)cc1c(c2)c(=O)n(c1=O)[H]	264	DSC
1021		*c1ccc(cc1)Oc1cccc(c1)c1nc(cc(c1)c1ccccc1)c1cccc(c1)Oc1ccc(cc1)N1C(=O)c2c(C1=O)cc(cc2)Oc1ccc2c(c1)C(=O)N(C2=O)*	[H]c1ccc(cc1)Oc1cccc(c1)c1nc(cc(c1)c1ccccc1)c1cccc(c1)Oc1ccc(cc1)N1C(=O)c2c(C1=O)cc(cc2)Oc1ccc2c(c1)C(=O)N(C2=O)[H]	224	DSC
1022		*c1ccc2c(c1)C(=O)N(C2=O)c1ccc(cc1)Oc1cccc(c1)c1nc(cc(c1)c1ccccc1)c1cccc(c1)Oc1ccc(cc1)N1C(=O)c2c(C1=O)cc(cc2)C(=O)*	O=C(N1[H])c2cc(C(c3ccc(C(N4c5ccc(Oc6cc(c7cc(c8ccccc8)cc(c9cc(Oc%10ccc([H])cc%10)ccc9)n7)ccc6)cc5)=O)c(C4=O)c3)=O)ccc2C1=O	260	DSC
1023		*c1ccc2c(c1)C(=O)N(C2=O)c1ccc(cc1)Oc1cccc(c1)c1nc(cc(c1)c1ccccc1)c1cccc(c1)Oc1ccc(cc1)N1C(=O)c2c(C1=O)cc(cc2)C(C(F)(F)F)(C(F)(F)F)*	O=C(N1[H])c2cc(C(C(F)(F)F)(C(F)(F)F)c3ccc(C(N4c5ccc(Oc6cc(c7cc(c8ccccc8)cc(c9cc(Oc%10ccc([H])cc%10)ccc9)n7)ccc6)cc5)=O)c(C4=O)c3)ccc2C1=O	180	DSC
1024		CC(CC(n1c(=O)c2c(c1=O)cc1c(c2)c(=O)n(c1=O)*)C(=O)Nc1ccc(cc1)Oc1ccc(cc1)NC(=O)Nc1ccc(cc1)Cc1ccc(cc1)NC(=O)Nc1ccc(cc1)Oc1ccc(cc1)NC(=O)C(CC(C)C)*)C	CC(CC(n1c(=O)c2c(c1=O)cc1c(c2)c(=O)n(c1=O)[H])C(=O)Nc1ccc(cc1)Oc1ccc(cc1)NC(=O)Nc1ccc(cc1)Cc1ccc(cc1)NC(=O)Nc1ccc(cc1)Oc1ccc(cc1)NC(=O)C(CC(C)C)[H])C	181.4	DSC
1025		CC(CC(n1c(=O)c2c(c1=O)cc1c(c2)c(=O)n(c1=O)*)C(=O)Nc1ccc(cc1)Oc1ccc(cc1)NC(=O)NC1CC(C)(C)CC(C1)(C)CNC(=O)Nc1ccc(cc1)Oc1ccc(cc1)NC(=O)C(CC(C)C)*)C	CC(CC(n1c(=O)c2c(c1=O)cc1c(c2)c(=O)n(c1=O)[H])C(=O)Nc1ccc(cc1)Oc1ccc(cc1)NC(=O)NC1CC(C)(C)CC(C1)(C)CNC(=O)Nc1ccc(cc1)Oc1ccc(cc1)NC(=O)C(CC(C)C)[H])C	147.5	DSC
1026		*C(=O)OCCN(c1ccccc1)CCOC(=O)c1ccc2c(c1)C(=O)N(C2=O)c1c(C)cc(cc1C)Cc1cc(C)c(c(c1)C)N1C(=O)c2c(C1=O)cc(cc2)*	O=C(c1ccc(C(N([H])C2=O)=O)c2c1)OCCN(CCOC(c3cc(C(N(c4c(C)cc(Cc5cc(C)c([H])c(C)c5)cc4C)C6=O)=O)c6cc3)=O)c7ccccc7	177	DSC
1027		*C(=O)OCCN(c1ccc(cc1)N=Nc1ccc(cc1)[N+](=O)[O-])CCOC(=O)c1ccc2c(c1)C(=O)N(C2=O)c1c(C)cc(cc1C)Cc1cc(C)c(c(c1)C)N1C(=O)c2c(C1=O)cc(cc2)*	O=C(c1ccc(C(N([H])C2=O)=O)c2c1)OCCN(CCOC(c3cc(C(N(c4c(C)cc(Cc5cc(C)c([H])c(C)c5)cc4C)C6=O)=O)c6cc3)=O)c7ccc(N=Nc8ccc([N+]([O-])=O)cc8)cc7	179	DSC
1028		*C(=O)OCCN(c1ccc(cc1)N=Nc1ccc(cc1[N+](=O)[O-])[N+](=O)[O-])CCOC(=O)c1ccc2c(c1)C(=O)N(C2=O)c1c(C)cc(cc1C)Cc1cc(C)c(c(c1)C)N1C(=O)c2c(C1=O)cc(cc2)*	O=C(c1ccc(C(N([H])C2=O)=O)c2c1)OCCN(CCOC(c3cc(C(N(c4c(C)cc(Cc5cc(C)c([H])c(C)c5)cc4C)C6=O)=O)c6cc3)=O)c7ccc(N=Nc8c([N+]([O-])=O)cc([N+]([O-])=O)cc8)cc7	176	DSC
1029		N#Cc1cc(ccc1N=Nc1ccc(cc1)N(CCOC(=O)c1ccc2c(c1)C(=O)N(C2=O)c1c(C)cc(cc1C)Cc1cc(C)c(c(c1)C)N1C(=O)c2c(C1=O)cc(cc2)*)CCOC(=O)*)[N+](=O)[O-]	N#Cc1c(N=Nc2ccc(N(CCOC(c3ccc(C(N([H])C4=O)=O)c4c3)=O)CCOC(c5cc(C(N(c6c(C)cc(Cc7cc(C)c([H])c(C)c7)cc6C)C8=O)=O)c8cc5)=O)cc2)ccc([N+]([O-])=O)c1	216	DSC
1030		*c1cccc(c1)C(=O)c1ccc(cc1)Oc1ccc(cc1C(F)(F)F)N1C(=O)c2c(C1=O)cc(cc2)Oc1ccc2c(c1)C(=O)N(C2=O)*	[H]c1cccc(c1)C(=O)c1ccc(cc1)Oc1ccc(cc1C(F)(F)F)N1C(=O)c2c(C1=O)cc(cc2)Oc1ccc2c(c1)C(=O)N(C2=O)[H]	224	DSC
1031		*c1ccc2c(c1)C(=O)N(C2=O)c1ccc(c(c1)C(F)(F)F)Oc1ccc(cc1)C(=O)c1cccc(c1)N1C(=O)c2c(C1=O)cc(cc2)C(=O)*	O=C(N1c2cc(C(F)(F)F)c(Oc3ccc(C(c4cc([H])ccc4)=O)cc3)cc2)c5cc(C(c6ccc(C(N([H])C7=O)=O)c7c6)=O)ccc5C1=O	242	DSC
1032		FC(c1cc(ccc1Oc1ccc(cc1)C(=O)c1cccc(c1)N1C(=O)c2c(C1=O)cc(cc2)C(C(F)(F)F)(C(F)(F)F)*)N1C(=O)c2c(C1=O)cc(cc2)*)(F)F	FC(F)(F)c1c(Oc2ccc(C(c3cc([H])ccc3)=O)cc2)ccc(N4C(c5ccc(C(C(F)(F)F)(C(F)(F)F)c6ccc(C(N([H])C7=O)=O)c7c6)cc5C4=O)=O)c1	222	DSC
1033		*c1cccc(c1)C(=O)c1ccc(cc1)Oc1ccc(cc1)N1C(=O)c2c(C1=O)cc(cc2)Oc1ccc2c(c1)C(=O)N(C2=O)*	[H]c1cccc(c1)C(=O)c1ccc(cc1)Oc1ccc(cc1)N1C(=O)c2c(C1=O)cc(cc2)Oc1ccc2c(c1)C(=O)N(C2=O)[H]	232	DSC
1034		*c1ccc2c(c1)C(=O)N(C2=O)c1ccc(cc1)Oc1ccc(cc1)C(=O)c1cccc(c1)N1C(=O)c2c(C1=O)cc(cc2)C(=O)*	O=C(N1c2ccc(Oc3ccc(C(c4cc([H])ccc4)=O)cc3)cc2)c5cc(C(c6ccc(C(N([H])C7=O)=O)c7c6)=O)ccc5C1=O	251	DSC
1035		*c1ccc2c(c1)C(=O)N(C2=O)c1ccc(cc1)Oc1ccc(cc1)C(=O)c1cccc(c1)N1C(=O)c2c(C1=O)cc(cc2)C(C(F)(F)F)(C(F)(F)F)*	O=C(N1c2ccc(Oc3ccc(C(c4cc([H])ccc4)=O)cc3)cc2)c5cc(C(C(F)(F)F)(C(F)(F)F)c6ccc(C(N([H])C7=O)=O)c7c6)ccc5C1=O	242	DSC
1036		S=C(Nc1ccc(cc1)n1c(=O)c2c(c1=O)cc1c(c2)c(=O)n(c1=O)*)N=Cc1ccc(c(c1)*)Cl	S=C(Nc1ccc(cc1)n1c(=O)c2c(c1=O)cc1c(c2)c(=O)n(c1=O)[H])N=Cc1ccc(c(c1)[H])Cl	276	DSC
1037		S=C(Nc1ccc(cc1)N1C(=O)c2c(C1=O)cc(cc2)*)N=Cc1ccc(c(c1)N1C(=O)c2c(C1=O)cc(cc2)C(=O)*)Cl	S=C(N=Cc1cc(N2C(c3ccc(C(c4ccc(C(NC5=O)=O)c5c4)=O)cc3C2=O)=O)c(Cl)cc1)Nc6ccc([H])cc6	274	DSC
1038		S=C(Nc1ccc(cc1)N1C(=O)c2c(C1=O)cc(cc2)*)N=Cc1ccc(c(c1)N1C(=O)c2c(C1=O)cc(cc2)C(C(F)(F)F)(C(F)(F)F)*)Cl	S=C(N=Cc1cc(N2C(c3ccc(C(c4ccc(C(N([H])C5=O)=O)c5c4)(C(F)(F)F)C(F)(F)F)cc3C2=O)=O)c(Cl)cc1)Nc6ccc([H])cc6	272	DSC
1039		*c1ccc(cc1)Oc1ccc(cc1)N1C(=O)c2c(C1=O)ccc(c2)[Si](O[Si](c1ccc2c(c1)C(=O)N(C2=O)c1ccc(cc1)Oc1ccc(cc1)c1nnc(o1)*)(C)C)(C)C	O=C(c1cc([Si](C)(C)O[Si](C)(C)c2cc(C(N(c3ccc(Oc4ccc(c5oc(c6ccc(Oc7ccc([H])cc7)cc6)nn5)cc4)cc3)C8=O)=O)c8cc2)ccc19)N([H])C9=O	183	DSC
1040		*c1ccc(cc1)Oc1cccc(c1)N1C(=O)c2c(C1=O)ccc(c2)[Si](O[Si](c1ccc2c(c1)C(=O)N(C2=O)c1cccc(c1)Oc1ccc(cc1)c1nnc(o1)*)(C)C)(C)C	O=C(c1cc([Si](C)(C)O[Si](C)(C)c2cc(C(N(c3cc(Oc4ccc(c5oc(c6ccc(Oc7cc([H])ccc7)cc6)nn5)cc4)ccc3)C8=O)=O)c8cc2)ccc19)N([H])C9=O	165	DSC
1041		*CCN1C(=O)c2c(C1=O)cc(cc2)C(C(F)(F)F)(C(F)(F)F)c1ccc2c(c1)C(=O)N(C2=O)*	[H]CCN1C(=O)c2c(C1=O)cc(cc2)C(C(F)(F)F)(C(F)(F)F)c1ccc2c(c1)C(=O)N(C2=O)[H]	180	DSC
1042		*CCCN1C(=O)c2c(C1=O)cc(cc2)C(C(F)(F)F)(C(F)(F)F)c1ccc2c(c1)C(=O)N(C2=O)*	[H]CCCN1C(=O)c2c(C1=O)cc(cc2)C(C(F)(F)F)(C(F)(F)F)c1ccc2c(c1)C(=O)N(C2=O)[H]	190	DSC
1043		*CCCCN1C(=O)c2c(C1=O)cc(cc2)C(C(F)(F)F)(C(F)(F)F)c1ccc2c(c1)C(=O)N(C2=O)*	[H]CCCCN1C(=O)c2c(C1=O)cc(cc2)C(C(F)(F)F)(C(F)(F)F)c1ccc2c(c1)C(=O)N(C2=O)[H]	180	DSC
1044		*CCCCCN1C(=O)c2c(C1=O)cc(cc2)C(C(F)(F)F)(C(F)(F)F)c1ccc2c(c1)C(=O)N(C2=O)*	[H]CCCCCN1C(=O)c2c(C1=O)cc(cc2)C(C(F)(F)F)(C(F)(F)F)c1ccc2c(c1)C(=O)N(C2=O)[H]	160	DSC
1045		*CCCCCCCN1C(=O)c2c(C1=O)ccc(c2)C(C(F)(F)F)(C(F)(F)F)c1ccc2c(c1)C(=O)N(C2=O)*	[H]CCCCCCCN1C(=O)c2c(C1=O)ccc(c2)C(C(F)(F)F)(C(F)(F)F)c1ccc2c(c1)C(=O)N(C2=O)[H]	135	DSC
1046		*CCCCCCCCN1C(=O)c2c(C1=O)ccc(c2)C(C(F)(F)F)(C(F)(F)F)c1ccc2c(c1)C(=O)N(C2=O)*	[H]CCCCCCCCN1C(=O)c2c(C1=O)ccc(c2)C(C(F)(F)F)(C(F)(F)F)c1ccc2c(c1)C(=O)N(C2=O)[H]	122	DSC
1047		*CCCCCCCCCN1C(=O)c2c(C1=O)cc(cc2)C(C(F)(F)F)(C(F)(F)F)c1ccc2c(c1)C(=O)N(C2=O)*	[H]CCCCCCCCCN1C(=O)c2c(C1=O)cc(cc2)C(C(F)(F)F)(C(F)(F)F)c1ccc2c(c1)C(=O)N(C2=O)[H]	110	DSC
1048		*CCCCCCCCCCN1C(=O)c2c(C1=O)cc(cc2)C(C(F)(F)F)(C(F)(F)F)c1ccc2c(c1)C(=O)N(C2=O)*	[H]CCCCCCCCCCN1C(=O)c2c(C1=O)cc(cc2)C(C(F)(F)F)(C(F)(F)F)c1ccc2c(c1)C(=O)N(C2=O)[H]	115	DSC
1049		*CCCCCCCCCCCCN1C(=O)c2c(C1=O)cc(cc2)C(C(F)(F)F)(C(F)(F)F)c1ccc2c(c1)C(=O)N(C2=O)*	[H]CCCCCCCCCCCCN1C(=O)c2c(C1=O)cc(cc2)C(C(F)(F)F)(C(F)(F)F)c1ccc2c(c1)C(=O)N(C2=O)[H]	100	DSC
1050		*c1ccc(cc1)Sc1ccc(s1)Sc1ccc(cc1)N1C(=O)c2c(C1=O)cc(cc2)Sc1ccc(cc1)Sc1ccc(cc1)Sc1ccc2c(c1)C(=O)N(C2=O)*	[H]c1ccc(cc1)Sc1ccc(s1)Sc1ccc(cc1)N1C(=O)c2c(C1=O)cc(cc2)Sc1ccc(cc1)Sc1ccc(cc1)Sc1ccc2c(c1)C(=O)N(C2=O)[H]	185	DSC
1051		*c1ccc(cc1)Sc1ccc(s1)Sc1ccc(cc1)N1C(=O)c2c(C1=O)cc(cc2)Oc1ccc2c(c1)C(=O)N(C2=O)*	[H]c1ccc(cc1)Sc1ccc(s1)Sc1ccc(cc1)N1C(=O)c2c(C1=O)cc(cc2)Oc1ccc2c(c1)C(=O)N(C2=O)[H]	220	DSC
1052		*c1ccc(cc1)Sc1ccc(s1)Sc1ccc(s1)Sc1ccc(s1)Sc1ccc(cc1)N1C(=O)c2c(C1=O)cc(cc2)Sc1ccc(cc1)Sc1ccc(cc1)Sc1ccc2c(c1)C(=O)N(C2=O)*	[H]c1ccc(cc1)Sc1ccc(s1)Sc1ccc(s1)Sc1ccc(s1)Sc1ccc(cc1)N1C(=O)c2c(C1=O)cc(cc2)Sc1ccc(cc1)Sc1ccc(cc1)Sc1ccc2c(c1)C(=O)N(C2=O)[H]	177	DSC
1053		*c1ccc(cc1)Sc1ccc(s1)Sc1ccc(s1)Sc1ccc(s1)Sc1ccc(cc1)N1C(=O)c2c(C1=O)cc(cc2)Oc1ccc2c(c1)C(=O)N(C2=O)*	[H]c1ccc(cc1)Sc1ccc(s1)Sc1ccc(s1)Sc1ccc(s1)Sc1ccc(cc1)N1C(=O)c2c(C1=O)cc(cc2)Oc1ccc2c(c1)C(=O)N(C2=O)[H]	157	DSC
1054		O=C(Nc1ccc(c(c1)N1C(=O)c2c(C1=O)cc(cc2)*)C)OCCN(c1ccc(cc1)N=Nc1ccc(cc1)[N+](=O)[O-])CCOC(=O)Nc1cc(ccc1C)N1C(=O)c2c(C1=O)cc(cc2)C(C(F)(F)F)(C(F)(F)F)*	O=C(OCCN(CCOC(Nc1c(C)ccc(N2C(c3ccc(C(c4ccc(C(N([H])C5=O)=O)c5c4)(C(F)(F)F)C(F)(F)F)cc3C2=O)=O)c1)=O)c6ccc(N=Nc7ccc([N+]([O-])=O)cc7)cc6)Nc8cc([H])c(C)cc8	196	DSC
1055		*c1cccc(c1)Oc1cccc(c1)Oc1cccc(c1)N1C(=O)C2C(C1=O)C1C=CC2C2C1C(=O)N(C2=O)*	[H]c1cccc(c1)Oc1cccc(c1)Oc1cccc(c1)N1C(=O)C2C(C1=O)C1C=CC2C2C1C(=O)N(C2=O)[H]	162	DSC
1056		*Cc1ccc(o1)C(c1ccc(o1)Cn1c(=O)c2c(c1=O)cc1c(c2)c(=O)n(c1=O)*)(C)C	[H]Cc1ccc(o1)C(c1ccc(o1)Cn1c(=O)c2c(c1=O)cc1c(c2)c(=O)n(c1=O)[H])(C)C	138	DSC
1057		*Cc1ccc(o1)C(c1ccc(o1)CN1C(=O)c2c(C1=O)cc(cc2)Oc1ccc2c(c1)C(=O)N(C2=O)*)(C)C	[H]Cc1ccc(o1)C(c1ccc(o1)CN1C(=O)c2c(C1=O)cc(cc2)Oc1ccc2c(c1)C(=O)N(C2=O)[H])(C)C	116	DSC
1058		*Cc1ccc(o1)C(c1ccc(o1)CN1C(=O)c2c(C1=O)cc(cc2)C(C(F)(F)F)(C(F)(F)F)c1ccc2c(c1)C(=O)N(C2=O)*)(C)C	[H]Cc1ccc(o1)C(c1ccc(o1)CN1C(=O)c2c(C1=O)cc(cc2)C(C(F)(F)F)(C(F)(F)F)c1ccc2c(c1)C(=O)N(C2=O)[H])(C)C	134	DSC
1059		*Cc1ccc(o1)C(c1ccc(o1)CN1C(=O)c2c(C1=O)cc(cc2)c1ccc2c(c1)C(=O)N(C2=O)*)(C)C	[H]Cc1ccc(o1)C(c1ccc(o1)CN1C(=O)c2c(C1=O)cc(cc2)c1ccc2c(c1)C(=O)N(C2=O)[H])(C)C	129	DSC
1060		CCC(c1ccc(o1)C*)(c1ccc(o1)Cn1c(=O)c2c(c1=O)cc1c(c2)c(=O)n(c1=O)*)C	CCC(c1ccc(o1)C[H])(c1ccc(o1)Cn1c(=O)c2c(c1=O)cc1c(c2)c(=O)n(c1=O)[H])C	143	DSC
1061		CCCC(c1ccc(o1)C*)(c1ccc(o1)Cn1c(=O)c2c(c1=O)cc1c(c2)c(=O)n(c1=O)*)C	CCCC(c1ccc(o1)C[H])(c1ccc(o1)Cn1c(=O)c2c(c1=O)cc1c(c2)c(=O)n(c1=O)[H])C	134	DSC
1062		*Cc1ccc(o1)C(c1ccc(o1)Cn1c(=O)c2c(c1=O)cc1c(c2)c(=O)n(c1=O)*)C	[H]Cc1ccc(o1)C(c1ccc(o1)Cn1c(=O)c2c(c1=O)cc1c(c2)c(=O)n(c1=O)[H])C	116	DSC
1063		*Cc1ccc(o1)C(c1ccc(o1)CN1C(=O)c2c(C1=O)cc(cc2)Oc1ccc2c(c1)C(=O)N(C2=O)*)C	[H]Cc1ccc(o1)C(c1ccc(o1)CN1C(=O)c2c(C1=O)cc(cc2)Oc1ccc2c(c1)C(=O)N(C2=O)[H])C	129	DSC
1064		*c1ccc(cc1)Oc1ccc(cc1c1ccccc1)n1c(=O)c2c(c1=O)cc1c(c2)c(=O)n(c1=O)*	[H]c1ccc(cc1)Oc1ccc(cc1c1ccccc1)n1c(=O)c2c(c1=O)cc1c(c2)c(=O)n(c1=O)[H]	333	DSC
1065		*C(=O)Nc1cccc(n1)NC(=O)c1ccc2c(c1)C(=O)N(C2=O)c1cc(cc(c1)N1C(=O)c2c(C1=O)cc(cc2)*)c1oc2c(n1)cccc2	O=C(c1ccc(C(N([H])C2=O)=O)c2c1)Nc3nc(NC(c4cc(C(N(c5cc([H])cc(c6nc7ccccc7o6)c5)C8=O)=O)c8cc4)=O)ccc3	365	DSC
1066		*C(=O)Nc1ccc(cc1)S(=O)(=O)c1ccc(cc1)NC(=O)c1ccc2c(c1)C(=O)N(C2=O)c1cc(cc(c1)N1C(=O)c2c(C1=O)cc(cc2)*)c1oc2c(n1)cccc2	O=C(c1ccc(C(N([H])C2=O)=O)c2c1)Nc3ccc(S(=O)(c4ccc(NC(c5cc(C(N(c6cc([H])cc(c7nc8ccccc8o7)c6)C9=O)=O)c9cc5)=O)cc4)=O)cc3	367	DSC
1067		*C(=O)Nc1cc(NC(=O)c2ccc3c(c2)C(=O)N(C3=O)c2cc(cc(c2)N2C(=O)c3c(C2=O)cc(cc3)*)c2oc3c(n2)cccc3)cc(c1)c1[nH]c2c(n1)cccc2	O=C(c1ccc(C(N([H])C2=O)=O)c2c1)Nc3cc(c4nc5ccccc5[nH]4)cc(NC(c6cc(C(N(c7cc([H])cc(c8nc9ccccc9o8)c7)C%10=O)=O)c%10cc6)=O)c3	371	DSC
1068		*C(=O)Nc1cccc(n1)NC(=O)c1ccc2c(c1)C(=O)N(C2=O)c1cc(cc(c1)N1C(=O)c2c(C1=O)cc(cc2)*)c1sc2c(n1)cccc2	O=C(c1ccc(C(N([H])C2=O)=O)c2c1)Nc3nc(NC(c4cc(C(N(c5cc([H])cc(c6nc7ccccc7s6)c5)C8=O)=O)c8cc4)=O)ccc3	358	DSC
1069		*C(=O)Nc1ccc(cc1)NC(=O)c1ccc2c(c1)C(=O)N(C2=O)c1cc(cc(c1)N1C(=O)c2c(C1=O)cc(cc2)*)c1sc2c(n1)cccc2	O=C(c1ccc(C(N([H])C2=O)=O)c2c1)Nc3ccc(NC(c4cc(C(N(c5cc([H])cc(c6nc7ccccc7s6)c5)C8=O)=O)c8cc4)=O)cc3	356	DSC
1070		*C(=O)Nc1ccc(cc1)S(=O)(=O)c1ccc(cc1)NC(=O)c1ccc2c(c1)C(=O)N(C2=O)c1cc(cc(c1)N1C(=O)c2c(C1=O)cc(cc2)*)c1sc2c(n1)cccc2	O=C(c1ccc(C(N([H])C2=O)=O)c2c1)Nc3ccc(S(=O)(c4ccc(NC(c5cc(C(N(c6cc([H])cc(c7nc8ccccc8s7)c6)C9=O)=O)c9cc5)=O)cc4)=O)cc3	357	DSC
1071		*C(=O)Nc1cc(NC(=O)c2ccc3c(c2)C(=O)N(C3=O)c2cc(cc(c2)N2C(=O)c3c(C2=O)cc(cc3)*)c2sc3c(n2)cccc3)cc(c1)c1[nH]c2c(n1)cccc2	O=C(c1ccc(C(N([H])C2=O)=O)c2c1)Nc3cc(c4nc5ccccc5[nH]4)cc(NC(c6cc(C(N(c7cc([H])cc(c8nc9ccccc9s8)c7)C%10=O)=O)c%10cc6)=O)c3	368	DSC
1072		*C(=O)Nc1cccc(n1)NC(=O)c1ccc2c(c1)C(=O)N(C2=O)c1cccc(c1)N1C(=O)c2c(C1=O)cc(cc2)*	O=C(c1ccc(C(N([H])C2=O)=O)c2c1)Nc3nc(NC(c4cc(C(N(c5cc([H])ccc5)C6=O)=O)c6cc4)=O)ccc3	339	DSC
1073		*C(=O)Nc1ccc(cc1)NC(=O)c1ccc2c(c1)C(=O)N(C2=O)c1cccc(c1)N1C(=O)c2c(C1=O)cc(cc2)*	O=C(c1ccc(C(N([H])C2=O)=O)c2c1)Nc3ccc(NC(c4cc(C(N(c5cc([H])ccc5)C6=O)=O)c6cc4)=O)cc3	341	DSC
1074		*C(=O)Nc1ccc(cc1)S(=O)(=O)c1ccc(cc1)NC(=O)c1ccc2c(c1)C(=O)N(C2=O)c1cccc(c1)N1C(=O)c2c(C1=O)cc(cc2)*	O=C(c1ccc(C(N([H])C2=O)=O)c2c1)Nc3ccc(S(=O)(c4ccc(NC(c5cc(C(N(c6cc([H])ccc6)C7=O)=O)c7cc5)=O)cc4)=O)cc3	342	DSC
1075		*C(=O)Nc1cc(NC(=O)c2ccc3c(c2)C(=O)N(C3=O)c2cccc(c2)N2C(=O)c3c(C2=O)cc(cc3)*)cc(c1)c1[nH]c2c(n1)cccc2	O=C(c1ccc(C(N([H])C2=O)=O)c2c1)Nc3cc(c4nc5ccccc5[nH]4)cc(NC(c6cc(C(N(c7cc([H])ccc7)C8=O)=O)c8cc6)=O)c3	361	DSC
1076		*C(=O)Nc1ccc(cc1)Oc1cccc(c1)Oc1ccc(cc1)NC(=O)c1ccc2c(c1)C(=O)N(C2=O)c1ccc(cc1)Sc1ccc(cc1)Oc1ccc(cc1)Sc1ccc(cc1)N1C(=O)c2c(C1=O)cc(cc2)*	O=C(c1ccc(C(N([H])C2=O)=O)c2c1)Nc3ccc(Oc4cc(Oc5ccc(NC(c6cc(C(N(c7ccc(Sc8ccc(Oc9ccc(Sc%10ccc([H])cc%10)cc9)cc8)cc7)C%11=O)=O)c%11cc6)=O)cc5)ccc4)cc3	179	DSC
1077		O=C1c2cc(ccc2C(=O)N1c1ccc(cc1C(C)(C)C)Cc1ccc(c(c1)C(C)(C)C)*)Sc1ccc2c(c1)C(=O)N(C2=O)*	O=C1c2cc(ccc2C(=O)N1c1ccc(cc1C(C)(C)C)Cc1ccc(c(c1)C(C)(C)C)[H])Sc1ccc2c(c1)C(=O)N(C2=O)[H]	286	DSC
1078		O=C1c2cc(ccc2C(=O)N1c1ccc(cc1C(C)(C)C)Cc1ccc(c(c1)C(C)(C)C)*)S(=O)(=O)c1ccc2c(c1)C(=O)N(C2=O)*	O=C1c2cc(ccc2C(=O)N1c1ccc(cc1C(C)(C)C)Cc1ccc(c(c1)C(C)(C)C)[H])S(=O)(=O)c1ccc2c(c1)C(=O)N(C2=O)[H]	314	DSC
1079		N#Cc1c(cccc1Oc1cccc(c1)Oc1cccc(c1C#N)Oc1cccc(c1)NC(=O)*)Oc1cccc(c1)NC(=O)c1ccc2c(c1)C(=O)N(C2=O)c1cccc(c1)Oc1cccc(c1C#N)Oc1cccc(c1)N1C(=O)c2c(C1=O)cc(cc2)*	N#Cc1c(Oc2cc(Oc3c(C#N)c(Oc4cc(NC(c5ccc(C(N([H])C6=O)=O)c6c5)=O)ccc4)ccc3)ccc2)cccc1Oc7cc(NC(c8cc(C(N(c9cc(Oc%10c(C#N)c(Oc%11cc([H])ccc%11)ccc%10)ccc9)C%12=O)=O)c%12cc8)=O)ccc7	193	DSC
1080		N#Cc1c(cccc1Oc1cccc(c1)N1C(=O)c2c(C1=O)cc(cc2)*)Oc1cccc(c1)N1C(=O)c2c(C1=O)cc(cc2)C(=O)Nc1cccc(c1)Oc1cccc(c1C#N)Oc1cccc(c1)NC(=O)*	N#Cc1c(Oc2cc([H])ccc2)cccc1Oc3cc(N4C(c5ccc(C(Nc6cc(Oc7c(C#N)c(Oc8cc(NC(c9ccc(C(N([H])C%10=O)=O)c%10c9)=O)ccc8)ccc7)ccc6)=O)cc5C4=O)=O)ccc3	214	DSC
1081		N#Cc1c(cccc1Oc1cccc(c1)N1C(=O)c2c(C1=O)cc(cc2)*)Oc1cccc(c1)N1C(=O)c2c(C1=O)ccc(c2)C(=O)Nc1ccc(cc1)Oc1cccc(c1)Oc1ccc(cc1)NC(=O)*	N#Cc1c(Oc2cc([H])ccc2)cccc1Oc3cc(N4C(c5cc(C(Nc6ccc(Oc7cc(Oc8ccc(NC(c9ccc(C(N([H])C%10=O)=O)c%10c9)=O)cc8)ccc7)cc6)=O)ccc5C4=O)=O)ccc3	207	DSC
1082		N#Cc1c(cccc1Oc1cccc(c1)Oc1cccc(c1C#N)Oc1cccc(c1)NC(=O)*)Oc1cccc(c1)NC(=O)c1ccc2c(c1)C(=O)N(C2=O)c1ccc(cc1)Oc1cccc(c1C#N)Oc1ccc(cc1)N1C(=O)c2c(C1=O)cc(cc2)*	N#Cc1c(Oc2cc(Oc3c(C#N)c(Oc4cc(NC(c5ccc(C(N([H])C6=O)=O)c6c5)=O)ccc4)ccc3)ccc2)cccc1Oc7cc(NC(c8cc(C(N(c9ccc(Oc%10c(C#N)c(Oc%11ccc([H])cc%11)ccc%10)cc9)C%12=O)=O)c%12cc8)=O)ccc7	199	DSC
1083		N#Cc1c(cccc1Oc1ccc(cc1)N1C(=O)c2c(C1=O)cc(cc2)*)Oc1ccc(cc1)N1C(=O)c2c(C1=O)cc(cc2)C(=O)Nc1ccc(cc1)Oc1cccc(c1C#N)Oc1ccc(cc1)NC(=O)*	N#Cc1c(Oc2ccc([H])cc2)cccc1Oc3ccc(N4C(c5ccc(C(Nc6ccc(Oc7c(C#N)c(Oc8ccc(NC(c9ccc(C(N([H])C%10=O)=O)c%10c9)=O)cc8)ccc7)cc6)=O)cc5C4=O)=O)cc3	220	DSC
1084		N#Cc1c(cccc1Oc1ccc(cc1)N1C(=O)c2c(C1=O)cc(cc2)*)Oc1ccc(cc1)N1C(=O)c2c(C1=O)cc(cc2)C(=O)Nc1ccc(cc1)Oc1cccc(c1)Oc1ccc(cc1)NC(=O)*	N#Cc1c(Oc2ccc([H])cc2)cccc1Oc3ccc(N4C(c5ccc(C(Nc6ccc(Oc7cc(Oc8ccc(NC(c9ccc(C(N([H])C%10=O)=O)c%10c9)=O)cc8)ccc7)cc6)=O)cc5C4=O)=O)cc3	217	DSC
1085		*C(=O)Nc1ccc(cc1)c1ccc(cc1)NC(=O)c1ccc2c(c1)C(=O)N(C2=O)c1ccc(c(c1)c1ccccc1)Oc1ccc(cc1c1ccccc1)N1C(=O)c2c(C1=O)cc(cc2)*	O=C(c1ccc(C(N([H])C2=O)=O)c2c1)Nc3ccc(c4ccc(NC(c5cc(C(N(c6cc(c7ccccc7)c(Oc8c(c9ccccc9)cc([H])cc8)cc6)C%10=O)=O)c%10cc5)=O)cc4)cc3	358	DSC
1086		*C(=O)Nc1ccc(cc1)Oc1ccc(cc1)NC(=O)c1ccc2c(c1)C(=O)N(C2=O)c1ccc(c(c1)c1ccccc1)Oc1ccc(cc1c1ccccc1)N1C(=O)c2c(C1=O)cc(cc2)*	O=C(c1ccc(C(N([H])C2=O)=O)c2c1)Nc3ccc(Oc4ccc(NC(c5cc(C(N(c6cc(c7ccccc7)c(Oc8c(c9ccccc9)cc([H])cc8)cc6)C%10=O)=O)c%10cc5)=O)cc4)cc3	345	DSC
1087		*C(=O)Nc1cc(ccc1Oc1cccc2c1cccc2Oc1ccc(cc1NC(=O)c1ccc2c(c1)C(=O)N(C2=O)c1ccc(c(c1)c1ccccc1)Oc1ccc(cc1c1ccccc1)N1C(=O)c2c(C1=O)cc(cc2)*)C(F)(F)F)C(F)(F)F	O=C(c1ccc(C(N([H])C2=O)=O)c2c1)Nc3c(Oc4c5cccc(Oc6c(NC(c7cc(C(N(c8cc(c9ccccc9)c(Oc%10c(c%11ccccc%11)cc([H])cc%10)cc8)C%12=O)=O)c%12cc7)=O)cc(C(F)(F)F)cc6)c5ccc4)ccc(C(F)(F)F)c3	376	DSC
1088		*C(=O)Nc1ccc(c(c1)c1ccccc1)Oc1ccc(cc1c1ccccc1)NC(=O)c1ccc2c(c1)C(=O)N(C2=O)c1ccc(c(c1)c1ccccc1)Oc1ccc(cc1c1ccccc1)N1C(=O)c2c(C1=O)cc(cc2)*	O=C(c1ccc(C(N([H])C2=O)=O)c2c1)Nc3cc(c4ccccc4)c(Oc5c(c6ccccc6)cc(NC(c7cc(C(N(c8cc(c9ccccc9)c(Oc%10c(c%11ccccc%11)cc([H])cc%10)cc8)C%12=O)=O)c%12cc7)=O)cc5)cc3	369	DSC
1089		*c1ccc(cc1)Oc1ccc(cc1)S(=O)(=O)c1ccc(cc1)Oc1ccc(cc1)N1C(=O)c2c(C1=O)cc(cc2)Oc1ccc(cc1)Oc1ccc2c(c1)C(=O)N(C2=O)*	[H]c1ccc(cc1)Oc1ccc(cc1)S(=O)(=O)c1ccc(cc1)Oc1ccc(cc1)N1C(=O)c2c(C1=O)cc(cc2)Oc1ccc(cc1)Oc1ccc2c(c1)C(=O)N(C2=O)[H]	201	DSC
1090		*c1ccc(cc1)Oc1ccc(cc1)S(=O)(=O)c1ccc(cc1)Oc1ccc(cc1)N1C(=O)c2c(C1=O)cc(cc2)Oc1ccc(cc1)C(c1ccc(cc1)Oc1ccc2c(c1)C(=O)N(C2=O)*)(C)C	[H]c1ccc(cc1)Oc1ccc(cc1)S(=O)(=O)c1ccc(cc1)Oc1ccc(cc1)N1C(=O)c2c(C1=O)cc(cc2)Oc1ccc(cc1)C(c1ccc(cc1)Oc1ccc2c(c1)C(=O)N(C2=O)[H])(C)C	200	DSC
1091		*c1ccc(cc1)Oc1ccc(cc1)S(=O)(=O)c1ccc(cc1)Oc1ccc(cc1)N1C(=O)c2c(C1=O)cc(cc2)Oc1cccc2c1cccc2Oc1ccc2c(c1)C(=O)N(C2=O)*	[H]c1ccc(cc1)Oc1ccc(cc1)S(=O)(=O)c1ccc(cc1)Oc1ccc(cc1)N1C(=O)c2c(C1=O)cc(cc2)Oc1cccc2c1cccc2Oc1ccc2c(c1)C(=O)N(C2=O)[H]	201	DSC
1092		*c1ccc(cc1)Oc1ccc(cc1)C(=O)c1ccc(cc1)Oc1ccc(cc1)N1C(=O)c2c(C1=O)cc(cc2)Oc1cccc(c1)Oc1ccc2c(c1)C(=O)N(C2=O)*	[H]c1ccc(cc1)Oc1ccc(cc1)C(=O)c1ccc(cc1)Oc1ccc(cc1)N1C(=O)c2c(C1=O)cc(cc2)Oc1cccc(c1)Oc1ccc2c(c1)C(=O)N(C2=O)[H]	201	DSC
1093		*C(=S)Nc1ccc(cc1)Oc1ccc(cc1)NC(=S)n1c(=O)c2c(c1=O)cc1c(c2)c(=O)n(c1=O)*	[H]C(=S)Nc1ccc(cc1)Oc1ccc(cc1)NC(=S)n1c(=O)c2c(c1=O)cc1c(c2)c(=O)n(c1=O)[H]	265	DSC
1094		*C(=S)Nc1ccc(cc1)Oc1ccc(cc1)NC(=S)N1C(=O)c2c(C1=O)cc(cc2)C(=O)c1ccc2c(c1)C(=O)N(C2=O)*	[H]C(=S)Nc1ccc(cc1)Oc1ccc(cc1)NC(=S)N1C(=O)c2c(C1=O)cc(cc2)C(=O)c1ccc2c(c1)C(=O)N(C2=O)[H]	262	DSC
1095		*C(=S)Nc1ccc(cc1)Oc1ccc(cc1)NC(=S)N1C(=O)c2c(C1=O)cc(cc2)C(C(F)(F)F)(C(F)(F)F)c1ccc2c(c1)C(=O)N(C2=O)*	[H]C(=S)Nc1ccc(cc1)Oc1ccc(cc1)NC(=S)N1C(=O)c2c(C1=O)cc(cc2)C(C(F)(F)F)(C(F)(F)F)c1ccc2c(c1)C(=O)N(C2=O)[H]	260	DSC
1096		*c1ccc(cc1)Oc1ccc(cc1)N1C(=O)CC(C1=O)C1C=C(C)C2C(C1)C(=O)N(C2=O)*	[H]c1ccc(cc1)Oc1ccc(cc1)N1C(=O)CC(C1=O)C1C=C(C)C2C(C1)C(=O)N(C2=O)[H]	278	DSC
1097		CCCCCCCCCCCCOc1cc(cc(c1OCCCCCCCCCCCC)OCCCCCCCCCCCC)C(=O)Oc1ccc(cc1)NC(=O)c1cc(cc(c1)c1cccc(c1)N1C(=O)CC(C1=O)C1C=C(C)C2C(C1)C(=O)N(C2=O)*)c1cccc(c1)*	CCCCCCCCCCCCOc1cc(cc(c1OCCCCCCCCCCCC)OCCCCCCCCCCCC)C(=O)Oc1ccc(cc1)NC(=O)c1cc(cc(c1)c1cccc(c1)N1C(=O)CC(C1=O)C1C=C(C)C2C(C1)C(=O)N(C2=O)[H])c1cccc(c1)[H]	270	DSC
1098		CCCCCCCCCCCCOc1cc(cc(c1OCCCCCCCCCCCC)OCCCCCCCCCCCC)C(=O)Oc1ccc(cc1)NC(=O)c1cc(cc(c1)c1cccc(c1)N1C(=O)c2c(C1=O)ccc(c2)S(=O)(=O)c1ccc2c(c1)C(=O)N(C2=O)*)c1cccc(c1)*	CCCCCCCCCCCCOc1cc(cc(c1OCCCCCCCCCCCC)OCCCCCCCCCCCC)C(=O)Oc1ccc(cc1)NC(=O)c1cc(cc(c1)c1cccc(c1)N1C(=O)c2c(C1=O)ccc(c2)S(=O)(=O)c1ccc2c(c1)C(=O)N(C2=O)[H])c1cccc(c1)[H]	268	DSC
1099		*c1ccc(cc1)Oc1cccc(c1)N1C(=O)c2ccc3c4c2c(C1=O)ccc4C(=O)N(C3=O)c1cccc(c1)Oc1ccc(cc1)c1nnc(o1)*	O=C(c1c2c3ccc(C(N(c4cc(Oc5ccc(c6oc(c7ccc(Oc8cc([H])ccc8)cc7)nn6)cc5)ccc4)C9=O)=O)c2c9cc1)N([H])C3=O	318	DSC
1100		N#CC(=C(c1ccc(cc1)N(CCOC(=O)c1ccc2c(c1)C(=O)N(C2=O)c1c(C)cc(cc1C)Cc1cc(C)c(c(c1)C)N1C(=O)c2c(C1=O)cc(cc2)*)CCOC(=O)*)C#N)C#N	N#C/C(C#N)=C(C#N)\c1ccc(N(CCOC(c2ccc(C(N([H])C3=O)=O)c3c2)=O)CCOC(c4cc(C(N(c5c(C)cc(Cc6cc(C)c([H])c(C)c6)cc5C)C7=O)=O)c7cc4)=O)cc1	208	DSC
1101		*C(=O)OCCN(c1ccccc1)CCOC(=O)c1ccc2c(c1)C(=O)N(C2=O)c1ccc(c(c1)N1C(=O)c2c(C1=O)cc(cc2)*)N=Nc1ccccc1	O=C(c1ccc(C(N([H])C2=O)=O)c2c1)OCCN(CCOC(c3cc(C(N(c4cc([H])c(N=Nc5ccccc5)cc4)C6=O)=O)c6cc3)=O)c7ccccc7	156	DSC
1102		N#CC(=C(c1ccc(cc1)N=Nc1ccc(cc1N1C(=O)c2c(C1=O)cc(cc2)*)N1C(=O)c2c(C1=O)cc(cc2)C(=O)OCCN(c1ccc(cc1)C(=C(C#N)C#N)C#N)CCOC(=O)*)C#N)C#N	N#C/C(C#N)=C(C#N)\c1ccc(N=Nc2c([H])cc(N3C(c4ccc(C(OCCN(CCOC(c5ccc(C(N([H])C6=O)=O)c6c5)=O)c7ccc(/C(C#N)=C(C#N)\C#N)cc7)=O)cc4C3=O)=O)cc2)cc1	187	DSC
1103		*C(=O)OCCN(c1ccc(cc1)N=Nc1ccccc1)CCOC(=O)c1ccc2c(c1)C(=O)N(C2=O)c1ccc(c(c1)N1C(=O)c2c(C1=O)ccc(c2)*)N=Nc1ccccc1	O=C(c1cc(C(N([H])C2=O)=O)c2cc1)OCCN(CCOC(c3cc(C(N(c4cc([H])c(N=Nc5ccccc5)cc4)C6=O)=O)c6cc3)=O)c7ccc(N=Nc8ccccc8)cc7	119	DSC
1104		N#CC(=C(C#N)C#N)c1ccc(cc1)N=Nc1ccc(cc1)N(CCOC(=O)*)CCOC(=O)c1ccc2c(c1)C(=O)N(C2=O)c1ccc(c(c1)N1C(=O)c2c(C1=O)ccc(c2)*)N=Nc1ccc(cc1)C(=C(C#N)C#N)C#N	N#C/C(c1ccc(N=Nc2ccc(N(CCOC(c3cc(C(N(c4cc([H])c(N=Nc5ccc(/C(C#N)=C(C#N)\C#N)cc5)cc4)C6=O)=O)c6cc3)=O)CCOC(c7cc(C(N([H])C8=O)=O)c8cc7)=O)cc2)cc1)=C(C#N)/C#N	121	DSC
1105		CCCCCCCCOc1c2c(=O)n(c(=O)c2c(c2c1c(=O)n(c2=O)*)OCCCCCCCC)c1ccc(cc1C)c1ccc(c(c1)C)*	CCCCCCCCOc1c2c(=O)n(c(=O)c2c(c2c1c(=O)n(c2=O)[H])OCCCCCCCC)c1ccc(cc1C)c1ccc(c(c1)C)[H]	294	DSC
1106		CCCCCCCCOc1c2c(=O)n(c(=O)c2c(c2c1c(=O)n(c2=O)*)OCCCCCCCC)c1ccc(cc1)Oc1ccc(cc1)*	CCCCCCCCOc1c2c(=O)n(c(=O)c2c(c2c1c(=O)n(c2=O)[H])OCCCCCCCC)c1ccc(cc1)Oc1ccc(cc1)[H]	220	DSC
1107		CCCCCCCCOc1c2c(=O)n(c(=O)c2c(c2c1c(=O)n(c2=O)*)OCCCCCCCC)c1ccc(cc1)Cc1ccc(cc1)*	CCCCCCCCOc1c2c(=O)n(c(=O)c2c(c2c1c(=O)n(c2=O)[H])OCCCCCCCC)c1ccc(cc1)Cc1ccc(cc1)[H]	188	DSC
1108		CCCCCCCCCCCCOc1c2c(=O)n(c(=O)c2c(c2c1c(=O)n(c2=O)c1ccc(cc1)Cc1ccc(cc1)*)OCCCCCCCCCCCC)*	CCCCCCCCCCCCOc1c2c(=O)n(c(=O)c2c(c2c1c(=O)n(c2=O)c1ccc(cc1)Cc1ccc(cc1)[H])OCCCCCCCCCCCC)[H]	170	DSC
1109		CCCCCCCCOc1c2c(=O)n(c(=O)c2c(c2c1c(=O)n(c2=O)*)OCCCCCCCC)c1ccc(cc1)Oc1ccc(cc1)C(C(F)(F)F)(C(F)(F)F)c1ccc(cc1)Oc1ccc(cc1)*	CCCCCCCCOc1c2c(=O)n(c(=O)c2c(c2c1c(=O)n(c2=O)[H])OCCCCCCCC)c1ccc(cc1)Oc1ccc(cc1)C(C(F)(F)F)(C(F)(F)F)c1ccc(cc1)Oc1ccc(cc1)[H]	148	DSC
1110		CCCCCCCCCCCCOc1c2c(c(c3c1c(=O)n(c3=O)*)OCCCCCCCCCCCC)c(=O)n(c2=O)c1ccc(cc1)Oc1ccc(cc1)C(C(F)(F)F)(C(F)(F)F)c1ccc(cc1)Oc1ccc(cc1)*	CCCCCCCCCCCCOc1c2c(c(c3c1c(=O)n(c3=O)[H])OCCCCCCCCCCCC)c(=O)n(c2=O)c1ccc(cc1)Oc1ccc(cc1)C(C(F)(F)F)(C(F)(F)F)c1ccc(cc1)Oc1ccc(cc1)[H]	117	DSC
1111		*C(=O)Nc1ccc(cc1)Oc1ccc(cc1)NC(=O)c1ccc2c(c1)C(=O)N(C2=O)c1cc(cc(c1Oc1ccc(cc1)C(F)(F)F)N1C(=O)c2c(C1=O)cc(cc2)*)C(F)(F)F	O=C(c1ccc(C(N([H])C2=O)=O)c2c1)Nc3ccc(Oc4ccc(NC(c5cc(C(N(c6c(Oc7ccc(C(F)(F)F)cc7)c([H])cc(C(F)(F)F)c6)C8=O)=O)c8cc5)=O)cc4)cc3	295	DSC
1112		*C(=O)Nc1ccc(c(c1)c1ccccc1)Oc1ccc(cc1c1ccccc1)NC(=O)c1ccc2c(c1)C(=O)N(C2=O)c1cc(cc(c1Oc1ccc(cc1)C(F)(F)F)N1C(=O)c2c(C1=O)cc(cc2)*)C(F)(F)F	O=C(c1ccc(C(N([H])C2=O)=O)c2c1)Nc3cc(c4ccccc4)c(Oc5c(c6ccccc6)cc(NC(c7cc(C(N(c8c(Oc9ccc(C(F)(F)F)cc9)c([H])cc(C(F)(F)F)c8)C%10=O)=O)c%10cc7)=O)cc5)cc3	312	DSC
1113		*C(=O)Nc1cc(cc(c1Oc1ccc(cc1)C(F)(F)F)NC(=O)c1ccc2c(c1)C(=O)N(C2=O)c1cc(cc(c1Oc1ccc(cc1)C(F)(F)F)N1C(=O)c2c(C1=O)ccc(c2)*)C(F)(F)F)C(F)(F)F	O=C(c1cc(C(N([H])C2=O)=O)c2cc1)Nc3c(Oc4ccc(C(F)(F)F)cc4)c(NC(c5cc(C(N(c6c(Oc7ccc(C(F)(F)F)cc7)c([H])cc(C(F)(F)F)c6)C8=O)=O)c8cc5)=O)cc(C(F)(F)F)c3	315	DSC
1114		*C(=O)Nc1ccc(cc1)Oc1ccc2c(c1c1c(ccc3c1cccc3)Oc1ccc(cc1)NC(=O)c1ccc3c(c1)C(=O)N(C3=O)c1cc(cc(c1Oc1ccc(cc1)C(F)(F)F)N1C(=O)c3c(C1=O)cc(cc3)*)C(F)(F)F)cccc2	O=C(c1ccc(C(N([H])C2=O)=O)c2c1)Nc3ccc(Oc4c(c5c6ccccc6ccc5Oc7ccc(NC(c8cc(C(N(c9c(Oc%10ccc(C(F)(F)F)cc%10)c([H])cc(C(F)(F)F)c9)C%11=O)=O)c%11cc8)=O)cc7)c%12ccccc%12cc4)cc3	324	DSC
1115		*c1ccc(c(c1)c1cc(F)c(c(c1)F)F)Oc1ccc(cc1c1cc(F)c(c(c1)F)F)n1c(=O)c2c(c1=O)cc1c(c2)c(=O)n(c1=O)*	[H]c1ccc(c(c1)c1cc(F)c(c(c1)F)F)Oc1ccc(cc1c1cc(F)c(c(c1)F)F)n1c(=O)c2c(c1=O)cc1c(c2)c(=O)n(c1=O)[H]	385	DSC
1116		*c1ccc2c(c1)C(=O)N(C2=O)c1ccc(c(c1)c1cc(F)c(c(c1)F)F)Oc1ccc(cc1c1cc(F)c(c(c1)F)F)N1C(=O)c2c(C1=O)cc(cc2)C(=O)*	O=C(N1[H])c2cc(C(c3ccc(C(N4c5cc(c6cc(F)c(F)c(F)c6)c(Oc7c(c8cc(F)c(F)c(F)c8)cc([H])cc7)cc5)=O)c(C4=O)c3)=O)ccc2C1=O	342	DSC
1117		*c1ccc2c(c1)C(=O)N(C2=O)c1cc(ccc1N=Nc1ccccc1C)N1C(=O)c2c(C1=O)cc(cc2)C(=O)*	O=C(N1[H])c2cc(C(c3ccc(C(N4c5ccc(N=Nc6c(C)cccc6)c([H])c5)=O)c(C4=O)c3)=O)ccc2C1=O	223	DSC
1118		Cc1ccc(cc1)N=Nc1ccc(cc1N1C(=O)c2c(C1=O)cc(cc2)*)N1C(=O)c2c(C1=O)cc(cc2)C(=O)*	Cc1ccc(N=Nc2c([H])cc(N3C(c4ccc(C(c5ccc(C(N([H])C6=O)=O)c6c5)=O)cc4C3=O)=O)cc2)cc1	224	DSC
1119		Clc1ccc(cc1)N=Nc1ccc(cc1N1C(=O)c2c(C1=O)cc(cc2)*)N1C(=O)c2c(C1=O)cc(cc2)C(=O)*	Clc1ccc(N=Nc2c([H])cc(N3C(c4ccc(C(c5ccc(C(N([H])C6=O)=O)c6c5)=O)cc4C3=O)=O)cc2)cc1	195	DSC
1120		*c1ccc2c(c1)C(=O)N(C2=O)c1cc(ccc1N=Nc1ccccc1C)N1C(=O)c2c(C1=O)cc(cc2)C(C(F)(F)F)(C(F)(F)F)*	O=C(N1[H])c2cc(C(C(F)(F)F)(C(F)(F)F)c3ccc(C(N4c5ccc(N=Nc6c(C)cccc6)c([H])c5)=O)c(C4=O)c3)ccc2C1=O	191	DSC
1121		Cc1ccc(cc1)N=Nc1ccc(cc1N1C(=O)c2c(C1=O)cc(cc2)*)N1C(=O)c2c(C1=O)cc(cc2)C(C(F)(F)F)(C(F)(F)F)*	Cc1ccc(N=Nc2c([H])cc(N3C(c4ccc(C(c5ccc(C(N([H])C6=O)=O)c6c5)(C(F)(F)F)C(F)(F)F)cc4C3=O)=O)cc2)cc1	228	DSC
1122		Clc1ccc(cc1)N=Nc1ccc(cc1N1C(=O)c2c(C1=O)cc(cc2)*)N1C(=O)c2c(C1=O)cc(cc2)C(C(F)(F)F)(C(F)(F)F)*	Clc1ccc(N=Nc2c([H])cc(N3C(c4ccc(C(c5ccc(C(N([H])C6=O)=O)c6c5)(C(F)(F)F)C(F)(F)F)cc4C3=O)=O)cc2)cc1	185	DSC
1123		CCN(c1ccc(cc1)N=Nc1ccc(cc1)[N+](=O)[O-])CCOc1ccc(cc1)c1cc(nc(c1)c1ccc(cc1)N1C(=O)c2c(C1=O)ccc(c2)C(C(F)(F)F)(C(F)(F)F)*)c1ccc(cc1)N1C(=O)c2c(C1=O)ccc(c2)*	CCN(CCOc1ccc(c2cc(c3ccc(N4C(c5cc(C(C(F)(F)F)(c6cc(C(N([H])C7=O)=O)c7cc6)C(F)(F)F)ccc5C4=O)=O)cc3)nc(c8ccc([H])cc8)c2)cc1)c9ccc(N=Nc%10ccc([N+]([O-])=O)cc%10)cc9	215	DSC
1124		*c1ccc(cc1)Oc1ccc(cc1c1cc(cc(c1)C(F)(F)F)C(F)(F)F)S(=O)(=O)c1ccc(c(c1)c1cc(cc(c1)C(F)(F)F)C(F)(F)F)Oc1ccc(cc1)N1C(=O)c2c(C1=O)cc(cc2)c1ccc2c(c1)C(=O)N(C2=O)*	[H]c1ccc(cc1)Oc1ccc(cc1c1cc(cc(c1)C(F)(F)F)C(F)(F)F)S(=O)(=O)c1ccc(c(c1)c1cc(cc(c1)C(F)(F)F)C(F)(F)F)Oc1ccc(cc1)N1C(=O)c2c(C1=O)cc(cc2)c1ccc2c(c1)C(=O)N(C2=O)[H]	230	DSC
1125		*c1ccc2c(c1)C(=O)N(C2=O)c1ccc(cc1)Oc1ccc(cc1c1cc(cc(c1)C(F)(F)F)C(F)(F)F)S(=O)(=O)c1ccc(c(c1)c1cc(cc(c1)C(F)(F)F)C(F)(F)F)Oc1ccc(cc1)N1C(=O)c2c(C1=O)cc(cc2)C(=O)*	O=C(N1[H])c2cc(C(c3ccc(C(N4c5ccc(Oc6c(c7cc(C(F)(F)F)cc(C(F)(F)F)c7)cc(S(c8cc(c9cc(C(F)(F)F)cc(C(F)(F)F)c9)c(Oc%10ccc([H])cc%10)cc8)(=O)=O)cc6)cc5)=O)c(C4=O)c3)=O)ccc2C1=O	218	DSC
1126		*c1ccc(cc1)Oc1ccc(cc1c1cc(cc(c1)C(F)(F)F)C(F)(F)F)S(=O)(=O)c1ccc(c(c1)c1cc(cc(c1)C(F)(F)F)C(F)(F)F)Oc1ccc(cc1)N1C(=O)c2c(C1=O)cc(cc2)Oc1ccc2c(c1)C(=O)N(C2=O)*	[H]c1ccc(cc1)Oc1ccc(cc1c1cc(cc(c1)C(F)(F)F)C(F)(F)F)S(=O)(=O)c1ccc(c(c1)c1cc(cc(c1)C(F)(F)F)C(F)(F)F)Oc1ccc(cc1)N1C(=O)c2c(C1=O)cc(cc2)Oc1ccc2c(c1)C(=O)N(C2=O)[H]	212	DSC
1127		O=C(Nc1ccc(c(c1)NC(=O)OCCc1ccc(cc1)N1C(=O)c2c(C1=O)cc(cc2)*)C)OCCc1ccc(cc1)N1C(=O)c2c(C1=O)cc(cc2)C(=O)*	O=C(OCCc1ccc(N2C(c3ccc(C(c4ccc(C(N([H])C5=O)=O)c5c4)=O)cc3C2=O)=O)cc1)Nc6cc(NC(OCCc7ccc([H])cc7)=O)c(C)cc6	136	DSC
1128		O=C(Nc1ccc(cc1)NC(=O)OCCc1ccc(cc1)N1C(=O)c2c(C1=O)cc(cc2)*)OCCc1ccc(cc1)N1C(=O)c2c(C1=O)cc(cc2)C(=O)*	O=C(OCCc1ccc(N2C(c3ccc(C(c4ccc(C(N([H])C5=O)=O)c5c4)=O)cc3C2=O)=O)cc1)Nc6ccc(NC(OCCc7ccc([H])cc7)=O)cc6	138	DSC
1129		O=C(OCCc1ccc(cc1)N1C(=O)c2c(C1=O)cc(cc2)C(=O)*)NCCCCCCNC(=O)OCCc1ccc(cc1)N1C(=O)c2c(C1=O)cc(cc2)*	O=C(OCCc1ccc(N2C(c3c(C2=O)cc(C(c4cc5c(C(N(C5=O)[H])=O)cc4)=O)cc3)=O)cc1)NCCCCCCNC(OCCc6ccc([H])cc6)=O	134	DSC
1130		*c1ccc(c(c1)C(F)(F)F)Oc1ccc(cc1)c1nc([nH]c1c1ccc(cc1)Oc1ccc(cc1C(F)(F)F)n1c(=O)c2c(c1=O)cc1c(c2)c(=O)n(c1=O)*)c1ccc(cc1)C(F)(F)F	[H]c1ccc(c(c1)C(F)(F)F)Oc1ccc(cc1)c1nc([nH]c1c1ccc(cc1)Oc1ccc(cc1C(F)(F)F)n1c(=O)c2c(c1=O)cc1c(c2)c(=O)n(c1=O)[H])c1ccc(cc1)C(F)(F)F	280	DSC
1131		*c1ccc2c(c1)C(=O)N(C2=O)c1ccc(c(c1)C(F)(F)F)Oc1ccc(cc1)c1[nH]c(nc1c1ccc(cc1)Oc1ccc(cc1C(F)(F)F)N1C(=O)c2c(C1=O)cc(cc2)C(=O)*)c1ccc(cc1)C(F)(F)F	O=C(N1[H])c2cc(C(c3ccc(C(N4c5cc(C(F)(F)F)c(Oc6ccc(c7c(c8ccc(Oc9c(C(F)(F)F)cc([H])cc9)cc8)[nH]c(c%10ccc(C(F)(F)F)cc%10)n7)cc6)cc5)=O)c(C4=O)c3)=O)ccc2C1=O	235	DSC
1132		*c1ccc2c(c1)C(=O)N(C2=O)c1ccc(c(c1)C(F)(F)F)Oc1ccc(cc1)c1[nH]c(nc1c1ccc(cc1)Oc1ccc(cc1C(F)(F)F)N1C(=O)c2c(C1=O)cc(cc2)C(C(F)(F)F)(C(F)(F)F)*)c1ccc(cc1)C(F)(F)F	O=C(N1[H])c2cc(C(C(F)(F)F)(C(F)(F)F)c3ccc(C(N4c5cc(C(F)(F)F)c(Oc6ccc(c7c(c8ccc(Oc9c(C(F)(F)F)cc([H])cc9)cc8)[nH]c(c%10ccc(C(F)(F)F)cc%10)n7)cc6)cc5)=O)c(C4=O)c3)ccc2C1=O	230	DSC
1133		*c1ccc2c(c1)C(=O)N(C2=O)c1cc(cc(c1)N1C(=O)c2c(C1=O)cc(cc2)C(=O)*)c1nnc(o1)c1ccccn1	O=C(N1[H])c2cc(C(c3ccc(C(N4c5cc([H])cc(c6oc(c7ncccc7)nn6)c5)=O)c(C4=O)c3)=O)ccc2C1=O	255	DSC
1134		*c1ccc(cc1)Oc1cccc2c1cccc2N1C(=O)c2c(C1=O)cc(cc2)c1ccc2c(c1)C(=O)N(C2=O)*	[H]c1ccc(cc1)Oc1cccc2c1cccc2N1C(=O)c2c(C1=O)cc(cc2)c1ccc2c(c1)C(=O)N(C2=O)[H]	287	DSC
1135		*c1ccc2c(c1)C(=O)N(C2=O)c1cccc2c1cccc2Oc1ccc(cc1)N1C(=O)c2c(C1=O)cc(cc2)C(=O)*	O=C(N1c2c3cccc(Oc4ccc([H])cc4)c3ccc2)c5cc(C(c6ccc(C(N([H])C7=O)=O)c7c6)=O)ccc5C1=O	280	DSC
1136		*c1ccc(cc1)Oc1cccc2c1cccc2N1C(=O)c2c(C1=O)cc(cc2)Oc1ccc2c(c1)C(=O)N(C2=O)*	[H]c1ccc(cc1)Oc1cccc2c1cccc2N1C(=O)c2c(C1=O)cc(cc2)Oc1ccc2c(c1)C(=O)N(C2=O)[H]	210	DSC
1137		*c1ccc(c(c1)C(F)(F)F)OCC1CCC(C1(C)C)(C)COc1ccc(cc1C(F)(F)F)N1C(=O)c2c(C1=O)cc(cc2)Oc1ccc2c(c1)C(=O)N(C2=O)*	[H]c1ccc(c(c1)C(F)(F)F)OCC1CCC(C1(C)C)(C)COc1ccc(cc1C(F)(F)F)N1C(=O)c2c(C1=O)cc(cc2)Oc1ccc2c(c1)C(=O)N(C2=O)[H]	221	DSC
1138		*c1ccc(c(c1)C(F)(F)F)OCC1CCC(C1(C)C)(C)COc1ccc(cc1C(F)(F)F)N1C(=O)c2c(C1=O)cc(cc2)c1ccc2c(c1)C(=O)N(C2=O)*	[H]c1ccc(c(c1)C(F)(F)F)OCC1CCC(C1(C)C)(C)COc1ccc(cc1C(F)(F)F)N1C(=O)c2c(C1=O)cc(cc2)c1ccc2c(c1)C(=O)N(C2=O)[H]	233	DSC
1139		*c1ccc2c(c1)C(=O)N(C2=O)c1ccc(c(c1)C(F)(F)F)OCC1(C)CCC(C1(C)C)COc1ccc(cc1C(F)(F)F)N1C(=O)c2c(C1=O)cc(cc2)C(=O)*	O=C(N1c2cc(C(F)(F)F)c(OCC3(CCC(COc4c(C(F)(F)F)cc([H])cc4)C3(C)C)C)cc2)c5cc(C(c6ccc(C(N([H])C7=O)=O)c7c6)=O)ccc5C1=O	230	DSC
1140		*C(=O)OCC1(C)CCC(C1(C)C)COC(=O)c1ccc2c(c1)C(=O)N(C2=O)c1ccc(c(c1)C(F)(F)F)OCC1CCC(C1(C)C)(C)COc1ccc(cc1C(F)(F)F)N1C(=O)c2c(C1=O)cc(cc2)*	O=C(c1ccc(C(N([H])C2=O)=O)c2c1)OCC3(CCC(COC(c4cc(C(N(c5cc(C(F)(F)F)c(OCC6CCC(C)(COc7c(C(F)(F)F)cc([H])cc7)C6(C)C)cc5)C8=O)=O)c8cc4)=O)C3(C)C)C	195	DSC
1141		*C(=O)OCC1CCC(C1(C)C)(C)COC(=O)c1ccc2c(c1)C(=O)N(C2=O)c1ccc(cc1)Oc1ccc(cc1)Oc1ccc(cc1)N1C(=O)c2c(C1=O)cc(cc2)*	O=C(c1ccc(C(N([H])C2=O)=O)c2c1)OCC3CCC(C)(COC(c4cc(C(N(c5ccc(Oc6ccc(Oc7ccc([H])cc7)cc6)cc5)C8=O)=O)c8cc4)=O)C3(C)C	201	DSC
1142		CCC(c1ccc(c(c1)N1C(=O)c2ccc3c4c2c(C1=O)ccc4C(=O)N(C3=O)*)OCC(CSc1ccc(cc1)Sc1ccc(cc1)SCC(COc1ccc(cc1*)C(CC)(C)C)O)O)(C)C	CCC(c1ccc(c(c1)N1C(=O)c2ccc3c4c2c(C1=O)ccc4C(=O)N(C3=O)[H])OCC(CSc1ccc(cc1)Sc1ccc(cc1)SCC(COc1ccc(cc1[H])C(CC)(C)C)O)O)(C)C	152	DSC
1143		*N1C(=O)c2ccc3c4c2c(C1=O)ccc4C(=O)N(C3=O)c1c(C)c(C)c(c(c1C)C)c1ccc(s1)C=Nc1c(C)c(C)c(c(c1C)C)*	[H]N1C(=O)c2ccc3c4c2c(C1=O)ccc4C(=O)N(C3=O)c1c(C)c(C)c(c(c1C)C)c1ccc(s1)C=Nc1c(C)c(C)c(c(c1C)C)[H]	124	DSC
1144		*N1C(=O)c2ccc3c4c2c(C1=O)ccc4C(=O)N(C3=O)c1c(C)c(C)c(c(c1C)C)c1ccc(s1)c1ccc(s1)C=Nc1c(C)c(C)c(c(c1C)C)*	[H]N1C(=O)c2ccc3c4c2c(C1=O)ccc4C(=O)N(C3=O)c1c(C)c(C)c(c(c1C)C)c1ccc(s1)c1ccc(s1)C=Nc1c(C)c(C)c(c(c1C)C)[H]	123	DSC
1145		*c1ccc(cc1)N1C(=O)c2c(C1=O)cc(c(c2)c1ccc2c(c1)C(=O)N(C2=O)*)Oc1ccccc1	[H]c1ccc(cc1)N1C(=O)c2c(C1=O)cc(c(c2)c1ccc2c(c1)C(=O)N(C2=O)[H])Oc1ccccc1	305	DSC
1146		*c1ccc(cc1)N1C(=O)c2c(C1=O)cc(c(c2)c1ccc2c(c1)C(=O)N(C2=O)*)Oc1ccccc1C	[H]c1ccc(cc1)N1C(=O)c2c(C1=O)cc(c(c2)c1ccc2c(c1)C(=O)N(C2=O)[H])Oc1ccccc1C	303	DSC
1147		Cc1cccc(c1)Oc1cc2C(=O)N(C(=O)c2cc1c1ccc2c(c1)C(=O)N(C2=O)*)c1ccc(cc1)*	Cc1cccc(c1)Oc1cc2C(=O)N(C(=O)c2cc1c1ccc2c(c1)C(=O)N(C2=O)[H])c1ccc(cc1)[H]	282	DSC
1148		*c1ccc(cc1)N1C(=O)c2c(C1=O)cc(c(c2)Oc1ccc(cc1)C)c1ccc2c(c1)C(=O)N(C2=O)*	[H]c1ccc(cc1)N1C(=O)c2c(C1=O)cc(c(c2)Oc1ccc(cc1)C)c1ccc2c(c1)C(=O)N(C2=O)[H]	284	DSC
1149		*c1ccc(cc1)N1C(=O)c2c(C1=O)cc(c(c2)c1cc2c(cc1Oc1ccccc1C)C(=O)N(C2=O)*)Oc1ccccc1C	[H]c1ccc(cc1)N1C(=O)c2c(C1=O)cc(c(c2)c1cc2c(cc1Oc1ccccc1C)C(=O)N(C2=O)[H])Oc1ccccc1C	288	DSC
1150		*c1ccc(cc1)Oc1ccc(cc1)N1C(=O)c2c(C1=O)cc(c(c2)Oc1ccccc1)c1ccc2c(c1)C(=O)N(C2=O)*	[H]c1ccc(cc1)Oc1ccc(cc1)N1C(=O)c2c(C1=O)cc(c(c2)Oc1ccccc1)c1ccc2c(c1)C(=O)N(C2=O)[H]	284	DSC
1151		*c1ccc(cc1)Oc1ccc(cc1)N1C(=O)c2c(C1=O)cc(c(c2)Oc1ccccc1C)c1ccc2c(c1)C(=O)N(C2=O)*	[H]c1ccc(cc1)Oc1ccc(cc1)N1C(=O)c2c(C1=O)cc(c(c2)Oc1ccccc1C)c1ccc2c(c1)C(=O)N(C2=O)[H]	266	DSC
1152		*c1ccc(cc1)Oc1ccc(cc1)N1C(=O)c2c(C1=O)cc(c(c2)Oc1cccc(c1)C)c1ccc2c(c1)C(=O)N(C2=O)*	[H]c1ccc(cc1)Oc1ccc(cc1)N1C(=O)c2c(C1=O)cc(c(c2)Oc1cccc(c1)C)c1ccc2c(c1)C(=O)N(C2=O)[H]	256	DSC
1153		*c1ccc(cc1)Oc1ccc(cc1)N1C(=O)c2c(C1=O)cc(c(c2)Oc1ccc(cc1)C)c1ccc2c(c1)C(=O)N(C2=O)*	[H]c1ccc(cc1)Oc1ccc(cc1)N1C(=O)c2c(C1=O)cc(c(c2)Oc1ccc(cc1)C)c1ccc2c(c1)C(=O)N(C2=O)[H]	250	DSC
1154		*c1ccc(cc1)Oc1ccc(cc1)N1C(=O)c2c(C1=O)cc(c(c2)Oc1ccccc1C)c1cc2C(=O)N(C(=O)c2cc1Oc1ccccc1C)*	[H]c1ccc(cc1)Oc1ccc(cc1)N1C(=O)c2c(C1=O)cc(c(c2)Oc1ccccc1C)c1cc2C(=O)N(C(=O)c2cc1Oc1ccccc1C)[H]	246	DSC
1155		*c1cc(ccc1Oc1ccc2c(c1c1c(ccc3c1cccc3)Oc1ccc(cc1n1c(=O)c3c(c1=O)cc1c(c3)c(=O)n(c1=O)*)C(F)(F)F)cccc2)C(F)(F)F	[H]c1cc(ccc1Oc1ccc2c(c1c1c(ccc3c1cccc3)Oc1ccc(cc1n1c(=O)c3c(c1=O)cc1c(c3)c(=O)n(c1=O)[H])C(F)(F)F)cccc2)C(F)(F)F	297	DSC
1156		*c1ccc2c(c1)C(=O)N(C2=O)c1cc(ccc1Oc1ccc2c(c1c1c(ccc3c1cccc3)Oc1ccc(cc1N1C(=O)c3c(C1=O)cc(cc3)C(=O)*)C(F)(F)F)cccc2)C(F)(F)F	O=C(N1[H])c2cc(C(c3ccc(C(N4c5c(Oc6ccc7ccccc7c6c8c(Oc9c([H])cc(C(F)(F)F)cc9)ccc%10ccccc%108)ccc(C(F)(F)F)c5)=O)c(C4=O)c3)=O)ccc2C1=O	282	DSC
1157		O=C1c2cc(ccc2C(=O)N1c1cc(ccc1Oc1ccc2c(c1c1c(ccc3c1cccc3)Oc1ccc(cc1*)C(F)(F)F)cccc2)C(F)(F)F)Oc1ccc2c(c1)C(=O)N(C2=O)*	O=C1c2cc(ccc2C(=O)N1c1cc(ccc1Oc1ccc2c(c1c1c(ccc3c1cccc3)Oc1ccc(cc1[H])C(F)(F)F)cccc2)C(F)(F)F)Oc1ccc2c(c1)C(=O)N(C2=O)[H]	270	DSC
1158		*c1ccc2c(c1)C(=O)N(C2=O)c1cc(ccc1Oc1ccc2c(c1c1c(ccc3c1cccc3)Oc1ccc(cc1N1C(=O)c3c(C1=O)cc(cc3)C(C(F)(F)F)(C(F)(F)F)*)C(F)(F)F)cccc2)C(F)(F)F	O=C(N1[H])c2cc(C(C(F)(F)F)(C(F)(F)F)c3ccc(C(N4c5c(Oc6ccc7ccccc7c6c8c(Oc9c([H])cc(C(F)(F)F)cc9)ccc%10ccccc%108)ccc(C(F)(F)F)c5)=O)c(C4=O)c3)ccc2C1=O	286	DSC
1159		*CCC[Si](O[Si](CCCN1C(=O)c2c(C1=O)ccc(c2)Oc1c(Br)cc(cc1Br)C(c1cc(Br)c(c(c1)Br)Oc1ccc2c(c1)C(=O)N(C2=O)*)(C)C)(C)C)(C)C	[H]CCC[Si](O[Si](CCCN1C(=O)c2c(C1=O)ccc(c2)Oc1c(Br)cc(cc1Br)C(c1cc(Br)c(c(c1)Br)Oc1ccc2c(c1)C(=O)N(C2=O)[H])(C)C)(C)C)(C)C	110	DSC
1160		*CCC[Si](O[Si](CCCN1C(=O)c2c(C1=O)cc(cc2)Oc1ccc(cc1)C(c1ccc(cc1)Oc1ccc2c(c1)C(=O)N(C2=O)*)(C)C)(C)C)(C)C	[H]CCC[Si](O[Si](CCCN1C(=O)c2c(C1=O)cc(cc2)Oc1ccc(cc1)C(c1ccc(cc1)Oc1ccc2c(c1)C(=O)N(C2=O)[H])(C)C)(C)C)(C)C	72	DSC
1161		*c1ccc(cc1)Oc1ccc(cc1)C(c1ccc(cc1)Oc1ccc(cc1)N1C(=O)c2c(C1=O)cc(cc2)Oc1c(Br)cc(cc1Br)C(c1cc(Br)c(c(c1)Br)Oc1ccc2c(c1)C(=O)N(C2=O)*)(C)C)(C)C	[H]c1ccc(cc1)Oc1ccc(cc1)C(c1ccc(cc1)Oc1ccc(cc1)N1C(=O)c2c(C1=O)cc(cc2)Oc1c(Br)cc(cc1Br)C(c1cc(Br)c(c(c1)Br)Oc1ccc2c(c1)C(=O)N(C2=O)[H])(C)C)(C)C	194	DSC
1162		*c1cccc(c1)Oc1ccc(cc1)S(=O)(=O)c1ccc(cc1)Oc1cccc(c1)N1C(=O)c2c(C1=O)ccc(c2)Oc1c(Br)cc(cc1Br)C(c1cc(Br)c(c(c1)Br)Oc1ccc2c(c1)C(=O)N(C2=O)*)(C)C	[H]c1cccc(c1)Oc1ccc(cc1)S(=O)(=O)c1ccc(cc1)Oc1cccc(c1)N1C(=O)c2c(C1=O)ccc(c2)Oc1c(Br)cc(cc1Br)C(c1cc(Br)c(c(c1)Br)Oc1ccc2c(c1)C(=O)N(C2=O)[H])(C)C	232	DSC
1163		*c1cccc(c1)Oc1ccc(cc1)S(=O)(=O)c1ccc(cc1)Oc1cccc(c1)N1C(=O)c2c(C1=O)ccc(c2)Oc1ccc(cc1)C(c1ccc(cc1)Oc1ccc2c(c1)C(=O)N(C2=O)*)(C)C	[H]c1cccc(c1)Oc1ccc(cc1)S(=O)(=O)c1ccc(cc1)Oc1cccc(c1)N1C(=O)c2c(C1=O)ccc(c2)Oc1ccc(cc1)C(c1ccc(cc1)Oc1ccc2c(c1)C(=O)N(C2=O)[H])(C)C	182	DSC
1164		*c1cccc(c1)S(=O)(=O)c1cccc(c1)N1C(=O)c2c(C1=O)cc(cc2)Oc1c(Br)cc(cc1Br)C(c1cc(Br)c(c(c1)Br)Oc1ccc2c(c1)C(=O)N(C2=O)*)(C)C	[H]c1cccc(c1)S(=O)(=O)c1cccc(c1)N1C(=O)c2c(C1=O)cc(cc2)Oc1c(Br)cc(cc1Br)C(c1cc(Br)c(c(c1)Br)Oc1ccc2c(c1)C(=O)N(C2=O)[H])(C)C	251	DSC
1165		*c1cccc(c1)S(=O)(=O)c1cccc(c1)N1C(=O)c2c(C1=O)cc(cc2)Oc1ccc(cc1)C(c1ccc(cc1)Oc1ccc2c(c1)C(=O)N(C2=O)*)(C)C	[H]c1cccc(c1)S(=O)(=O)c1cccc(c1)N1C(=O)c2c(C1=O)cc(cc2)Oc1ccc(cc1)C(c1ccc(cc1)Oc1ccc2c(c1)C(=O)N(C2=O)[H])(C)C	201	DSC
1166		*c1ccc(cc1)Oc1ccc(cc1)N1C(=O)c2c(C1=O)ccc(c2)Oc1c(Br)cc(cc1Br)C(c1cc(Br)c(c(c1)Br)Oc1ccc2c(c1)C(=O)N(C2=O)*)(C)C	[H]c1ccc(cc1)Oc1ccc(cc1)N1C(=O)c2c(C1=O)ccc(c2)Oc1c(Br)cc(cc1Br)C(c1cc(Br)c(c(c1)Br)Oc1ccc2c(c1)C(=O)N(C2=O)[H])(C)C	274	DSC
1167		*c1ccc(cc1)Oc1ccc(cc1)S(=O)(=O)c1ccc(cc1)Oc1ccc(cc1)N1C(=O)C2C(C1=O)C1C=CC2C2C1C(=O)N(C2=O)*	[H]c1ccc(cc1)Oc1ccc(cc1)S(=O)(=O)c1ccc(cc1)Oc1ccc(cc1)N1C(=O)C2C(C1=O)C1C=CC2C2C1C(=O)N(C2=O)[H]	312	DSC
1168		*N1C(=O)c2c(C1=O)cc(cc2)Oc1ccc(cc1)C(c1ccc(cc1)Oc1ccc2c(c1)C(=O)N(C2=O)c1cc(ccc1O)C(C(F)(F)F)(C(F)(F)F)c1ccc(c(c1)*)O)(C)C	[H]N1C(=O)c2c(C1=O)cc(cc2)Oc1ccc(cc1)C(c1ccc(cc1)Oc1ccc2c(c1)C(=O)N(C2=O)c1cc(ccc1O)C(C(F)(F)F)(C(F)(F)F)c1ccc(c(c1)[H])O)(C)C	216	DSC
1169		CCCCCCCCn1c2ccc(cc2c2c1ccc(c2)*)c1[nH]c(nc1c1ccccc1)c1ccc(cc1)N1C(=O)c2c(C1=O)cc(cc2)C(C(F)(F)F)(C(F)(F)F)c1ccc2c(c1)C(=O)N(C2=O)c1ccc(cc1)c1[nH]c(c(n1)c1ccccc1)*	CCCCCCCCn1c2ccc(c3c(c4ccccc4)nc(c5ccc([H])cc5)[nH]3)cc2c6c1ccc(c7c(c8ccccc8)nc(c9ccc(N%10C(c%11ccc(C(C(F)(F)F)(c%12cc(C(N([H])C%13=O)=O)c%13cc%12)C(F)(F)F)cc%11C%10=O)=O)cc9)[nH]7)c6	330	DSC
1170		CCCCCCCCn1c2ccc(cc2c2c1ccc(c2)*)c1[nH]c(nc1c1ccccc1)c1ccc(cc1)N1C(=O)c2c(C1=O)cc(cc2)Oc1ccc2c(c1)C(=O)N(C2=O)c1ccc(cc1)c1[nH]c(c(n1)c1ccccc1)*	CCCCCCCCn1c2ccc(c3c(c4ccccc4)nc(c5ccc([H])cc5)[nH]3)cc2c6c1ccc(c7c(c8ccccc8)nc(c9ccc(N%10C(c%11ccc(Oc%12cc(C(N([H])C%13=O)=O)c%13cc%12)cc%11C%10=O)=O)cc9)[nH]7)c6	312	DSC
1171		CCCCCCCCn1c2ccc(cc2c2c1ccc(c2)*)c1[nH]c(nc1c1ccccc1)c1ccc(cc1)N1C(=O)c2c(C1=O)cc(cc2)C(=O)c1ccc2c(c1)C(=O)N(C2=O)c1ccc(cc1)c1[nH]c(c(n1)c1ccccc1)*	CCCCCCCCn1c2ccc(c3c(c4ccccc4)nc(c5ccc([H])cc5)[nH]3)cc2c6c1ccc(c7c(c8ccccc8)nc(c9ccc(N%10C(c%11ccc(C(c%12cc(C(N([H])C%13=O)=O)c%13cc%12)=O)cc%11C%10=O)=O)cc9)[nH]7)c6	314	DSC
1172		CCCCCCCCn1c2ccc(cc2c2c1ccc(c2)*)c1[nH]c(nc1c1ccccc1)c1ccc(cc1)n1c(=O)c2c(c1=O)cc1c(c2)c(=O)n(c1=O)c1ccc(cc1)c1[nH]c(c(n1)c1ccccc1)*	CCCCCCCCn1c2ccc(c3c(c4ccccc4)nc(c5ccc([H])cc5)[nH]3)cc2c6c1ccc(c7c(c8ccccc8)nc(c9ccc(n(c(=O)c(c%10cc%11%12)cc%11c(=O)n([H])c%12=O)c%10=O)cc9)[nH]7)c6	350	DSC
1173		*c1ccc2c(c1)C(=O)N(C2=O)c1ccc(c(c1)c1nc(c([nH]1)c1ccccc1)c1ccccc1)Oc1ccc(cc1)C(C(F)(F)F)(C(F)(F)F)c1ccc(cc1)Oc1ccc(cc1c1nc(c([nH]1)c1ccccc1)c1ccccc1)N1C(=O)c2c(C1=O)ccc(c2)C(=O)*	O=C(N1[H])c2cc(C(c3cc(C(N4c5cc(c6[nH]c(c7ccccc7)c(c8ccccc8)n6)c(Oc9ccc(C(C(F)(F)F)(C(F)(F)F)c%10ccc(Oc%11c(c%12[nH]c(c%13ccccc%13)c(c%14ccccc%14)n%12)cc([H])cc%11)cc%10)cc9)cc5)=O)c(C4=O)cc3)=O)ccc2C1=O	251	DSC
1174		*c1ccc(c(c1)c1nc(c([nH]1)c1ccccc1)c1ccccc1)Oc1ccc(cc1)C(C(F)(F)F)(C(F)(F)F)c1ccc(cc1)Oc1ccc(cc1c1nc(c([nH]1)c1ccccc1)c1ccccc1)n1c(=O)c2c(c1=O)cc1c(c2)c(=O)n(c1=O)*	[H]c1ccc(c(c1)c1nc(c([nH]1)c1ccccc1)c1ccccc1)Oc1ccc(cc1)C(C(F)(F)F)(C(F)(F)F)c1ccc(cc1)Oc1ccc(cc1c1nc(c([nH]1)c1ccccc1)c1ccccc1)n1c(=O)c2c(c1=O)cc1c(c2)c(=O)n(c1=O)[H]	314	DSC
1175		*c1ccc2c(c1)C(=O)N(C2=O)c1ccc(c(c1)c1nc(c([nH]1)c1ccccc1)c1ccccc1)Oc1ccc(cc1)C(=O)c1ccc(cc1)Oc1ccc(cc1c1nc(c([nH]1)c1ccccc1)c1ccccc1)N1C(=O)c2c(C1=O)ccc(c2)C(=O)*	O=C(N1[H])c2cc(C(c3cc(C(N4c5cc(c6[nH]c(c7ccccc7)c(c8ccccc8)n6)c(Oc9ccc(C(c%10ccc(Oc%11c(c%12[nH]c(c%13ccccc%13)c(c%14ccccc%14)n%12)cc([H])cc%11)cc%10)=O)cc9)cc5)=O)c(C4=O)cc3)=O)ccc2C1=O	274	DSC
1176		*c1ccc(c(c1)c1nc(c([nH]1)c1ccccc1)c1ccccc1)Oc1ccc(cc1)C(=O)c1ccc(cc1)Oc1ccc(cc1c1nc(c([nH]1)c1ccccc1)c1ccccc1)n1c(=O)c2c(c1=O)cc1c(c2)c(=O)n(c1=O)*	[H]c1ccc(c(c1)c1nc(c([nH]1)c1ccccc1)c1ccccc1)Oc1ccc(cc1)C(=O)c1ccc(cc1)Oc1ccc(cc1c1nc(c([nH]1)c1ccccc1)c1ccccc1)n1c(=O)c2c(c1=O)cc1c(c2)c(=O)n(c1=O)[H]	324	DSC
1177		OC(COc1ccc(cc1)*)COc1ccc(cc1)N1C(=O)c2c(C1=O)cc(cc2)Oc1ccc2c(c1)C(=O)N(C2=O)*	OC(COc1ccc(cc1)[H])COc1ccc(cc1)N1C(=O)c2c(C1=O)cc(cc2)Oc1ccc2c(c1)C(=O)N(C2=O)[H]	224	DSC
1178		O=C(Nc1ccc(c(c1)C)NC(=O)OCc1cccc(c1)N1C(=O)c2c(C1=O)cc(cc2)*)OCc1cccc(c1)N1C(=O)c2c(C1=O)cc(cc2)C(=O)*	O=C(OCc1cc(N2C(c3ccc(C(c4ccc(C(N([H])C5=O)=O)c5c4)=O)cc3C2=O)=O)ccc1)Nc6cc(C)c(NC(OCc7cc([H])ccc7)=O)cc6	169	DSC
1179		O=C(Nc1ccc(cc1)NC(=O)OCc1cccc(c1)N1C(=O)c2c(C1=O)cc(cc2)*)OCc1cccc(c1)N1C(=O)c2c(C1=O)cc(cc2)C(=O)*	O=C(OCc1cc(N2C(c3ccc(C(c4ccc(C(N([H])C5=O)=O)c5c4)=O)cc3C2=O)=O)ccc1)Nc6ccc(NC(OCc7cc([H])ccc7)=O)cc6	135	DSC
1180		O=C(OCc1cccc(c1)N1C(=O)c2c(C1=O)cc(cc2)C(=O)*)NCCCCCCNC(=O)OCc1cccc(c1)N1C(=O)c2c(C1=O)cc(cc2)*	O=C(NCCCCCCNC(OCc1cc([H])ccc1)=O)OCc2cc(N3C(c4ccc(C(c5ccc(C(N([H])C6=O)=O)c6c5)=O)cc4C3=O)=O)ccc2	130	DSC
1181		CC(=O)Oc1cc(ccc1N1C(=O)c2c(C1=O)cc(cc2)C(C(F)(F)F)(C(F)(F)F)*)c1ccc(c(c1)OC(=O)C)N1C(=O)c2c(C1=O)cc(cc2)*	CC(Oc1c(N2C(c3ccc(C(C(F)(F)F)(c4ccc(C(N([H])C5=O)=O)c5c4)C(F)(F)F)cc3C2=O)=O)ccc(c6cc(OC(C)=O)c([H])cc6)c1)=O	279	DSC
1182		*c1nnc(o1)c1ccc2c(c1)C(=O)N(C2=O)CCCCCOC(=O)c1ccc(cc1)C(=O)OCCCCCN1C(=O)c2c(C1=O)cc(cc2)*	O=C(N1CCCCCOC(c2ccc(C(OCCCCC[H])=O)cc2)=O)c3cc(c4oc(c5ccc(C(N([H])C6=O)=O)c6c5)nn4)ccc3C1=O	89	DSC
1183		*c1nnc(o1)c1ccc2c(c1)C(=O)N(C2=O)CCCCCOC(=O)c1cccc(c1)C(=O)OCCCCCN1C(=O)c2c(C1=O)cc(cc2)*	O=C(N1CCCCCOC(c2cc(C(OCCCCC[H])=O)ccc2)=O)c3cc(c4oc(c5ccc(C(N([H])C6=O)=O)c6c5)nn4)ccc3C1=O	98	DSC
1184		O=C(OCCCCCN1C(=O)c2c(C1=O)cc(cc2)c1nnc(o1)*)CCCCC(=O)OCCCCCN1C(=O)c2c(C1=O)cc(cc2)*	O=C(CCCCC(OCCCCC[H])=O)OCCCCCN1C(c2ccc(c3oc(c4ccc(C(N([H])C5=O)=O)c5c4)nn3)cc2C1=O)=O	84	DSC
1185		*c1ccc(cc1)Oc1ccc(cc1)Oc1cccc(n1)Oc1ccc(cc1)Oc1ccc(cc1)n1c(=O)c2c(c1=O)cc1c(c2)c(=O)n(c1=O)*	[H]c1ccc(cc1)Oc1ccc(cc1)Oc1cccc(n1)Oc1ccc(cc1)Oc1ccc(cc1)n1c(=O)c2c(c1=O)cc1c(c2)c(=O)n(c1=O)[H]	258	DSC
1186		*c1ccc2c(c1)C(=O)N(C2=O)c1ccc(cc1)Oc1ccc(cc1)Oc1cccc(n1)Oc1ccc(cc1)Oc1ccc(cc1)N1C(=O)c2c(C1=O)cc(cc2)C(=O)*	O=C(N1[H])c2cc(C(c3ccc(C(N4c5ccc(Oc6ccc(Oc7nc(Oc8ccc(Oc9ccc([H])cc9)cc8)ccc7)cc6)cc5)=O)c(C4=O)c3)=O)ccc2C1=O	219	DSC
1187		*c1ccc2c(c1)C(=O)N(C2=O)c1ccc(cc1)Oc1ccc(cc1)Oc1cccc(n1)Oc1ccc(cc1)Oc1ccc(cc1)N1C(=O)c2c(C1=O)cc(cc2)C(C(F)(F)F)(C(F)(F)F)*	O=C(N1[H])c2cc(C(C(F)(F)F)(C(F)(F)F)c3ccc(C(N4c5ccc(Oc6ccc(Oc7nc(Oc8ccc(Oc9ccc([H])cc9)cc8)ccc7)cc6)cc5)=O)c(C4=O)c3)ccc2C1=O	215	DSC
1188		S=C(Nc1ccc(cc1)NC(=S)N=Cc1ccc(c(c1)*)Cl)N=Cc1ccc(c(c1)N1C(=O)c2c(C1=O)cc(cc2)Oc1ccc2c(c1)C(=O)N(C2=O)*)Cl	S=C(Nc1ccc(cc1)NC(=S)N=Cc1ccc(c(c1)[H])Cl)N=Cc1ccc(c(c1)N1C(=O)c2c(C1=O)cc(cc2)Oc1ccc2c(c1)C(=O)N(C2=O)[H])Cl	285	DSC
1189		S=C(Nc1ccc(cc1)NC(=S)N=Cc1ccc(c(c1)N1C(=O)c2c(C1=O)cc(cc2)*)Cl)N=Cc1ccc(c(c1)N1C(=O)c2c(C1=O)cc(cc2)C(=O)*)Cl	S=C(N=Cc1cc(N2C(c3ccc(C(c4ccc(C(N([H])C5=O)=O)c5c4)=O)cc3C2=O)=O)c(Cl)cc1)Nc6ccc(NC(N=Cc7cc([H])c(Cl)cc7)=S)cc6	283	DSC
1190		S=C(Nc1ccc(cc1)NC(=S)N=Cc1ccc(c(c1)N1C(=O)c2c(C1=O)cc(cc2)*)Cl)N=Cc1ccc(c(c1)N1C(=O)c2c(C1=O)cc(cc2)C(C(F)(F)F)(C(F)(F)F)*)Cl	S=C(N=Cc1cc(N2C(c3ccc(C(c4ccc(C(N([H])C5=O)=O)c5c4)(C(F)(F)F)C(F)(F)F)cc3C2=O)=O)c(Cl)cc1)Nc6ccc(NC(N=Cc7cc([H])c(Cl)cc7)=S)cc6	281	DSC
1191		*c1ccc(cc1)Oc1ccc(cc1)N1C(=O)c2ccc(c3c2c(C1=O)ccc3)C(=O)c1cccc(c1)C(=O)c1ccc2c3c1cccc3C(=O)N(C2=O)c1ccc(cc1)Oc1ccc(cc1)c1nnc(o1)*	O=C(c1c2c3cccc2c(C(c4cc(C(c5c6cccc(C(N(c7ccc(Oc8ccc(c9oc(c%10ccc(Oc%11ccc([H])cc%11)cc%10)nn9)cc8)cc7)C%12=O)=O)c6c%12cc5)=O)ccc4)=O)cc1)N([H])C3=O	195	DSC
1192		*c1ccc(cc1)Oc1cccc(c1)N1C(=O)c2ccc(c3c2c(C1=O)ccc3)C(=O)c1cccc(c1)C(=O)c1ccc2c3c1cccc3C(=O)N(C2=O)c1cccc(c1)Oc1ccc(cc1)c1nnc(o1)*	O=C(c1c2c3cccc2c(C(c4cc(C(c5c6cccc(C(N(c7cc(Oc8ccc(c9oc(c%10ccc(Oc%11cc([H])ccc%11)cc%10)nn9)cc8)ccc7)C%12=O)=O)c6c%12cc5)=O)ccc4)=O)cc1)N([H])C3=O	190	DSC
1193		*c1ccc(cc1)Sc1ccc(cc1)n1c(=O)c2c(c1=O)sc1c(s2)c(=O)n(c1=O)*	[H]c1ccc(cc1)Sc1ccc(cc1)n1c(=O)c2c(c1=O)sc1c(s2)c(=O)n(c1=O)[H]	213	DSC
1194		*c1ccc(cc1)Oc1ccc(cc1)n1c(=O)c2c(c1=O)sc1c(s2)c(=O)n(c1=O)*	[H]c1ccc(cc1)Oc1ccc(cc1)n1c(=O)c2c(c1=O)sc1c(s2)c(=O)n(c1=O)[H]	340	DSC
1195		*c1ccc(cc1)Oc1ccc(cc1)Oc1ccc(cc1)n1c(=O)c2c(c1=O)sc1c(s2)c(=O)n(c1=O)*	[H]c1ccc(cc1)Oc1ccc(cc1)Oc1ccc(cc1)n1c(=O)c2c(c1=O)sc1c(s2)c(=O)n(c1=O)[H]	285	DSC
1196		*c1ccc(cc1)Oc1ccc(cc1)S(=O)(=O)c1ccc(cc1)Oc1ccc(cc1)n1c(=O)c2c(c1=O)sc1c(s2)c(=O)n(c1=O)*	[H]c1ccc(cc1)Oc1ccc(cc1)S(=O)(=O)c1ccc(cc1)Oc1ccc(cc1)n1c(=O)c2c(c1=O)sc1c(s2)c(=O)n(c1=O)[H]	175	DSC
1197		*c1ccc(cc1)Oc1ccc(cc1)C(c1ccc(cc1)Oc1ccc(cc1)n1c(=O)c2c(c1=O)sc1c(s2)c(=O)n(c1=O)*)(C)C	[H]c1ccc(cc1)Oc1ccc(cc1)C(c1ccc(cc1)Oc1ccc(cc1)n1c(=O)c2c(c1=O)sc1c(s2)c(=O)n(c1=O)[H])(C)C	121	DSC
1198		*CC(=O)Nc1ccc(cc1)[Si](c1ccccc1)(c1ccccc1)c1ccc(cc1)NC(=O)CN1C(=O)c2c(C1=O)cc(cc2)[Si](c1ccc2c(c1)C(=O)N(C2=O)*)(C)C	[H]CC(=O)Nc1ccc(cc1)[Si](c1ccccc1)(c1ccccc1)c1ccc(cc1)NC(=O)CN1C(=O)c2c(C1=O)cc(cc2)[Si](c1ccc2c(c1)C(=O)N(C2=O)[H])(C)C	178	DSC
1199		*CC(=O)Nc1ccc(cc1)[Si](c1ccccc1)(c1ccccc1)c1ccc(cc1)NC(=O)CN1C(=O)c2c(C1=O)cc(cc2)[Si](c1ccc2c(c1)C(=O)N(C2=O)*)(CC)C	[H]CC(=O)Nc1ccc(cc1)[Si](c1ccccc1)(c1ccccc1)c1ccc(cc1)NC(=O)CN1C(=O)c2c(C1=O)cc(cc2)[Si](c1ccc2c(c1)C(=O)N(C2=O)[H])(CC)C	179	DSC
1200		*CC(=O)Oc1ccc(cc1)[Si](c1ccc(cc1)OC(=O)CN1C(=O)c2c(C1=O)cc(cc2)[Si](c1ccc2c(c1)C(=O)N(C2=O)*)(C)C)(C)C	[H]CC(=O)Oc1ccc(cc1)[Si](c1ccc(cc1)OC(=O)CN1C(=O)c2c(C1=O)cc(cc2)[Si](c1ccc2c(c1)C(=O)N(C2=O)[H])(C)C)(C)C	174	DSC
1201		*CC(=O)Oc1ccc(cc1)[Si](c1ccc(cc1)OC(=O)CN1C(=O)c2c(C1=O)cc(cc2)[Si](c1ccc2c(c1)C(=O)N(C2=O)*)(CC)C)(CC)C	[H]CC(=O)Oc1ccc(cc1)[Si](c1ccc(cc1)OC(=O)CN1C(=O)c2c(C1=O)cc(cc2)[Si](c1ccc2c(c1)C(=O)N(C2=O)[H])(CC)C)(CC)C	126	DSC
1202		*C(=O)Oc1cccc(c1)OC(=O)c1ccc2c(c1)C(=O)N(C2=O)c1ccc(cc1)Oc1cccc2c1cccc2N1C(=O)c2c(C1=O)cc(cc2)*	O=C(c1ccc(C(N2c3c4c(c(Oc5ccc([H])cc5)ccc4)ccc3)=O)c(C2=O)c1)Oc6cc(OC(c7cc(C(N([H])C8=O)=O)c8cc7)=O)ccc6	232	DSC
1203		*C(=O)Oc1ccc(cc1)OC(=O)c1ccc2c(c1)C(=O)N(C2=O)c1ccc(cc1)Oc1cccc2c1cccc2N1C(=O)c2c(C1=O)cc(cc2)*	O=C(c1ccc(C(N2c3c4c(c(Oc5ccc([H])cc5)ccc4)ccc3)=O)c(C2=O)c1)Oc6ccc(OC(c7cc(C(N([H])C8=O)=O)c8cc7)=O)cc6	236	DSC
1204		*C(=O)Oc1ccccc1OC(=O)c1ccc2c(c1)C(=O)N(C2=O)c1ccc(cc1)Oc1cccc2c1cccc2N1C(=O)c2c(C1=O)cc(cc2)*	O=C(c1ccc(C(N2c3c4c(c(Oc5ccc([H])cc5)ccc4)ccc3)=O)c(C2=O)c1)Oc6c(OC(c7cc(C(N([H])C8=O)=O)c8cc7)=O)cccc6	227	DSC
1205		*c1ccc2c(c1)C(=O)N(C2=O)c1cccc2c1cccc2Oc1ccc(cc1)N1C(=O)c2c(C1=O)cc(cc2)C(=O)Oc1cccc2c1cccc2OC(=O)*	O=C(N1c2c3cccc(Oc4ccc([H])cc4)c3ccc2)c5cc(C(Oc6c7c(c(OC(c8ccc(C(N([H])C9=O)=O)c9c8)=O)ccc7)ccc6)=O)ccc5C1=O	231	DSC
1206		*c1ccc2c(c1)C(=O)N(C2=O)c1cccc2c1cccc2Oc1ccc(cc1)N1C(=O)c2c(C1=O)cc(cc2)C(=O)Oc1ccc2c(c1c1c(ccc3c1cccc3)OC(=O)*)cccc2	O=C(N1c2c3cccc(Oc4ccc([H])cc4)c3ccc2)c5cc(C(Oc6ccc7ccccc7c6c8c(OC(c9ccc(C(N([H])C%10=O)=O)c%10c9)=O)ccc%11ccccc%118)=O)ccc5C1=O	245	DSC
1207		*C(=O)Oc1ccc(cc1)C(c1ccc(cc1)OC(=O)c1ccc2c(c1)C(=O)N(C2=O)c1ccc(cc1)Oc1cccc2c1cccc2N1C(=O)c2c(C1=O)cc(cc2)*)(C)C	O=C(c1ccc(C(N2c3c4c(c(Oc5ccc([H])cc5)ccc4)ccc3)=O)c(C2=O)c1)Oc6ccc(C(C)(C)c7ccc(OC(c8cc(C(N([H])C9=O)=O)c9cc8)=O)cc7)cc6	221	DSC
1208		*c1ccc(c(c1)n1c(=O)c2c(c1=O)cc1c(c2)c(=O)n(c1=O)*)Oc1ccc(cc1)c1cc(nc(c1)c1ccccc1)c1ccccc1	[H]c1ccc(c(c1)n1c(=O)c2c(c1=O)cc1c(c2)c(=O)n(c1=O)[H])Oc1ccc(cc1)c1cc(nc(c1)c1ccccc1)c1ccccc1	294	DSC
1209		*c1ccc2c(c1)C(=O)N(C2=O)c1cc(ccc1Oc1ccc(cc1)c1cc(nc(c1)c1ccccc1)c1ccccc1)N1C(=O)c2c(C1=O)cc(cc2)C(=O)*	O=C(N1[H])c2cc(C(c3ccc(C(N4c5ccc(Oc6ccc(c7cc(c8ccccc8)nc(c9ccccc9)c7)cc6)c([H])c5)=O)c(C4=O)c3)=O)ccc2C1=O	278	DSC
1210		*c1ccc(c(c1)N1C(=O)C2C(C1=O)C1C=CC2C2C1C(=O)N(C2=O)*)Oc1ccc(cc1)c1cc(nc(c1)c1ccccc1)c1ccccc1	[H]c1ccc(c(c1)N1C(=O)C2C(C1=O)C1C=CC2C2C1C(=O)N(C2=O)[H])Oc1ccc(cc1)c1cc(nc(c1)c1ccccc1)c1ccccc1	237	DSC
1211		*Cc1cccc(c1)C(C(F)(F)F)(C(F)(F)F)c1cccc(c1)Cc1ccc2c(c1)C(=O)N(C2=O)c1ccc(cc1)Oc1ccc(cc1)N1C(=O)c2c(C1=O)cc(cc2)*	FC(F)(F)C(C(F)(F)F)(c1cc(Cc2cc(C(N(c3ccc(Oc4ccc([H])cc4)cc3)C5=O)=O)c5cc2)ccc1)c6cc(Cc7ccc(C(N([H])C8=O)=O)c8c7)ccc6	224	DSC
1212		*Cc1cccc(c1)C(C(F)(F)F)(C(F)(F)F)c1cccc(c1)Cc1ccc2c(c1)C(=O)N(C2=O)c1ccc(cc1)OCCOc1ccc(cc1)N1C(=O)c2c(C1=O)cc(cc2)*	FC(F)(F)C(C(F)(F)F)(c1cc(Cc2cc(C(N(c3ccc(OCCOc4ccc([H])cc4)cc3)C5=O)=O)c5cc2)ccc1)c6cc(Cc7ccc(C(N([H])C8=O)=O)c8c7)ccc6	194	DSC
1213		*Cc1cccc(c1)C(C(F)(F)F)(C(F)(F)F)c1cccc(c1)Cc1ccc2c(c1)C(=O)N(C2=O)c1ccc(cc1)OCCOCCOCCOc1ccc(cc1)N1C(=O)c2c(C1=O)cc(cc2)*	FC(F)(F)C(C(F)(F)F)(c1cc(Cc2cc(C(N(c3ccc(OCCOCCOCCOc4ccc([H])cc4)cc3)C5=O)=O)c5cc2)ccc1)c6cc(Cc7ccc(C(N([H])C8=O)=O)c8c7)ccc6	142	DSC
1214		*Cc1cccc(c1)C(C(F)(F)F)(C(F)(F)F)c1cccc(c1)Cc1ccc2c(c1)C(=O)N(C2=O)c1ccc(cc1)OCCOCCOCCOCCOCCOCCOc1ccc(cc1)N1C(=O)c2c(C1=O)ccc(c2)*	FC(F)(F)C(C(F)(F)F)(c1cc(Cc2cc(C(N(c3ccc(OCCOCCOCCOCCOCCOCCOc4ccc([H])cc4)cc3)C5=O)=O)c5cc2)ccc1)c6cc(Cc7cc(C(N([H])C8=O)=O)c8cc7)ccc6	92	DSC
1215		*c1ccc(cc1)Oc1ccc(cc1)Oc1ccc(cc1)Oc1ccc(cc1)Oc1ccc(cc1)N1C(=O)c2c(C1=O)cc(cc2)c1cccc2c1C(=O)N(C2=O)*	[H]c1ccc(cc1)Oc1ccc(cc1)Oc1ccc(cc1)Oc1ccc(cc1)Oc1ccc(cc1)N1C(=O)c2c(C1=O)cc(cc2)c1cccc2c1C(=O)N(C2=O)[H]	230	DSC
1216		*c1ccc(cc1)Oc1ccc(cc1)Oc1ccc(cc1)Oc1ccc(cc1)Oc1ccc(cc1)N1C(=O)c2c(C1=O)cc(cc2)Oc1ccc2c(c1)C(=O)N(C2=O)*	[H]c1ccc(cc1)Oc1ccc(cc1)Oc1ccc(cc1)Oc1ccc(cc1)Oc1ccc(cc1)N1C(=O)c2c(C1=O)cc(cc2)Oc1ccc2c(c1)C(=O)N(C2=O)[H]	196	DSC
1217		Cc1ccc(c(c1)S(=O)c1cc(C)ccc1Oc1ccc(cc1)N1C(=O)c2c(C1=O)cc(cc2)*)Oc1ccc(cc1)N1C(=O)c2c(C1=O)cc(cc2)C(C(F)(F)F)(C(F)(F)F)*	Cc1cc(S(c2c(Oc3ccc(N4C(c5ccc(C(C(F)(F)F)(C(F)(F)F)c6ccc(C(N([H])C7=O)=O)c7c6)cc5C4=O)=O)cc3)ccc(C)c2)=O)c(Oc8ccc([H])cc8)cc1	303	DSC
1218		Cc1ccc(c(c1)S(=O)c1cc(C)ccc1Oc1ccc(cc1)N1C(=O)c2c(C1=O)cc(cc2)*)Oc1ccc(cc1)N1C(=O)c2c(C1=O)cc(cc2)C(=O)*	Cc1cc(S(c2c(Oc3ccc(N4C(c5ccc(C(c6ccc(C(N([H])C7=O)=O)c7c6)=O)cc5C4=O)=O)cc3)ccc(C)c2)=O)c(Oc8ccc([H])cc8)cc1	286	DSC
1219		*c1ccc(cc1)Oc1ccc(cc1S(=O)c1cc(C)ccc1Oc1ccc(cc1)N1C(=O)c2c(C1=O)cc(cc2)Oc1ccc2c(c1)C(=O)N(C2=O)*)C	[H]c1ccc(cc1)Oc1ccc(cc1S(=O)c1cc(C)ccc1Oc1ccc(cc1)N1C(=O)c2c(C1=O)cc(cc2)Oc1ccc2c(c1)C(=O)N(C2=O)[H])C	279	DSC
1220		*c1ccc(cc1)Oc1ccc(cc1S(=O)c1cc(C)ccc1Oc1ccc(cc1)N1C(=O)c2c(C1=O)cc(cc2)S(=O)(=O)c1ccc2c(c1)C(=O)N(C2=O)*)C	[H]c1ccc(cc1)Oc1ccc(cc1S(=O)c1cc(C)ccc1Oc1ccc(cc1)N1C(=O)c2c(C1=O)cc(cc2)S(=O)(=O)c1ccc2c(c1)C(=O)N(C2=O)[H])C	288	DSC
1221		O=C1c2cc(ccc2C(=O)N1c1ccc(cc1C(C)(C)C)c1ccc(c(c1)C(C)(C)C)*)c1ccc2c(c1)C(=O)N(C2=O)*	O=C1c2cc(ccc2C(=O)N1c1ccc(cc1C(C)(C)C)c1ccc(c(c1)C(C)(C)C)[H])c1ccc2c(c1)C(=O)N(C2=O)[H]	375.4	DSC
1222		*N1C(=O)c2c(C1=O)cc(cc2)Oc1ccc2c(c1)C(=O)N(C2=O)c1ccc(cc1C(C)(C)C)c1ccc(c(c1)C(C)(C)C)*	[H]N1C(=O)c2c(C1=O)cc(cc2)Oc1ccc2c(c1)C(=O)N(C2=O)c1ccc(cc1C(C)(C)C)c1ccc(c(c1)C(C)(C)C)[H]	350	DSC
1223		*c1ccc2c(c1)C(=O)N(C2=O)c1ccc(cc1C(C)(C)C)c1ccc(c(c1)C(C)(C)C)N1C(=O)c2c(C1=O)cc(cc2)C(C(F)(F)F)(C(F)(F)F)*	O=C(N1[H])c2cc(C(C(F)(F)F)(C(F)(F)F)c3ccc(C(N4c5c(C(C)(C)C)cc(c6cc(C(C)(C)C)c([H])cc6)cc5)=O)c(C4=O)c3)ccc2C1=O	336.8	DSC
1224		*N1C(=O)c2c(C1=O)cc(cc2)Oc1ccc(cc1)C(c1ccc(cc1)Oc1ccc2c(c1)C(=O)N(C2=O)c1ccc(cc1C(C)(C)C)c1ccc(c(c1)C(C)(C)C)*)(C)C	[H]N1C(=O)c2c(C1=O)cc(cc2)Oc1ccc(cc1)C(c1ccc(cc1)Oc1ccc2c(c1)C(=O)N(C2=O)c1ccc(cc1C(C)(C)C)c1ccc(c(c1)C(C)(C)C)[H])(C)C	287.2	DSC
1225		FC(C(C(F)(F)F)(c1ccc2c(c1)C(=O)N(C2=O)c1ccc(cc1)C1(OC(=O)c2c1cccc2)c1ccc(cc1)N1C(=O)c2c(C1=O)cc(cc2)*)*)(F)F	FC(F)(F)C(c1cc(C(N([H])C2=O)=O)c2cc1)(c3ccc(C(N4c5ccc(C6(OC(c7ccccc76)=O)c8ccc([H])cc8)cc5)=O)c(C4=O)c3)C(F)(F)F	330	DSC
1226		*c1ccc(cc1)C1(OC(=O)c2c1cccc2)c1ccc(cc1)N1C(=O)c2c(C1=O)cc(cc2)c1cc(cc(c1)C(C)(C)C)c1ccc2c(c1)C(=O)N(C2=O)*	[H]c1ccc(cc1)C1(OC(=O)c2c1cccc2)c1ccc(cc1)N1C(=O)c2c(C1=O)cc(cc2)c1cc(cc(c1)C(C)(C)C)c1ccc2c(c1)C(=O)N(C2=O)[H]	386	DSC
1227		*c1ccc(cc1)C=Cc1ccc(cc1)n1c(=O)c2c(c1=O)cc1c(c2)c(=O)n(c1=O)*	[H]c1ccc(cc1)C=Cc1ccc(cc1)n1c(=O)c2c(c1=O)cc1c(c2)c(=O)n(c1=O)[H]	330	DSC
1228		Cc1cc(Cc2cc(C)c(c(c2)C)*)cc(c1N1C(=O)c2c(C1=O)cc(cc2)Oc1ccc(cc1)C(c1ccc(cc1)Oc1ccc2c(c1)C(=O)N(C2=O)*)(c1ccccc1)C)C	Cc1cc(Cc2cc(C)c(c(c2)C)[H])cc(c1N1C(=O)c2c(C1=O)cc(cc2)Oc1ccc(cc1)C(c1ccc(cc1)Oc1ccc2c(c1)C(=O)N(C2=O)[H])(c1ccccc1)C)C	245	DSC
1229		*N1C(=O)c2c(C1=O)cc(cc2)Oc1ccc(cc1c1ccccc1)Oc1ccc2c(c1)C(=O)N(C2=O)c1c(C)cc(cc1C)Cc1cc(C)c(c(c1)C)*	[H]N1C(=O)c2c(C1=O)cc(cc2)Oc1ccc(cc1c1ccccc1)Oc1ccc2c(c1)C(=O)N(C2=O)c1c(C)cc(cc1C)Cc1cc(C)c(c(c1)C)[H]	249	DSC
1230		*N1C(=O)c2c(C1=O)cc(cc2)Oc1ccc(cc1)C(C(F)(F)F)(C(F)(F)F)c1ccc(cc1)Oc1ccc2c(c1)C(=O)N(C2=O)c1c(C)cc(cc1C)Cc1cc(C)c(c(c1)C)*	[H]N1C(=O)c2c(C1=O)cc(cc2)Oc1ccc(cc1)C(C(F)(F)F)(C(F)(F)F)c1ccc(cc1)Oc1ccc2c(c1)C(=O)N(C2=O)c1c(C)cc(cc1C)Cc1cc(C)c(c(c1)C)[H]	258	DSC
1231		*N1C(=O)c2c(C1=O)cc(cc2)Oc1ccc(cc1)Oc1ccc(cc1)Oc1ccc2c(c1)C(=O)N(C2=O)c1c(C)cc(cc1C)Cc1cc(C)c(c(c1)C)*	[H]N1C(=O)c2c(C1=O)cc(cc2)Oc1ccc(cc1)Oc1ccc(cc1)Oc1ccc2c(c1)C(=O)N(C2=O)c1c(C)cc(cc1C)Cc1cc(C)c(c(c1)C)[H]	256	DSC
1232		*N1C(=O)c2c(C1=O)cc(cc2)Oc1ccc(cc1)Cc1ccc(cc1)Oc1ccc2c(c1)C(=O)N(C2=O)c1c(C)cc(cc1C)Cc1cc(C)c(c(c1)C)*	[H]N1C(=O)c2c(C1=O)cc(cc2)Oc1ccc(cc1)Cc1ccc(cc1)Oc1ccc2c(c1)C(=O)N(C2=O)c1c(C)cc(cc1C)Cc1cc(C)c(c(c1)C)[H]	247	DSC
1233		O=C1N(C(=O)c2c1cc(cc2)Oc1ccc2c(c1)C(=O)N(C2=O)*)c1c(C)cc(cc1C)Cc1cc(C)c(c(c1)C)*	O=C1N(C(=O)c2c1cc(cc2)Oc1ccc2c(c1)C(=O)N(C2=O)[H])c1c(C)cc(cc1C)Cc1cc(C)c(c(c1)C)[H]	420	DSC
1234		Cc1cc(cc(c1Oc1ccc2c(c1)C(=O)N(C2=O)c1c(C)cc(cc1C)Cc1cc(C)c(c(c1)C)*)C)C(c1cc(C)c(c(c1)C)Oc1ccc2c(c1)C(=O)N(C2=O)*)(C)C	Cc1cc(cc(c1Oc1ccc2c(c1)C(=O)N(C2=O)c1c(C)cc(cc1C)Cc1cc(C)c(c(c1)C)[H])C)C(c1cc(C)c(c(c1)C)Oc1ccc2c(c1)C(=O)N(C2=O)[H])(C)C	274	DSC
1235		*C(C(=O)Nc1ccc(cc1)Oc1ccc(cc1)[Si](c1ccccc1)(c1ccccc1)c1ccc(cc1)Oc1ccc(cc1)NC(=O)C(N1C(=O)c2c(C1=O)cc(cc2)[Si](c1ccc2c(c1)C(=O)N(C2=O)*)(C)C)C)C	[H]C(C(=O)Nc1ccc(cc1)Oc1ccc(cc1)[Si](c1ccccc1)(c1ccccc1)c1ccc(cc1)Oc1ccc(cc1)NC(=O)C(N1C(=O)c2c(C1=O)cc(cc2)[Si](c1ccc2c(c1)C(=O)N(C2=O)[H])(C)C)C)C	149	DSC
1236		*C(C(=O)Nc1ccc(cc1)Oc1ccc(cc1)[Si](c1ccccc1)(c1ccccc1)c1ccc(cc1)Oc1ccc(cc1)NC(=O)C(N1C(=O)c2c(C1=O)cc(cc2)[Si](c1ccc2c(c1)C(=O)N(C2=O)*)(C)C)Cc1ccccc1)Cc1ccccc1	[H]C(C(=O)Nc1ccc(cc1)Oc1ccc(cc1)[Si](c1ccccc1)(c1ccccc1)c1ccc(cc1)Oc1ccc(cc1)NC(=O)C(N1C(=O)c2c(C1=O)cc(cc2)[Si](c1ccc2c(c1)C(=O)N(C2=O)[H])(C)C)Cc1ccccc1)Cc1ccccc1	131	DSC
1237		*C(C(=O)Nc1ccc(cc1)[Si](c1ccccc1)(c1ccccc1)c1ccc(cc1)NC(=O)C(N1C(=O)c2c(C1=O)cc(cc2)[Si](c1ccc2c(c1)C(=O)N(C2=O)*)(C)C)C)C	[H]C(C(=O)Nc1ccc(cc1)[Si](c1ccccc1)(c1ccccc1)c1ccc(cc1)NC(=O)C(N1C(=O)c2c(C1=O)cc(cc2)[Si](c1ccc2c(c1)C(=O)N(C2=O)[H])(C)C)C)C	220	DSC
1238		*C(C(=O)Nc1ccc(cc1)[Si](c1ccccc1)(c1ccccc1)c1ccc(cc1)NC(=O)C(N1C(=O)c2c(C1=O)cc(cc2)[Si](c1ccc2c(c1)C(=O)N(C2=O)*)(C)C)Cc1ccccc1)Cc1ccccc1	[H]C(C(=O)Nc1ccc(cc1)[Si](c1ccccc1)(c1ccccc1)c1ccc(cc1)NC(=O)C(N1C(=O)c2c(C1=O)cc(cc2)[Si](c1ccc2c(c1)C(=O)N(C2=O)[H])(C)C)Cc1ccccc1)Cc1ccccc1	200	DSC
1239		*c1ccc2c(c1)C(=O)N(C2=O)c1ccc(cc1C(F)(F)F)Oc1ccccc1c1ccccc1Oc1ccc(c(c1)C(F)(F)F)N1C(=O)c2c(C1=O)cc(cc2)C(=O)*	O=C(N1[H])c2cc(C(c3ccc(C(N4c5c(C(F)(F)F)cc(Oc6c(c7c(Oc8cc(C(F)(F)F)c([H])cc8)cccc7)cccc6)cc5)=O)c(C4=O)c3)=O)ccc2C1=O	226	DSC
1240		O=C1c2cc(ccc2C(=O)N1c1ccc(cc1C(F)(F)F)Oc1ccccc1c1ccccc1Oc1ccc(c(c1)C(F)(F)F)*)S(=O)(=O)c1ccc2c(c1)C(=O)N(C2=O)*	O=C1c2cc(ccc2C(=O)N1c1ccc(cc1C(F)(F)F)Oc1ccccc1c1ccccc1Oc1ccc(c(c1)C(F)(F)F)[H])S(=O)(=O)c1ccc2c(c1)C(=O)N(C2=O)[H]	236	DSC
1241		COc1cc(ccc1N1C(=O)c2c(C1=O)cc(cc2)C(=O)*)Oc1ccccc1c1ccccc1Oc1ccc(c(c1)OC)N1C(=O)c2c(C1=O)cc(cc2)*	COc1c(N2C(c3ccc(C(c4ccc(C(N([H])C5=O)=O)c5c4)=O)cc3C2=O)=O)ccc(Oc6c(c7c(Oc8cc(OC)c([H])cc8)cccc7)cccc6)c1	225	DSC
1242		COc1cc(ccc1N1C(=O)c2c(C1=O)cc(cc2)S(=O)(=O)c1ccc2c(c1)C(=O)N(C2=O)*)Oc1ccccc1c1ccccc1Oc1ccc(c(c1)OC)*	COc1cc(ccc1N1C(=O)c2c(C1=O)cc(cc2)S(=O)(=O)c1ccc2c(c1)C(=O)N(C2=O)[H])Oc1ccccc1c1ccccc1Oc1ccc(c(c1)OC)[H]	262	DSC
1243		*N1C(=O)c2c(C1=O)cc(cc2)Oc1ccc2c(c1)C(=O)N(C2=O)c1cc(ccc1O)c1ccc(c(c1)*)O	[H]N1C(=O)c2c(C1=O)cc(cc2)Oc1ccc2c(c1)C(=O)N(C2=O)c1cc(ccc1O)c1ccc(c(c1)[H])O	276.7	DSC
1244		C=CC(=O)Oc1ccc(cc1N1C(=O)c2c(C1=O)cc(cc2)C(=O)*)C(C(F)(F)F)(C(F)(F)F)c1ccc(c(c1)N1C(=O)c2c(C1=O)cc(cc2)*)OC(=O)C=C	C=CC(Oc1c(N2C(c3ccc(C(c4ccc(C(N([H])C5=O)=O)c5c4)=O)cc3C2=O)=O)cc(C(C(F)(F)F)(c6cc([H])c(OC(C=C)=O)cc6)C(F)(F)F)cc1)=O	250.3	DSC
1245		*CCCCCCN1C(=O)c2c(C1=O)cc(cc2)C(=O)Oc1ccc(cc1)C(=O)c1ccc(cc1)OC(=O)c1ccc2c(c1)C(=O)N(C2=O)*	[H]CCCCCCN1C(=O)c2c(C1=O)cc(cc2)C(=O)Oc1ccc(cc1)C(=O)c1ccc(cc1)OC(=O)c1ccc2c(c1)C(=O)N(C2=O)[H]	112.3	DSC
1246		O=C(N1OC2=CC(C(C)(C)C)=C(OC3=CC=C([*])C=C3)C(C(C)(C)C)=C2)C4=CC5=C(C(N([*])C5=O)=O)C=C4C1=O	O=C(N1OC2=CC(C(C)(C)C)=C(OC3=CC=C([H])C=C3)C(C(C)(C)C)=C2)C4=CC5=C(C(N([H])C5=O)=O)C=C4C1=O	355	DSC
1247		CC(C)(C)C1=C(OC2=CC=C([*])C=C2)C(C(C)(C)C)=CC(ON(C3=O)C(C(C3=C4)=CC=C4C(C5=CC=C6C(C(N([*])C6=O)=O)=C5)=O)=O)=C1	CC(C)(C)C1=C(OC2=CC=C([H])C=C2)C(C(C)(C)C)=CC(ON(C3=O)C(C(C3=C4)=CC=C4C(C5=CC=C6C(C(N([H])C6=O)=O)=C5)=O)=O)=C1	289	DSC
1248		CC(C)(C)C1=C(OC2=CC=C([*])C=C2)C(C(C)(C)C)=CC(ON(C3=O)C(C(C3=C4)=CC=C4OC5=CC=C6C(C(N([*])C6=O)=O)=C5)=O)=C1	CC(C)(C)C1=C(OC2=CC=C([H])C=C2)C(C(C)(C)C)=CC(ON(C3=O)C(C(C3=C4)=CC=C4OC5=CC=C6C(C(N([H])C6=O)=O)=C5)=O)=C1	276	DSC
1249		CC(C)(C)C1=C(OC2=CC=C([*])C=C2)C(C(C)(C)C)=CC(ON(C3=O)C(C(C3=C4)=CC=C4C(C(F)(F)F)(C(F)(F)F)C5=CC=C6C(C(N([*])C6=O)=O)=C5)=O)=C1	CC(C)(C)C1=C(OC2=CC=C([H])C=C2)C(C(C)(C)C)=CC(ON(C3=O)C(C(C3=C4)=CC=C4C(C(F)(F)F)(C(F)(F)F)C5=CC=C6C(C(N([H])C6=O)=O)=C5)=O)=C1	285	DSC
1250		O=C(C1=CC(C2=CC=C(C3=C2)C(N(C3=O)[*])=O)=CC=C14)N(OC5=CC(C(C)(C)C)=C(C(C(C)(C)C)=C5)OC6=CC=C(C=C6)[*])C4=O	O=C(C1=CC(C2=CC=C(C3=C2)C(N(C3=O)[H])=O)=CC=C14)N(OC5=CC(C(C)(C)C)=C(C(C(C)(C)C)=C5)OC6=CC=C(C=C6)[H])C4=O	301	DSC
1251		O=C(N(OC1=CC(C(C)(C)C)=C(C(C(C)(C)C)=C1)OC2=CC=C(C=C2)[*])C3=O)C4=C(C5=C6C=C4)C3=CC=C5C(N(C6=O)[*])=O	O=C(N(OC1=CC(C(C)(C)C)=C(C(C(C)(C)C)=C1)OC2=CC=C(C=C2)[H])C3=O)C4=C(C5=C6C=C4)C3=CC=C5C(N(C6=O)[H])=O	375	DSC
1252		CC(c1ccc([*])cc1)(c2ccc(C(C)(c3ccc(N4C(c5c(C4=O)cc(Oc6cc(C(N([*])C7=O)=O)c7cc6)cc5)=O)cc3)C)cc2)C	CC(c1ccc([H])cc1)(c2ccc(C(C)(c3ccc(N4C(c5c(C4=O)cc(Oc6cc(C(N([H])C7=O)=O)c7cc6)cc5)=O)cc3)C)cc2)C	258.2	DSC
1253		O=C1N([*])C(c2c1ccc(Oc3cc(C(N(C4=O)c5ccc(Cc6ccc([*])cc6)cc5)=O)c4cc3)c2)=O	O=C1N([H])C(c2c1ccc(Oc3cc(C(N(C4=O)c5ccc(Cc6ccc([H])cc6)cc5)=O)c4cc3)c2)=O	259.7	DSC
1254		O=C1N(C(c2cc(Oc3ccc4c(C(N(c5ccc(Oc6ccc([*])cc6)cc5)C4=O)=O)c3)ccc21)=O)[*]	O=C1N(C(c2cc(Oc3ccc4c(C(N(c5ccc(Oc6ccc([H])cc6)cc5)C4=O)=O)c3)ccc21)=O)[H]	266.4	DSC
1255		Cc1c(N2C(c3c(C2=O)cc(Oc4ccc(C(C)(c5ccc(Oc6cc(C(N([*])C7=O)=O)c7cc6)cc5)C)cc4)cc3)=O)ccc([*])c1	Cc1c(N2C(c3c(C2=O)cc(Oc4ccc(C(C)(c5ccc(Oc6cc(C(N([H])C7=O)=O)c7cc6)cc5)C)cc4)cc3)=O)ccc([H])c1	238.5	DSC
1256		[*]N1C(C(CC(C(N(C2=CC=C(C(C)(C)C3=CC=C(C(C)(C)C4=CC=C([*])C=C4)C=C3)C=C2)C5=O)=O)C5C6)C6C1=O)=O	[H]N1C(C(CC(C(N(C2=CC=C(C(C)(C)C3=CC=C(C(C)(C)C4=CC=C([H])C=C4)C=C3)C=C2)C5=O)=O)C5C6)C6C1=O)=O	281.6	DSC
1257		O=C1N(C(C2=CC=C(C(C(F)(F)F)(C3=CC(C(F)(F)F)=CC(C(F)(F)F)=C3)C4=CC(C(N5[*])=O)=C(C=C4)C5=O)C=C21)=O)C6=CC=C(C=C6)OC7=CC=C(C=C7)OC8=CC=C(C=C8)[*]	O=C1N(C(C2=CC=C(C(C(F)(F)F)(C3=CC(C(F)(F)F)=CC(C(F)(F)F)=C3)C4=CC(C(N5[H])=O)=C(C=C4)C5=O)C=C21)=O)C6=CC=C(C=C6)OC7=CC=C(C=C7)OC8=CC=C(C=C8)[H]	259.5	DSC
1258		O=C1N([*])C(C2=C1C=CC(C(C3=CC(C(F)(F)F)=CC(C(F)(F)F)=C3)(C(F)(F)F)C4=CC=C(C(N(C5=CC=C(OC6=CC=C(OC7=C(C(F)(F)F)C=C([*])C=C7)C=C6)C(C(F)(F)F)=C5)C8=O)=O)C8=C4)=C2)=O	O=C1N([H])C(C2=C1C=CC(C(C3=CC(C(F)(F)F)=CC(C(F)(F)F)=C3)(C(F)(F)F)C4=CC=C(C(N(C5=CC=C(OC6=CC=C(OC7=C(C(F)(F)F)C=C([H])C=C7)C=C6)C(C(F)(F)F)=C5)C8=O)=O)C8=C4)=C2)=O	245.8	DSC
1259		O=C(N1C2=CC=C(C=C2)C(C(F)(F)F)(C3=CC=C(C=C3)[*])C4=CC=CC(C(F)(F)F)=C4)C5=CC(C(C(F)(F)F)(C6=CC(C(N7[*])=O)=C(C=C6)C7=O)C(F)(F)F)=CC=C5C1=O	O=C(N1C2=CC=C(C=C2)C(C(F)(F)F)(C3=CC=C(C=C3)[H])C4=CC=CC(C(F)(F)F)=C4)C5=CC(C(C(F)(F)F)(C6=CC(C(N7[H])=O)=C(C=C6)C7=O)C(F)(F)F)=CC=C5C1=O	261	DSC
1260		[*]N1C(C2=C(C=CC(C(C(F)(F)F)(C(F)(F)F)C3=CC=C(C(N(C4=CC(C(F)(F)F)=C(OC5=CC=C(C(C6=CC=CC(C(F)(F)F)=C6)(C(F)(F)F)C7=CC=C(OC8=CC=C([*])C=C8C(F)(F)F)C=C7)C=C5)C=C4)C9=O)=O)C9=C3)=C2)C1=O)=O	[H]N1C(C2=C(C=CC(C(C(F)(F)F)(C(F)(F)F)C3=CC=C(C(N(C4=CC(C(F)(F)F)=C(OC5=CC=C(C(C6=CC=CC(C(F)(F)F)=C6)(C(F)(F)F)C7=CC=C(OC8=CC=C([H])C=C8C(F)(F)F)C=C7)C=C5)C=C4)C9=O)=O)C9=C3)=C2)C1=O)=O	227.5	DSC
1261		O=C1N([*])C(C2=C1C=CC(C(C(F)(F)F)(C(F)(F)F)C3=CC=C(C(N(C4=CC(C(F)(F)F)=C(OC5=CC=C(C(C6=CC(C(F)(F)F)=CC(C(F)(F)F)=C6)(C(F)(F)F)C7=CC=C(OC8=CC=C([*])C=C8C(F)(F)F)C=C7)C=C5)C=C4)C9=O)=O)C9=C3)=C2)=O	O=C1N([H])C(C2=C1C=CC(C(C(F)(F)F)(C(F)(F)F)C3=CC=C(C(N(C4=CC(C(F)(F)F)=C(OC5=CC=C(C(C6=CC(C(F)(F)F)=CC(C(F)(F)F)=C6)(C(F)(F)F)C7=CC=C(OC8=CC=C([H])C=C8C(F)(F)F)C=C7)C=C5)C=C4)C9=O)=O)C9=C3)=C2)=O	234.2	DSC

## Sheet: SMILES normalization
SMILES	Normalized_SMILES
[H]c1cccc(c1)N1C(=O)c2c(C1=O)cc(cc2)Oc1cccc2c1cccc2Oc1ccc2c(c1)C(=O)N(C2=O)[H]	O=C1NC(=O)c2cc(Oc3cccc4c(Oc5ccc6c(c5)C(=O)N(c5ccccc5)C6=O)cccc34)ccc21
[H]c1cccc(c1)N1C(=O)c2c(C1=O)cc(cc2)Oc1cc2ccccc2cc1Oc1ccc2c(c1)C(=O)N(C2=O)[H]	O=C1NC(=O)c2cc(Oc3cc4ccccc4cc3Oc3ccc4c(c3)C(=O)N(c3ccccc3)C4=O)ccc21
[H]c1cccc(c1)N1C(=O)c2c(C1=O)cc(cc2)Oc1ccc2c(c1)ccc(c2)Oc1ccc2c(c1)C(=O)N(C2=O)[H]	O=C1NC(=O)c2cc(Oc3ccc4cc(Oc5ccc6c(c5)C(=O)N(c5ccccc5)C6=O)ccc4c3)ccc21
[H]c1cccc(c1)N1C(=O)c2c(C1=O)cc(cc2)Oc1ccc2c(c1)cc(cc2)Oc1ccc2c(c1)C(=O)N(C2=O)[H]	O=C1NC(=O)c2cc(Oc3ccc4ccc(Oc5ccc6c(c5)C(=O)N(c5ccccc5)C6=O)cc4c3)ccc21
[H]c1ccc(cc1)Oc1ccc(cc1)N1C(=O)c2c(C1=O)cc(cc2)Oc1cccc2c1cccc2Oc1ccc2c(c1)C(=O)N(C2=O)[H]	O=C1NC(=O)c2cc(Oc3cccc4c(Oc5ccc6c(c5)C(=O)N(c5ccc(Oc7ccccc7)cc5)C6=O)cccc34)ccc21
[H]c1ccc(cc1)Oc1ccc(cc1)N1C(=O)c2c(C1=O)cc(cc2)Oc1cc2ccccc2cc1Oc1ccc2c(c1)C(=O)N(C2=O)[H]	O=C1NC(=O)c2cc(Oc3cc4ccccc4cc3Oc3ccc4c(c3)C(=O)N(c3ccc(Oc5ccccc5)cc3)C4=O)ccc21
[H]c1ccc(cc1)Oc1ccc(cc1)N1C(=O)c2c(C1=O)cc(cc2)Oc1ccc2c(c1)cc(cc2)Oc1ccc2c(c1)C(=O)N(C2=O)[H]	O=C1NC(=O)c2cc(Oc3ccc4ccc(Oc5ccc6c(c5)C(=O)N(c5ccc(Oc7ccccc7)cc5)C6=O)cc4c3)ccc21
[H]c1ccc(cc1)Oc1cccc(c1)N1C(=O)c2c(C1=O)cc(cc2)Oc1cccc2c1cccc2Oc1ccc2c(c1)C(=O)N(C2=O)[H]	O=C1NC(=O)c2cc(Oc3cccc4c(Oc5ccc6c(c5)C(=O)N(c5cccc(Oc7ccccc7)c5)C6=O)cccc34)ccc21
[H]c1ccc(cc1)Oc1cccc(c1)N1C(=O)c2c(C1=O)cc(cc2)Oc1cc2ccccc2cc1Oc1ccc2c(c1)C(=O)N(C2=O)[H]	O=C1NC(=O)c2cc(Oc3cc4ccccc4cc3Oc3ccc4c(c3)C(=O)N(c3cccc(Oc5ccccc5)c3)C4=O)ccc21
[H]c1ccc(cc1)Oc1cccc(c1)N1C(=O)c2c(C1=O)cc(cc2)Oc1ccc2c(c1)ccc(c2)Oc1ccc2c(c1)C(=O)N(C2=O)[H]	O=C1NC(=O)c2cc(Oc3ccc4cc(Oc5ccc6c(c5)C(=O)N(c5cccc(Oc7ccccc7)c5)C6=O)ccc4c3)ccc21
[H]c1ccc(cc1)Oc1cccc(c1)N1C(=O)c2c(C1=O)cc(cc2)Oc1ccc2c(c1)cc(cc2)Oc1ccc2c(c1)C(=O)N(C2=O)[H]	O=C1NC(=O)c2cc(Oc3ccc4ccc(Oc5ccc6c(c5)C(=O)N(c5cccc(Oc7ccccc7)c5)C6=O)cc4c3)ccc21
[H]c1ccc(cc1)C(c1ccc(cc1)N1C(=O)c2c(C1=O)cc(cc2)Oc1cccc2c1cccc2Oc1ccc2c(c1)C(=O)N(C2=O)[H])(C)C	CC(C)(c1ccccc1)c1ccc(N2C(=O)c3ccc(Oc4cccc5c(Oc6ccc7c(c6)C(=O)NC7=O)cccc45)cc3C2=O)cc1
[H]c1ccc(cc1)C(c1ccc(cc1)N1C(=O)c2c(C1=O)cc(cc2)Oc1ccc2c(c1)ccc(c2)Oc1ccc2c(c1)C(=O)N(C2=O)[H])(C)C	CC(C)(c1ccccc1)c1ccc(N2C(=O)c3ccc(Oc4ccc5cc(Oc6ccc7c(c6)C(=O)NC7=O)ccc5c4)cc3C2=O)cc1
[H]c1ccc(cc1)C(c1ccc(cc1)N1C(=O)c2c(C1=O)cc(cc2)Oc1ccc2c(c1)cc(cc2)Oc1ccc2c(c1)C(=O)N(C2=O)[H])(C)C	CC(C)(c1ccccc1)c1ccc(N2C(=O)c3ccc(Oc4ccc5ccc(Oc6ccc7c(c6)C(=O)NC7=O)cc5c4)cc3C2=O)cc1
[H]c1ccc(cc1)C(c1ccc(cc1)C(c1ccc(cc1)N1C(=O)c2c(C1=O)cc(cc2)Oc1cccc2c1cccc2Oc1ccc2c(c1)C(=O)N(C2=O)[H])(C)C)(C)C	CC(C)(c1ccccc1)c1ccc(C(C)(C)c2ccc(N3C(=O)c4ccc(Oc5cccc6c(Oc7ccc8c(c7)C(=O)NC8=O)cccc56)cc4C3=O)cc2)cc1
[H]c1ccc(cc1)C(c1ccc(cc1)C(c1ccc(cc1)N1C(=O)c2c(C1=O)ccc(c2)Oc1ccc2c(c1)ccc(c2)Oc1ccc2c(c1)C(=O)N(C2=O)[H])(C)C)(C)C	CC(C)(c1ccccc1)c1ccc(C(C)(C)c2ccc(N3C(=O)c4ccc(Oc5ccc6cc(Oc7ccc8c(c7)C(=O)NC8=O)ccc6c5)cc4C3=O)cc2)cc1
[H]c1ccc(cc1)C(c1ccc(cc1)C(c1ccc(cc1)N1C(=O)c2c(C1=O)ccc(c2)Oc1ccc2c(c1)cc(cc2)Oc1ccc2c(c1)C(=O)N(C2=O)[H])(C)C)(C)C	CC(C)(c1ccccc1)c1ccc(C(C)(C)c2ccc(N3C(=O)c4ccc(Oc5ccc6ccc(Oc7ccc8c(c7)C(=O)NC8=O)cc6c5)cc4C3=O)cc2)cc1
[H]c1ccc(cc1)Oc1ccc(cc1)Oc1ccc(cc1)N1C(=O)c2c(C1=O)cc(cc2)Oc1cc2ccccc2cc1Oc1ccc2c(c1)C(=O)N(C2=O)[H]	O=C1NC(=O)c2cc(Oc3cc4ccccc4cc3Oc3ccc4c(c3)C(=O)N(c3ccc(Oc5ccc(Oc6ccccc6)cc5)cc3)C4=O)ccc21
[H]c1ccc(cc1)Oc1ccc(cc1)Oc1ccc(cc1)N1C(=O)c2c(C1=O)ccc(c2)Oc1ccc2c(c1)cc(cc2)Oc1ccc2c(c1)C(=O)N(C2=O)[H]	O=C1NC(=O)c2cc(Oc3ccc4ccc(Oc5ccc6c(c5)C(=O)N(c5ccc(Oc7ccc(Oc8ccccc8)cc7)cc5)C6=O)cc4c3)ccc21
[H]c1ccc(cc1)Oc1cccc(c1)Oc1ccc(cc1)N1C(=O)c2c(C1=O)cc(cc2)Oc1cc2ccccc2cc1Oc1ccc2c(c1)C(=O)N(C2=O)[H]	O=C1NC(=O)c2cc(Oc3cc4ccccc4cc3Oc3ccc4c(c3)C(=O)N(c3ccc(Oc5cccc(Oc6ccccc6)c5)cc3)C4=O)ccc21
[H]c1ccc(cc1)Oc1ccc(cc1)c1ccc(cc1)Oc1ccc(cc1)N1C(=O)c2c(C1=O)cc(cc2)Oc1cc2ccccc2cc1Oc1ccc2c(c1)C(=O)N(C2=O)[H]	O=C1NC(=O)c2cc(Oc3cc4ccccc4cc3Oc3ccc4c(c3)C(=O)N(c3ccc(Oc5ccc(-c6ccc(Oc7ccccc7)cc6)cc5)cc3)C4=O)ccc21
[H]c1ccc(cc1)Oc1ccc(cc1)c1ccc(cc1)Oc1ccc(cc1)N1C(=O)c2c(C1=O)cc(cc2)Oc1ccc2c(c1)ccc(c2)Oc1ccc2c(c1)C(=O)N(C2=O)[H]	O=C1NC(=O)c2cc(Oc3ccc4cc(Oc5ccc6c(c5)C(=O)N(c5ccc(Oc7ccc(-c8ccc(Oc9ccccc9)cc8)cc7)cc5)C6=O)ccc4c3)ccc21
[H]c1ccc(cc1)Oc1ccc(cc1)c1ccc(cc1)Oc1ccc(cc1)N1C(=O)c2c(C1=O)cc(cc2)Oc1ccc2c(c1)cc(cc2)Oc1ccc2c(c1)C(=O)N(C2=O)[H]	O=C1NC(=O)c2cc(Oc3ccc4ccc(Oc5ccc6c(c5)C(=O)N(c5ccc(Oc7ccc(-c8ccc(Oc9ccccc9)cc8)cc7)cc5)C6=O)cc4c3)ccc21
[H]N1C(=O)c2c(C1=O)cc(cc2)Oc1cccc2c1cccc2Oc1ccc2c(c1)C(=O)N(C2=O)c1c(C)cc(cc1C)Cc1cc(C)c(c(c1)C)[H]	Cc1cc(C)cc(Cc2cc(C)c(N3C(=O)c4ccc(Oc5cccc6c(Oc7ccc8c(c7)C(=O)NC8=O)cccc56)cc4C3=O)c(C)c2)c1
[H]N1C(=O)c2c(C1=O)cc(cc2)Oc1cc2ccccc2cc1Oc1ccc2c(c1)C(=O)N(C2=O)c1c(C)cc(cc1C)Cc1cc(C)c(c(c1)C)[H]	Cc1cc(C)cc(Cc2cc(C)c(N3C(=O)c4ccc(Oc5cc6ccccc6cc5Oc5ccc6c(c5)C(=O)NC6=O)cc4C3=O)c(C)c2)c1
[H]N1C(=O)c2c(C1=O)cc(cc2)Oc1ccc2c(c1)cc(cc2)Oc1ccc2c(c1)C(=O)N(C2=O)c1c(C)cc(cc1C)Cc1cc(C)c(c(c1)C)[H]	Cc1cc(C)cc(Cc2cc(C)c(N3C(=O)c4ccc(Oc5ccc6ccc(Oc7ccc8c(c7)C(=O)NC8=O)cc6c5)cc4C3=O)c(C)c2)c1
[H]N1C(=O)c2c(C1=O)cc(cc2)Oc1cc2ccccc2cc1Oc1ccc2c(c1)C(=O)N(C2=O)c1c(C)cc(cc1C)c1cc(C)c(c(c1)C)[H]	Cc1cc(C)cc(-c2cc(C)c(N3C(=O)c4ccc(Oc5cc6ccccc6cc5Oc5ccc6c(c5)C(=O)NC6=O)cc4C3=O)c(C)c2)c1
[H]c1cc(cc(c1)C(F)(F)F)N1C(=O)c2c(C1=O)ccc(c2)Oc1cccc2c1cccc2Oc1ccc2c(c1)C(=O)N(C2=O)[H]	O=C1NC(=O)c2cc(Oc3cccc4c(Oc5ccc6c(c5)C(=O)N(c5cccc(C(F)(F)F)c5)C6=O)cccc34)ccc21
[H]c1cc(cc(c1)C(F)(F)F)N1C(=O)c2c(C1=O)ccc(c2)Oc1cc2ccccc2cc1Oc1ccc2c(c1)C(=O)N(C2=O)[H]	O=C1NC(=O)c2cc(Oc3cc4ccccc4cc3Oc3ccc4c(c3)C(=O)N(c3cccc(C(F)(F)F)c3)C4=O)ccc21
[H]c1cc(cc(c1)C(F)(F)F)N1C(=O)c2c(C1=O)ccc(c2)Oc1ccc2c(c1)cc(cc2)Oc1ccc2c(c1)C(=O)N(C2=O)[H]	O=C1NC(=O)c2cc(Oc3ccc4ccc(Oc5ccc6c(c5)C(=O)N(c5cccc(C(F)(F)F)c5)C6=O)cc4c3)ccc21
[H]c1ccc(cc1)C(C(F)(F)F)(C(F)(F)F)c1ccc(cc1)N1C(=O)c2c(C1=O)cc(cc2)Oc1cccc2c1cccc2Oc1ccc2c(c1)C(=O)N(C2=O)[H]	O=C1NC(=O)c2cc(Oc3cccc4c(Oc5ccc6c(c5)C(=O)N(c5ccc(C(c7ccccc7)(C(F)(F)F)C(F)(F)F)cc5)C6=O)cccc34)ccc21
[H]c1ccc(cc1)C(C(F)(F)F)(C(F)(F)F)c1ccc(cc1)N1C(=O)c2c(C1=O)cc(cc2)Oc1cc2ccccc2cc1Oc1ccc2c(c1)C(=O)N(C2=O)[H]	O=C1NC(=O)c2cc(Oc3cc4ccccc4cc3Oc3ccc4c(c3)C(=O)N(c3ccc(C(c5ccccc5)(C(F)(F)F)C(F)(F)F)cc3)C4=O)ccc21
[H]c1ccc(cc1)C(C(F)(F)F)(C(F)(F)F)c1ccc(cc1)N1C(=O)c2c(C1=O)cc(cc2)Oc1ccc2c(c1)ccc(c2)Oc1ccc2c(c1)C(=O)N(C2=O)[H]	O=C1NC(=O)c2cc(Oc3ccc4cc(Oc5ccc6c(c5)C(=O)N(c5ccc(C(c7ccccc7)(C(F)(F)F)C(F)(F)F)cc5)C6=O)ccc4c3)ccc21
[H]c1ccc(cc1)C(C(F)(F)F)(C(F)(F)F)c1ccc(cc1)N1C(=O)c2c(C1=O)cc(cc2)Oc1ccc2c(c1)cc(cc2)Oc1ccc2c(c1)C(=O)N(C2=O)[H]	O=C1NC(=O)c2cc(Oc3ccc4ccc(Oc5ccc6c(c5)C(=O)N(c5ccc(C(c7ccccc7)(C(F)(F)F)C(F)(F)F)cc5)C6=O)cc4c3)ccc21
[H]CCCCCCOC(=O)OCCCCCCOC(=O)OCCCCCCN1C(=O)c2c(C1=O)cc(cc2)Oc1ccc2c(c1)C(=O)N(C2=O)[H]	CCCCCCOC(=O)OCCCCCCOC(=O)OCCCCCCN1C(=O)c2ccc(Oc3ccc4c(c3)C(=O)NC4=O)cc2C1=O
[H]c1ccc(cc1)Oc1ccc(cc1)N1C(=O)c2c(C1=O)cc(cc2)Oc1ccc2c(c1)ccc(c2)Oc1ccc2c(c1)C(=O)N(C2=O)[H]	O=C1NC(=O)c2cc(Oc3ccc4cc(Oc5ccc6c(c5)C(=O)N(c5ccc(Oc7ccccc7)cc5)C6=O)ccc4c3)ccc21
[H]C1=CC=C(N2C(=O)C3=C(C=C(C4=C(C5=CC=CC=C5)C(C5=CC=CC=C5)=C(C5=CC=C(OC6=CC=C(C7=C(C8=CC=CC=C8)C(C8=CC=CC=C8)=C(C8=CC=C9C(=O)N([H])C(=O)C9=C8)C(C8=CC=CC=C8)=C7C7=CC=CC=C7)C=C6)C=C5)C(C5=CC=CC=C5)=C4C4=CC=CC=C4)C=C3)C2=O)C=C1	O=C1NC(=O)c2cc(-c3c(-c4ccccc4)c(-c4ccccc4)c(-c4ccc(Oc5ccc(-c6c(-c7ccccc7)c(-c7ccccc7)c(-c7ccc8c(c7)C(=O)N(c7ccccc7)C8=O)c(-c7ccccc7)c6-c6ccccc6)cc5)cc4)c(-c4ccccc4)c3-c3ccccc3)ccc21
O=C(C1=C(C2=O)C=C(C=C1)C3=C(C(C4=CC=CC=C4)=C(C(C5=CC=CC=C5)=C3C6=CC=CC=C6)C7=CC=C(C=C7)OC8=CC=C(C=C8)C9=C(C(C%10=CC=CC=C%10)=C(C(C%11=CC=CC=C%11)=C9C%12=CC=CC=C%12)C%13=CC=C%14C(N(C(C%14=C%13)=O)[H])=O)C%15=CC=CC=C%15)C%16=CC=CC=C%16)N2C(C=C%17)=CC=C%17OC%18=CC=C([H])C=C%18	O=C1NC(=O)c2cc(-c3c(-c4ccccc4)c(-c4ccccc4)c(-c4ccc(Oc5ccc(-c6c(-c7ccccc7)c(-c7ccccc7)c(-c7ccc8c(c7)C(=O)N(c7ccc(Oc9ccccc9)cc7)C8=O)c(-c7ccccc7)c6-c6ccccc6)cc5)cc4)c(-c4ccccc4)c3-c3ccccc3)ccc21
O=C(N1C2=CC=C(OC3=CC=C(C=C3)[H])C=C2)C4=C(C=C(C5=C(C6=CC=CC=C6)C(C7=CC=CC=C7)=C(C8=CC=C(SC9=CC=C(C%10=C(C%11=CC=CC=C%11)C(C%12=CC=CC=C%12)=C(C%13=CC=C%14C(N([H])C(C%14=C%13)=O)=O)C(C%15=CC=CC=C%15)=C%10C%16=CC=CC=C%16)C=C9)C=C8)C(C%17=CC=CC=C%17)=C5C%18=CC=CC=C%18)C=C4)C1=O	O=C1NC(=O)c2cc(-c3c(-c4ccccc4)c(-c4ccccc4)c(-c4ccc(Sc5ccc(-c6c(-c7ccccc7)c(-c7ccccc7)c(-c7ccc8c(c7)C(=O)N(c7ccc(Oc9ccccc9)cc7)C8=O)c(-c7ccccc7)c6-c6ccccc6)cc5)cc4)c(-c4ccccc4)c3-c3ccccc3)ccc21
[H]C1=CC=C(C=C1)N2C(C3=C(C2=O)C=C(C=C3)C4=C(C(C5=CC=CC=C5)=C(C(C6=CC=CC=C6)=C4C7=CC=CC=C7)C8=CC=C(C=C8)SC9=CC=C(C=C9)C%10=C(C(C%11=CC=CC=C%11)=C(C(C%12=CC=CC=C%12)=C%10C%13=CC=CC=C%13)C%14=CC=C%15C(N(C(C%15=C%14)=O)[H])=O)C%16=CC=CC=C%16)C%17=CC=CC=C%17)=O	O=C1NC(=O)c2cc(-c3c(-c4ccccc4)c(-c4ccccc4)c(-c4ccc(Sc5ccc(-c6c(-c7ccccc7)c(-c7ccccc7)c(-c7ccc8c(c7)C(=O)N(c7ccccc7)C8=O)c(-c7ccccc7)c6-c6ccccc6)cc5)cc4)c(-c4ccccc4)c3-c3ccccc3)ccc21
O=C(c1cc(C(N([H])C2=O)=O)c2cc1)Oc3ccc(C(C)(C)c4ccc(OC(c5cc(C(N(c6cc([H])ccc6)C7=O)=O)c7cc5)=O)cc4)cc3	CC(C)(c1ccc(OC(=O)c2ccc3c(c2)C(=O)NC3=O)cc1)c1ccc(OC(=O)c2ccc3c(c2)C(=O)N(c2ccccc2)C3=O)cc1
[H]c1ccc(cc1)Oc1cccc(c1)Oc1ccc(cc1)N1C(=O)c2c(C1=O)cc(cc2)Oc1cccc(c1)Oc1ccc2c(c1)C(=O)N(C2=O)[H]	O=C1NC(=O)c2cc(Oc3cccc(Oc4ccc5c(c4)C(=O)N(c4ccc(Oc6cccc(Oc7ccccc7)c6)cc4)C5=O)c3)ccc21
O=C(N1[H])c2cc(C(F)(F)C(F)(F)C(F)(F)c3ccc(C(N4c5cc(C(F)(F)C(F)(F)C(F)(F)c6cc([H])ccc6)ccc5)=O)c(C4=O)c3)ccc2C1=O	O=C1NC(=O)c2cc(C(F)(F)C(F)(F)C(F)(F)c3ccc4c(c3)C(=O)N(c3cccc(C(F)(F)C(F)(F)C(F)(F)c5ccccc5)c3)C4=O)ccc21
O=C(N1c2cc(C(F)(F)C(F)(F)C(F)(F)C(F)(F)C(F)(F)c3cc([H])ccc3)ccc2)c4cc(C(F)(F)C(F)(F)C(F)(F)c5ccc(C(N([H])C6=O)=O)c6c5)ccc4C1=O	O=C1NC(=O)c2cc(C(F)(F)C(F)(F)C(F)(F)c3ccc4c(c3)C(=O)N(c3cccc(C(F)(F)C(F)(F)C(F)(F)C(F)(F)C(F)(F)c5ccccc5)c3)C4=O)ccc21
O=C(N1[H])c2ccc(C(F)(F)C(F)(F)C(F)(F)C(F)(F)c3ccc(C(N4c5cc(C(F)(F)C(F)(F)C(F)(F)C(F)(F)C(F)(F)c6cc([H])ccc6)ccc5)=O)c(C4=O)c3)cc2C1=O	O=C1NC(=O)c2cc(C(F)(F)C(F)(F)C(F)(F)C(F)(F)c3ccc4c(c3)C(=O)N(c3cccc(C(F)(F)C(F)(F)C(F)(F)C(F)(F)C(F)(F)c5ccccc5)c3)C4=O)ccc21
O=C(N1c2cc(C(C(C(c3cc([H])ccc3)(F)F)(F)F)(F)F)ccc2)c4cc(C(C(C(C(c5ccc6c(C(N([H])C6=O)=O)c5)(F)F)(F)F)(F)F)(F)F)ccc4C1=O	O=C1NC(=O)c2cc(C(F)(F)C(F)(F)C(F)(F)C(F)(F)c3ccc4c(c3)C(=O)N(c3cccc(C(F)(F)C(F)(F)C(F)(F)c5ccccc5)c3)C4=O)ccc21
O=C(N1c2cc(C(F)(F)C(F)(F)C(F)(F)C(F)(F)C(F)(F)c3cc([H])ccc3)ccc2)c4cc(C(F)(F)C(F)(F)C(F)(F)C(F)(F)C(F)(F)C(F)(F)C(F)(F)c5ccc(C(N([H])C6=O)=O)c6c5)ccc4C1=O	O=C1NC(=O)c2cc(C(F)(F)C(F)(F)C(F)(F)C(F)(F)C(F)(F)C(F)(F)C(F)(F)c3ccc4c(c3)C(=O)N(c3cccc(C(F)(F)C(F)(F)C(F)(F)C(F)(F)C(F)(F)c5ccccc5)c3)C4=O)ccc21
O=C(c1c(C2=O)ccc(C(F)(C(F)(C(F)(C(F)(C(F)(C(F)(C(F)(c3cc4c(C(N(C4=O)[H])=O)cc3)F)F)F)F)F)F)F)c1)N2c5cccc(C(F)(C(F)(C(F)(c6cccc([H])c6)F)F)F)c5	O=C1NC(=O)c2cc(C(F)(F)C(F)(F)C(F)(F)C(F)(F)C(F)(F)C(F)(F)C(F)(F)c3ccc4c(c3)C(=O)N(c3cccc(C(F)(F)C(F)(F)C(F)(F)c5ccccc5)c3)C4=O)ccc21
O=C(N1[H])c2ccc(C(F)(F)C(F)(F)C(F)(F)C(F)(F)C(F)(F)C(F)(F)c3ccc(C(N4c5ccc(Oc6ccc([H])cc6)cc5)=O)c(C4=O)c3)cc2C1=O	O=C1NC(=O)c2cc(C(F)(F)C(F)(F)C(F)(F)C(F)(F)C(F)(F)C(F)(F)c3ccc4c(c3)C(=O)N(c3ccc(Oc5ccccc5)cc3)C4=O)ccc21
O=C(N1[H])c2cc(C(F)(F)C(F)(F)C(F)(F)c3ccc(C(N4c5cc(Oc6cc([H])ccc6)ccc5)=O)c(C4=O)c3)ccc2C1=O	O=C1NC(=O)c2cc(C(F)(F)C(F)(F)C(F)(F)c3ccc4c(c3)C(=O)N(c3cccc(Oc5ccccc5)c3)C4=O)ccc21
O=C(c1c(C2=O)ccc(C(F)(C(F)(C(F)(c3cc4c(C(N(c5ccc(Oc6ccc([H])cc6)cc5)C4=O)=O)cc3)F)F)F)c1)N2[H]	O=C1NC(=O)c2cc(C(F)(F)C(F)(F)C(F)(F)c3ccc4c(c3)C(=O)N(c3ccc(Oc5ccccc5)cc3)C4=O)ccc21
O=C(N1c2ccc(Oc3ccc([H])cc3)cc2)c4cc(C(F)(F)C(F)(F)C(F)(F)C(F)(F)C(F)(F)C(F)(F)C(F)(F)C(c5ccc(C(N([H])C6=O)=O)c6c5)(F)F)ccc4C1=O	O=C1NC(=O)c2cc(C(F)(F)C(F)(F)C(F)(F)C(F)(F)C(F)(F)C(F)(F)C(F)(F)C(F)(F)c3ccc4c(c3)C(=O)N(c3ccc(Oc5ccccc5)cc3)C4=O)ccc21
O=C(c1c(C2=O)ccc(C(F)(C(F)(C(F)(C(F)(F)c3cc4c(C(N(C4=O)[H])=O)cc3)F)F)F)c1)N2c5ccc(Oc6ccc([H])cc6)cc5	O=C1NC(=O)c2cc(C(F)(F)C(F)(F)C(F)(F)C(F)(F)c3ccc4c(c3)C(=O)N(c3ccc(Oc5ccccc5)cc3)C4=O)ccc21
O=C(N1[H])c2cc(C(F)(F)C(F)(F)C(F)(F)C(F)(F)C(F)(F)C(F)(F)C(F)(F)c3ccc(C(N4c5ccc(Oc6ccc([H])cc6)cc5)=O)c(C4=O)c3)ccc2C1=O	O=C1NC(=O)c2cc(C(F)(F)C(F)(F)C(F)(F)C(F)(F)C(F)(F)C(F)(F)C(F)(F)c3ccc4c(c3)C(=O)N(c3ccc(Oc5ccccc5)cc3)C4=O)ccc21
O=C(N1[H])c2cc(C(F)(F)C(F)(F)C(F)(F)c3ccc(C(N4c5ccc(S(c6ccc([H])cc6)(=O)=O)cc5)=O)c(C4=O)c3)ccc2C1=O	O=C1NC(=O)c2cc(C(F)(F)C(F)(F)C(F)(F)c3ccc4c(c3)C(=O)N(c3ccc(S(=O)(=O)c5ccccc5)cc3)C4=O)ccc21
[H]c1cccc(c1)C(C(C(C(C(c1cccc(c1)N1C(=O)c2c(C1=O)cc(cc2)Oc1ccc2c(c1)C(=O)N(C2=O)[H])(F)F)(F)F)(F)F)(F)F)(F)F	O=C1NC(=O)c2cc(Oc3ccc4c(c3)C(=O)N(c3cccc(C(F)(F)C(F)(F)C(F)(F)C(F)(F)C(F)(F)c5ccccc5)c3)C4=O)ccc21
[H]c1cccc(c1)C(C(C(c1cccc(c1)N1C(=O)c2c(C1=O)cc(cc2)Oc1ccc2c(c1)C(=O)N(C2=O)[H])(F)F)(F)F)(F)F	O=C1NC(=O)c2cc(Oc3ccc4c(c3)C(=O)N(c3cccc(C(F)(F)C(F)(F)C(F)(F)c5ccccc5)c3)C4=O)ccc21
[H]c1cccc(c1)Oc1cccc(c1)N1C(=O)c2c(C1=O)ccc(c2)Oc1ccc2c(c1)C(=O)N(C2=O)[H]	O=C1NC(=O)c2cc(Oc3ccc4c(c3)C(=O)N(c3cccc(Oc5ccccc5)c3)C4=O)ccc21
[H]c1ccc(cc1)Oc1ccc(cc1)C(=O)c1cccc(c1)C(=O)c1ccc(cc1)Oc1ccc(cc1)n1c(=O)c2c(c1=O)cc1c(c2)c(=O)n(c1=O)[H]	O=C(c1ccc(Oc2ccccc2)cc1)c1cccc(C(=O)c2ccc(Oc3ccc(-n4c(=O)c5cc6c(=O)[nH]c(=O)c6cc5c4=O)cc3)cc2)c1
[H]c1ccc(cc1)Oc1ccc(cc1)c1ccc(cc1)Oc1ccc(cc1)n1c(=O)c2c(c1=O)cc1c(c2)c(=O)n(c1=O)[H]	O=c1[nH]c(=O)c2cc3c(=O)n(-c4ccc(Oc5ccc(-c6ccc(Oc7ccccc7)cc6)cc5)cc4)c(=O)c3cc12
[H]c1cccc(c1)Oc1ccc(cc1)S(=O)(=O)c1ccc(cc1)Oc1cccc(c1)n1c(=O)c2c(c1=O)cc1c(c2)c(=O)n(c1=O)[H]	O=c1[nH]c(=O)c2cc3c(=O)n(-c4cccc(Oc5ccc(S(=O)(=O)c6ccc(Oc7ccccc7)cc6)cc5)c4)c(=O)c3cc12
[H]c1ccc(cc1)Oc1ccc(cc1)C(C(F)(F)F)(C(F)(F)F)c1ccc(cc1)Oc1ccc(cc1)n1c(=O)c2c(c1=O)cc1c(c2)c(=O)n(c1=O)[H]	O=c1[nH]c(=O)c2cc3c(=O)n(-c4ccc(Oc5ccc(C(c6ccc(Oc7ccccc7)cc6)(C(F)(F)F)C(F)(F)F)cc5)cc4)c(=O)c3cc12
[H]c1ccc(cc1)Cc1ccc(cc1)N1C(=O)c2c(C1=O)cc(cc2)c1ccc2c(c1)C(=O)N(C2=O)[H]	O=C1NC(=O)c2cc(-c3ccc4c(c3)C(=O)N(c3ccc(Cc5ccccc5)cc3)C4=O)ccc21
FC(C(C(F)(F)F)(c1ccc(cc1)Oc1ccc(cc1)[H])c1ccc(cc1)Oc1ccc(cc1)N1C(=O)c2c(C1=O)cc(cc2)c1ccc2c(c1)C(=O)N(C2=O)[H])(F)F	O=C1NC(=O)c2cc(-c3ccc4c(c3)C(=O)N(c3ccc(Oc5ccc(C(c6ccc(Oc7ccccc7)cc6)(C(F)(F)F)C(F)(F)F)cc5)cc3)C4=O)ccc21
[H]c1ccc(cc1)Oc1ccc(cc1)C(=O)c1ccc(cc1)C(=O)c1ccc(cc1)Oc1ccc(cc1)N1C(=O)c2c(C1=O)cc(cc2)c1ccc2c(c1)C(=O)N(C2=O)[H]	O=C(c1ccc(Oc2ccccc2)cc1)c1ccc(C(=O)c2ccc(Oc3ccc(N4C(=O)c5ccc(-c6ccc7c(c6)C(=O)NC7=O)cc5C4=O)cc3)cc2)cc1
[H]c1ccc(cc1)Oc1ccc(cc1)C(=O)c1cccc(c1)C(=O)c1ccc(cc1)Oc1ccc(cc1)N1C(=O)c2c(C1=O)cc(cc2)c1ccc2c(c1)C(=O)N(C2=O)[H]	O=C(c1ccc(Oc2ccccc2)cc1)c1cccc(C(=O)c2ccc(Oc3ccc(N4C(=O)c5ccc(-c6ccc7c(c6)C(=O)NC7=O)cc5C4=O)cc3)cc2)c1
[H]CCCCCCN1C(=O)c2c(C1=O)cc(cc2)Oc1ccc2c(c1)C(=O)N(C2=O)[H]	CCCCCCN1C(=O)c2ccc(Oc3ccc4c(c3)C(=O)NC4=O)cc2C1=O
[H]CCCCCCCCN1C(=O)c2c(C1=O)ccc(c2)Oc1ccc2c(c1)C(=O)N(C2=O)[H]	CCCCCCCCN1C(=O)c2ccc(Oc3ccc4c(c3)C(=O)NC4=O)cc2C1=O
[H]c1ccc(cc1)N1C(=O)c2c(C1=O)cc(cc2)Oc1ccc2c(c1)C(=O)N(C2=O)[H]	O=C1NC(=O)c2cc(Oc3ccc4c(c3)C(=O)N(c3ccccc3)C4=O)ccc21
[H]c1ccc(cc1)c1ccc(cc1)N1C(=O)c2c(C1=O)ccc(c2)Oc1ccc2c(c1)C(=O)N(C2=O)[H]	O=C1NC(=O)c2cc(Oc3ccc4c(c3)C(=O)N(c3ccc(-c5ccccc5)cc3)C4=O)ccc21
[H]c1ccc(cc1)Oc1ccc(cc1)C(=O)c1cccc(c1)C(=O)c1ccc(cc1)Oc1ccc(cc1)N1C(=O)c2c(C1=O)cc(cc2)Oc1ccc2c(c1)C(=O)N(C2=O)[H]	O=C(c1ccc(Oc2ccccc2)cc1)c1cccc(C(=O)c2ccc(Oc3ccc(N4C(=O)c5ccc(Oc6ccc7c(c6)C(=O)NC7=O)cc5C4=O)cc3)cc2)c1
O=C(N1[H])c2cc(C(C(F)(F)F)(C(F)(F)F)c3ccc(C(N4c5ccc(Oc6ccc(C(c7cc(C(c8ccc(Oc9ccc([H])cc9)cc8)=O)ccc7)=O)cc6)cc5)=O)c(C4=O)c3)ccc2C1=O	O=C(c1ccc(Oc2ccccc2)cc1)c1cccc(C(=O)c2ccc(Oc3ccc(N4C(=O)c5ccc(C(c6ccc7c(c6)C(=O)NC7=O)(C(F)(F)F)C(F)(F)F)cc5C4=O)cc3)cc2)c1
O=C(N1[H])c2cc(C(c3ccc(C(N4c5ccc(NC(c6cc([H])ccc6)=O)cc5)=O)c(C4=O)c3)=O)ccc2C1=O	O=C(Nc1ccc(N2C(=O)c3ccc(C(=O)c4ccc5c(c4)C(=O)NC5=O)cc3C2=O)cc1)c1ccccc1
O=C(c1c(C2=O)ccc(C(c3cc(C4=O)c(C(N4c5cccc(NC(c6ccc([H])cc6)=O)c5)=O)cc3)=O)c1)N2[H]	O=C(Nc1cccc(N2C(=O)c3ccc(C(=O)c4ccc5c(c4)C(=O)NC5=O)cc3C2=O)c1)c1ccccc1
O=C(c1c(C2=O)ccc(C(c3cc(C4=O)c(C(N4c5ccc(N(C)C(c6cccc([H])c6)=O)cc5)=O)cc3)=O)c1)N2[H]	CN(C(=O)c1ccccc1)c1ccc(N2C(=O)c3ccc(C(=O)c4ccc5c(c4)C(=O)NC5=O)cc3C2=O)cc1
O=C(N1[H])c2cc(C(c3ccc(C(N4c5ccc(Oc6ccc(C(c7ccc(C(c8ccc(Oc9ccc([H])cc9)cc8)=O)cc7)=O)cc6)cc5)=O)c(C4=O)c3)=O)ccc2C1=O	O=C(c1ccc(Oc2ccccc2)cc1)c1ccc(C(=O)c2ccc(Oc3ccc(N4C(=O)c5ccc(C(=O)c6ccc7c(c6)C(=O)NC7=O)cc5C4=O)cc3)cc2)cc1
O=C(N1[H])c2cc(C(c3ccc(C(N4c5ccc(Oc6ccc(C(c7ccc(C(c8ccc(C(c9ccc(Oc%10ccc([H])cc%10)cc9)=O)cc8)=O)cc7)=O)cc6)cc5)=O)c(C4=O)c3)=O)ccc2C1=O	O=C(c1ccc(Oc2ccccc2)cc1)c1ccc(C(=O)c2ccc(C(=O)c3ccc(Oc4ccc(N5C(=O)c6ccc(C(=O)c7ccc8c(c7)C(=O)NC8=O)cc6C5=O)cc4)cc3)cc2)cc1
O=C(N1[H])c2cc(C(c3ccc(C(N4c5ccc(Oc6ccc(C(c7ccc(Oc8ccc(C(c9ccc(Oc%10ccc([H])cc%10)cc9)=O)cc8)cc7)=O)cc6)cc5)=O)c(C4=O)c3)=O)ccc2C1=O	O=C(c1ccc(Oc2ccccc2)cc1)c1ccc(Oc2ccc(C(=O)c3ccc(Oc4ccc(N5C(=O)c6ccc(C(=O)c7ccc8c(c7)C(=O)NC8=O)cc6C5=O)cc4)cc3)cc2)cc1
O=C(N1[H])c2cc(C(c3ccc(C(N4c5c(C)cc(Cc6cc(C)c([H])cc6)cc5)=O)c(C4=O)c3)=O)ccc2C1=O	Cc1cccc(Cc2ccc(N3C(=O)c4ccc(C(=O)c5ccc6c(c5)C(=O)NC6=O)cc4C3=O)c(C)c2)c1
O=C(N1[H])c2cc(C(c3ccc(C(N4c5ccc(OCCOc6ccc([H])cc6)cc5)=O)c(C4=O)c3)=O)ccc2C1=O	O=C(c1ccc2c(c1)C(=O)NC2=O)c1ccc2c(c1)C(=O)N(c1ccc(OCCOc3ccccc3)cc1)C2=O
O=C(N1c2ccc(OCCOCCOc3ccc([H])cc3)cc2)c4cc(C(c5ccc(C(N([H])C6=O)=O)c6c5)=O)ccc4C1=O	O=C(c1ccc2c(c1)C(=O)NC2=O)c1ccc2c(c1)C(=O)N(c1ccc(OCCOCCOc3ccccc3)cc1)C2=O
O=C(N1[H])c2cc(C(c3ccc(C(N4c5ccc(OCCOCCOCCOc6ccc([H])cc6)cc5)=O)c(C4=O)c3)=O)ccc2C1=O	O=C(c1ccc2c(c1)C(=O)NC2=O)c1ccc2c(c1)C(=O)N(c1ccc(OCCOCCOCCOc3ccccc3)cc1)C2=O
O=C(N1[H])c2cc(C(c3ccc(C(N4c5cc(OCCOc6ccc([H])cc6)ccc5)=O)c(C4=O)c3)=O)ccc2C1=O	O=C(c1ccc2c(c1)C(=O)NC2=O)c1ccc2c(c1)C(=O)N(c1cccc(OCCOc3ccccc3)c1)C2=O
O=C(N1[H])c2cc(C(c3ccc(C(N4c5ccc(Oc6ccc(C(C(F)(F)F)(C(F)(F)F)c7ccc(Oc8ccc([H])cc8)cc7)cc6)cc5)=O)c(C4=O)c3)=O)ccc2C1=O	O=C(c1ccc2c(c1)C(=O)NC2=O)c1ccc2c(c1)C(=O)N(c1ccc(Oc3ccc(C(c4ccc(Oc5ccccc5)cc4)(C(F)(F)F)C(F)(F)F)cc3)cc1)C2=O
[H]c1cccc(c1)S(=O)(=O)c1cccc(c1)N1C(=O)c2c(C1=O)cc(cc2)Oc1ccc(cc1)Sc1ccc(cc1)Oc1ccc2c(c1)C(=O)N(C2=O)[H]	O=C1NC(=O)c2cc(Oc3ccc(Sc4ccc(Oc5ccc6c(c5)C(=O)N(c5cccc(S(=O)(=O)c7ccccc7)c5)C6=O)cc4)cc3)ccc21
[H]c1cccc(c1)S(=O)(=O)c1cccc(c1)N1C(=O)c2c(C1=O)cc(cc2)Oc1ccc(cc1)S(=O)(=O)c1ccc(cc1)Oc1ccc2c(c1)C(=O)N(C2=O)[H]	O=C1NC(=O)c2cc(Oc3ccc(S(=O)(=O)c4ccc(Oc5ccc6c(c5)C(=O)N(c5cccc(S(=O)(=O)c7ccccc7)c5)C6=O)cc4)cc3)ccc21
[H]c1ccc(cc1)Oc1ccc(cc1)N1C(=O)c2c(C1=O)c(ccc2)Oc1ccc(cc1)c1ccc(cc1)Oc1cccc2c1C(=O)N(C2=O)[H]	O=C1NC(=O)c2c(Oc3ccc(-c4ccc(Oc5cccc6c5C(=O)N(c5ccc(Oc7ccccc7)cc5)C6=O)cc4)cc3)cccc21
[H]c1ccc(cc1)Oc1ccc(cc1)N1C(=O)c2c(C1=O)cc(cc2)Oc1ccc(cc1)c1ccc(cc1)Oc1ccc2c(c1)C(=O)N(C2=O)[H]	O=C1NC(=O)c2cc(Oc3ccc(-c4ccc(Oc5ccc6c(c5)C(=O)N(c5ccc(Oc7ccccc7)cc5)C6=O)cc4)cc3)ccc21
[H]c1ccc(cc1)Oc1cccc(c1)Oc1ccc(cc1)N1C(=O)c2c(C1=O)cccc2Oc1ccc(cc1)c1ccc(cc1)Oc1cccc2c1C(=O)N(C2=O)[H]	O=C1NC(=O)c2c(Oc3ccc(-c4ccc(Oc5cccc6c5C(=O)N(c5ccc(Oc7cccc(Oc8ccccc8)c7)cc5)C6=O)cc4)cc3)cccc21
[H]c1ccc(cc1)Oc1cccc(c1)Oc1ccc(cc1)N1C(=O)c2c(C1=O)cc(cc2)Oc1ccc(cc1)c1ccc(cc1)Oc1ccc2c(c1)C(=O)N(C2=O)[H]	O=C1NC(=O)c2cc(Oc3ccc(-c4ccc(Oc5ccc6c(c5)C(=O)N(c5ccc(Oc7cccc(Oc8ccccc8)c7)cc5)C6=O)cc4)cc3)ccc21
[H]c1cccc(c1)N1C(=O)c2c(C1=O)c(ccc2)Oc1ccc(cc1)c1ccc(cc1)Oc1cccc2c1C(=O)N(C2=O)[H]	O=C1NC(=O)c2c(Oc3ccc(-c4ccc(Oc5cccc6c5C(=O)N(c5ccccc5)C6=O)cc4)cc3)cccc21
[H]c1cccc(c1)N1C(=O)c2c(C1=O)cc(cc2)Oc1ccc(cc1)c1ccc(cc1)Oc1ccc2c(c1)C(=O)N(C2=O)[H]	O=C1NC(=O)c2cc(Oc3ccc(-c4ccc(Oc5ccc6c(c5)C(=O)N(c5ccccc5)C6=O)cc4)cc3)ccc21
[H]c1cccc(c1)N1C(=O)c2c(C1=O)c(ccc2)Oc1ccc(cc1)C(=O)c1ccc(cc1)Oc1cccc2c1C(=O)N(C2=O)[H]	O=C(c1ccc(Oc2cccc3c2C(=O)NC3=O)cc1)c1ccc(Oc2cccc3c2C(=O)N(c2ccccc2)C3=O)cc1
[H]c1cccc(c1)N1C(=O)c2c(C1=O)cc(cc2)Oc1ccc(cc1)C(=O)c1ccc(cc1)Oc1ccc2c(c1)C(=O)N(C2=O)[H]	O=C(c1ccc(Oc2ccc3c(c2)C(=O)NC3=O)cc1)c1ccc(Oc2ccc3c(c2)C(=O)N(c2ccccc2)C3=O)cc1
[H]c1ccc(cc1)Oc1ccc(cc1)c1cccc2c1C(=O)N(C2=O)Oc1ccc(cc1)C(=O)c1ccc(cc1)Oc1cccc2c1C(=O)N(C2=O)[H]	O=C(c1ccc(Oc2cccc3c2C(=O)NC3=O)cc1)c1ccc(ON2C(=O)c3cccc(-c4ccc(Oc5ccccc5)cc4)c3C2=O)cc1
[H]c1ccc(cc1)Oc1ccc(cc1)N1C(=O)c2c(C1=O)cc(cc2)Oc1ccc(cc1)C(=O)c1ccc(cc1)Oc1ccc2c(c1)C(=O)N(C2=O)[H]	O=C(c1ccc(Oc2ccc3c(c2)C(=O)NC3=O)cc1)c1ccc(Oc2ccc3c(c2)C(=O)N(c2ccc(Oc4ccccc4)cc2)C3=O)cc1
[H]c1ccc(cc1)Oc1cccc(c1)Oc1ccc(cc1)N1C(=O)c2c(C1=O)cc(cc2)Oc1ccc(cc1)C(=O)c1ccc(cc1)Oc1ccc2c(c1)C(=O)N(C2=O)[H]	O=C(c1ccc(Oc2ccc3c(c2)C(=O)NC3=O)cc1)c1ccc(Oc2ccc3c(c2)C(=O)N(c2ccc(Oc4cccc(Oc5ccccc5)c4)cc2)C3=O)cc1
[H]c1ccc(cc1)Oc1cccc(c1)Oc1ccc(cc1)N1C(=O)c2c(C1=O)cccc2Oc1ccc(cc1)C(=O)c1ccc(cc1)Oc1cccc2c1C(=O)N(C2=O)[H]	O=C(c1ccc(Oc2cccc3c2C(=O)NC3=O)cc1)c1ccc(Oc2cccc3c2C(=O)N(c2ccc(Oc4cccc(Oc5ccccc5)c4)cc2)C3=O)cc1
[H]c1cccc(c1)N1C(=O)c2c(C1=O)c(ccc2)Oc1ccc(cc1)C(c1ccc(cc1)Oc1cccc2c1C(=O)N(C2=O)[H])(C)C	CC(C)(c1ccc(Oc2cccc3c2C(=O)NC3=O)cc1)c1ccc(Oc2cccc3c2C(=O)N(c2ccccc2)C3=O)cc1
[H]c1cccc(c1)N1C(=O)c2c(C1=O)cc(cc2)Oc1ccc(cc1)C(c1ccc(cc1)Oc1ccc2c(c1)C(=O)N(C2=O)[H])(C)C	CC(C)(c1ccc(Oc2ccc3c(c2)C(=O)NC3=O)cc1)c1ccc(Oc2ccc3c(c2)C(=O)N(c2ccccc2)C3=O)cc1
[H]c1ccc(cc1)Oc1ccc(cc1)N1C(=O)c2c(C1=O)c(ccc2)Oc1ccc(cc1)C(c1ccc(cc1)Oc1cccc2c1C(=O)N(C2=O)[H])(C)C	CC(C)(c1ccc(Oc2cccc3c2C(=O)NC3=O)cc1)c1ccc(Oc2cccc3c2C(=O)N(c2ccc(Oc4ccccc4)cc2)C3=O)cc1
[H]c1ccc(cc1)Oc1ccc(cc1)N1C(=O)c2c(C1=O)cc(cc2)Oc1ccc(cc1)C(c1ccc(cc1)Oc1ccc2c(c1)C(=O)N(C2=O)[H])(C)C	CC(C)(c1ccc(Oc2ccc3c(c2)C(=O)NC3=O)cc1)c1ccc(Oc2ccc3c(c2)C(=O)N(c2ccc(Oc4ccccc4)cc2)C3=O)cc1
[H]c1cccc(c1)N1C(=O)c2c(C1=O)c(ccc2)Oc1ccc(cc1)Sc1ccc(cc1)Oc1cccc2c1C(=O)N(C2=O)[H]	O=C1NC(=O)c2c(Oc3ccc(Sc4ccc(Oc5cccc6c5C(=O)N(c5ccccc5)C6=O)cc4)cc3)cccc21
[H]c1ccc(cc1)Oc1ccc(cc1)N1C(=O)c2c(C1=O)c(ccc2)Oc1ccc(cc1)Sc1ccc(cc1)Oc1cccc2c1C(=O)N(C2=O)[H]	O=C1NC(=O)c2c(Oc3ccc(Sc4ccc(Oc5cccc6c5C(=O)N(c5ccc(Oc7ccccc7)cc5)C6=O)cc4)cc3)cccc21
[H]c1ccc(cc1)Oc1ccc(cc1)N1C(=O)c2c(C1=O)cc(cc2)Oc1ccc(cc1)Sc1ccc(cc1)Oc1ccc2c(c1)C(=O)N(C2=O)[H]	O=C1NC(=O)c2cc(Oc3ccc(Sc4ccc(Oc5ccc6c(c5)C(=O)N(c5ccc(Oc7ccccc7)cc5)C6=O)cc4)cc3)ccc21
[H]c1ccc(cc1)Oc1cccc(c1)Oc1ccc(cc1)N1C(=O)c2c(C1=O)cc(cc2)Oc1ccc(cc1)Sc1ccc(cc1)Oc1ccc2c(c1)C(=O)N(C2=O)[H]	O=C1NC(=O)c2cc(Oc3ccc(Sc4ccc(Oc5ccc6c(c5)C(=O)N(c5ccc(Oc7cccc(Oc8ccccc8)c7)cc5)C6=O)cc4)cc3)ccc21
[H]c1ccc(cc1)Oc1cccc(c1)Oc1ccc(cc1)N1C(=O)c2c(C1=O)cccc2Oc1ccc(cc1)Sc1ccc(cc1)Oc1cccc2c1C(=O)N(C2=O)[H]	O=C1NC(=O)c2c(Oc3ccc(Sc4ccc(Oc5cccc6c5C(=O)N(c5ccc(Oc7cccc(Oc8ccccc8)c7)cc5)C6=O)cc4)cc3)cccc21
[H]c1cccc(c1)N1C(=O)c2c(C1=O)c(ccc2)Oc1ccc(cc1)S(=O)(=O)c1ccc(cc1)Oc1cccc2c1C(=O)N(C2=O)[H]	O=C1NC(=O)c2c(Oc3ccc(S(=O)(=O)c4ccc(Oc5cccc6c5C(=O)N(c5ccccc5)C6=O)cc4)cc3)cccc21
[H]c1cccc(c1)N1C(=O)c2c(C1=O)cc(cc2)Oc1ccc(cc1)S(=O)(=O)c1ccc(cc1)Oc1ccc2c(c1)C(=O)N(C2=O)[H]	O=C1NC(=O)c2cc(Oc3ccc(S(=O)(=O)c4ccc(Oc5ccc6c(c5)C(=O)N(c5ccccc5)C6=O)cc4)cc3)ccc21
[H]c1ccc(cc1)Oc1ccc(cc1)N1C(=O)c2c(C1=O)c(ccc2)Oc1ccc(cc1)S(=O)(=O)c1ccc(cc1)Oc1cccc2c1C(=O)N(C2=O)[H]	O=C1NC(=O)c2c(Oc3ccc(S(=O)(=O)c4ccc(Oc5cccc6c5C(=O)N(c5ccc(Oc7ccccc7)cc5)C6=O)cc4)cc3)cccc21
[H]c1ccc(cc1)Oc1ccc(cc1)N1C(=O)c2c(C1=O)cc(cc2)Oc1ccc(cc1)S(=O)(=O)c1ccc(cc1)Oc1ccc2c(c1)C(=O)N(C2=O)[H]	O=C1NC(=O)c2cc(Oc3ccc(S(=O)(=O)c4ccc(Oc5ccc6c(c5)C(=O)N(c5ccc(Oc7ccccc7)cc5)C6=O)cc4)cc3)ccc21
[H]c1ccc(cc1)Oc1cccc(c1)Oc1ccc(cc1)N1C(=O)c2c(C1=O)cc(cc2)Oc1ccc(cc1)S(=O)(=O)c1ccc(cc1)Oc1ccc2c(c1)C(=O)N(C2=O)[H]	O=C1NC(=O)c2cc(Oc3ccc(S(=O)(=O)c4ccc(Oc5ccc6c(c5)C(=O)N(c5ccc(Oc7cccc(Oc8ccccc8)c7)cc5)C6=O)cc4)cc3)ccc21
[H]c1ccc(cc1)Oc1cccc(c1)Oc1ccc(cc1)N1C(=O)c2c(C1=O)cccc2Oc1ccc(cc1)S(=O)(=O)c1ccc(cc1)Oc1cccc2c1C(=O)N(C2=O)[H]	O=C1NC(=O)c2c(Oc3ccc(S(=O)(=O)c4ccc(Oc5cccc6c5C(=O)N(c5ccc(Oc7cccc(Oc8ccccc8)c7)cc5)C6=O)cc4)cc3)cccc21
[H]c1ccc(cc1)Oc1ccc(cc1)N1C(=O)c2c(C1=O)cccc2Oc1cccc(c1)Oc1cccc2c1C(=O)N(C2=O)[H]	O=C1NC(=O)c2c(Oc3cccc(Oc4cccc5c4C(=O)N(c4ccc(Oc6ccccc6)cc4)C5=O)c3)cccc21
[H]c1ccc(cc1)Oc1ccc(cc1)N1C(=O)c2c(C1=O)ccc(c2)Oc1cccc(c1)Oc1ccc2c(c1)C(=O)N(C2=O)[H]	O=C1NC(=O)c2cc(Oc3cccc(Oc4ccc5c(c4)C(=O)N(c4ccc(Oc6ccccc6)cc4)C5=O)c3)ccc21
[H]c1ccc(cc1)Oc1cccc(c1)Oc1ccc(cc1)N1C(=O)c2c(C1=O)c(ccc2)Oc1cccc(c1)Oc1cccc2c1C(=O)N(C2=O)[H]	O=C1NC(=O)c2c(Oc3cccc(Oc4cccc5c4C(=O)N(c4ccc(Oc6cccc(Oc7ccccc7)c6)cc4)C5=O)c3)cccc21
[H]c1cccc(c1)N1C(=O)c2c(C1=O)cc(cc2)Oc1cccc(c1)Oc1ccc2c(c1)C(=O)N(C2=O)[H]	O=C1NC(=O)c2cc(Oc3cccc(Oc4ccc5c(c4)C(=O)N(c4ccccc4)C5=O)c3)ccc21
[H]c1cccc(c1)N1C(=O)c2c(C1=O)c(ccc2)Oc1cccc(c1)Oc1cccc2c1C(=O)N(C2=O)[H]	O=C1NC(=O)c2c(Oc3cccc(Oc4cccc5c4C(=O)N(c4ccccc4)C5=O)c3)cccc21
[H]c1ccc(cc1)Oc1ccc(cc1)N1C(=O)c2c(C1=O)c(ccc2)Oc1ccc(cc1)Oc1cccc2c1C(=O)N(C2=O)[H]	O=C1NC(=O)c2c(Oc3ccc(Oc4cccc5c4C(=O)N(c4ccc(Oc6ccccc6)cc4)C5=O)cc3)cccc21
[H]c1ccc(cc1)Oc1cccc(c1)Oc1ccc(cc1)N1C(=O)c2c(C1=O)c(ccc2)Oc1ccc(cc1)Oc1cccc2c1C(=O)N(C2=O)[H]	O=C1NC(=O)c2c(Oc3ccc(Oc4cccc5c4C(=O)N(c4ccc(Oc6cccc(Oc7ccccc7)c6)cc4)C5=O)cc3)cccc21
[H]c1ccc(cc1)Oc1cccc(c1)Oc1ccc(cc1)N1C(=O)c2c(C1=O)ccc(c2)Oc1ccc(cc1)Oc1ccc2c(c1)C(=O)N(C2=O)[H]	O=C1NC(=O)c2cc(Oc3ccc(Oc4ccc5c(c4)C(=O)N(c4ccc(Oc6cccc(Oc7ccccc7)c6)cc4)C5=O)cc3)ccc21
[H]c1cccc(c1)N1C(=O)c2c(C1=O)cc(cc2)Oc1ccc(cc1)Oc1ccc2c(c1)C(=O)N(C2=O)[H]	O=C1NC(=O)c2cc(Oc3ccc(Oc4ccc5c(c4)C(=O)N(c4ccccc4)C5=O)cc3)ccc21
[H]c1cccc(c1)N1C(=O)c2c(C1=O)c(ccc2)Oc1ccc(cc1)Oc1cccc2c1C(=O)N(C2=O)[H]	O=C1NC(=O)c2c(Oc3ccc(Oc4cccc5c4C(=O)N(c4ccccc4)C5=O)cc3)cccc21
[H]c1cccc(c1)N1C(=O)c2c(C1=O)cc(cc2)Oc1ccc(cc1)Oc1ccc(cc1)Oc1ccc2c(c1)C(=O)N(C2=O)[H]	O=C1NC(=O)c2cc(Oc3ccc(Oc4ccc(Oc5ccc6c(c5)C(=O)N(c5ccccc5)C6=O)cc4)cc3)ccc21
[H]c1cccc(c1)N1C(=O)c2c(C1=O)c(ccc2)Oc1ccc(cc1)Oc1ccc(cc1)Oc1cccc2c1C(=O)N(C2=O)[H]	O=C1NC(=O)c2c(Oc3ccc(Oc4ccc(Oc5cccc6c5C(=O)N(c5ccccc5)C6=O)cc4)cc3)cccc21
[H]c1ccc(cc1)Oc1ccc(cc1)N1C(=O)c2c(C1=O)c(ccc2)Oc1ccc(cc1)Oc1ccc(cc1)Oc1cccc2c1C(=O)N(C2=O)[H]	O=C1NC(=O)c2c(Oc3ccc(Oc4ccc(Oc5cccc6c5C(=O)N(c5ccc(Oc7ccccc7)cc5)C6=O)cc4)cc3)cccc21
[H]c1ccc(cc1)Oc1ccc(cc1)N1C(=O)c2c(C1=O)cc(cc2)Oc1ccc(cc1)Oc1ccc(cc1)Oc1ccc2c(c1)C(=O)N(C2=O)[H]	O=C1NC(=O)c2cc(Oc3ccc(Oc4ccc(Oc5ccc6c(c5)C(=O)N(c5ccc(Oc7ccccc7)cc5)C6=O)cc4)cc3)ccc21
[H]c1ccc(cc1)Oc1cccc(c1)Oc1ccc(cc1)N1C(=O)c2c(C1=O)cc(cc2)Oc1ccc(cc1)Oc1ccc(cc1)Oc1ccc2c(c1)C(=O)N(C2=O)[H]	O=C1NC(=O)c2cc(Oc3ccc(Oc4ccc(Oc5ccc6c(c5)C(=O)N(c5ccc(Oc7cccc(Oc8ccccc8)c7)cc5)C6=O)cc4)cc3)ccc21
[H]c1ccc(cc1)Oc1cccc(c1)Oc1ccc(cc1)N1C(=O)c2c(C1=O)cccc2Oc1ccc(cc1)Oc1ccc(cc1)Oc1cccc2c1C(=O)N(C2=O)[H]	O=C1NC(=O)c2c(Oc3ccc(Oc4ccc(Oc5cccc6c5C(=O)N(c5ccc(Oc7cccc(Oc8ccccc8)c7)cc5)C6=O)cc4)cc3)cccc21
O=C(N1[H])c2cc(C(C(F)(F)F)(C(F)(F)F)c3ccc(C(N4c5ccc(Cc6ccc([H])cc6)cc5)=O)c(C4=O)c3)ccc2C1=O	O=C1NC(=O)c2cc(C(c3ccc4c(c3)C(=O)N(c3ccc(Cc5ccccc5)cc3)C4=O)(C(F)(F)F)C(F)(F)F)ccc21
O=C(N1[H])c2cc(C(C(F)(F)F)(C(F)(F)F)c3ccc(C(N4c5ccc(C(C)(C)c6ccc([H])cc6)cc5)=O)c(C4=O)c3)ccc2C1=O	CC(C)(c1ccccc1)c1ccc(N2C(=O)c3ccc(C(c4ccc5c(c4)C(=O)NC5=O)(C(F)(F)F)C(F)(F)F)cc3C2=O)cc1
[H]c1ccc(cc1)C1(c2ccc(cc2)N2C(=O)c3c(C2=O)cc(cc3)c2ccc3c(c2)C(=O)N(C3=O)[H])c2ccccc2-c2c1cccc2	O=C1NC(=O)c2cc(-c3ccc4c(c3)C(=O)N(c3ccc(C5(c6ccccc6)c6ccccc6-c6ccccc65)cc3)C4=O)ccc21
[H]c1ccc(cc1)C1(c2ccc(cc2)N2C(=O)c3c(C2=O)cc(cc3)Oc2ccc3c(c2)C(=O)N(C3=O)[H])c2ccccc2-c2c1cccc2	O=C1NC(=O)c2cc(Oc3ccc4c(c3)C(=O)N(c3ccc(C5(c6ccccc6)c6ccccc6-c6ccccc65)cc3)C4=O)ccc21
[H]c1ccc(cc1)Oc1ccc(cc1)N1C(=O)c2c(C1=O)cc(cc2)Oc1ccc(cc1)C(C(F)(F)F)(C(F)(F)F)c1ccc(cc1)Oc1ccc2c(c1)C(=O)N(C2=O)[H]	O=C1NC(=O)c2cc(Oc3ccc(C(c4ccc(Oc5ccc6c(c5)C(=O)N(c5ccc(Oc7ccccc7)cc5)C6=O)cc4)(C(F)(F)F)C(F)(F)F)cc3)ccc21
[H]c1ccc(cc1)N1C(=O)c2c(C1=O)cc(cc2)Oc1ccc(cc1)Sc1ccc(cc1)Oc1ccc2c(c1)C(=O)N(C2=O)[H]	O=C1NC(=O)c2cc(Oc3ccc(Sc4ccc(Oc5ccc6c(c5)C(=O)N(c5ccccc5)C6=O)cc4)cc3)ccc21
[H]c1ccc(cc1)NC(=O)c1cccc(c1)C(=O)Nc1ccc(cc1)n1c(=O)c2c(c1=O)cc1c(c2)c(=O)n(c1=O)[H]	O=C(Nc1ccccc1)c1cccc(C(=O)Nc2ccc(-n3c(=O)c4cc5c(=O)[nH]c(=O)c5cc4c3=O)cc2)c1
[H]c1ccc(cc1)Oc1cccc(c1)N1C(=O)c2c(C1=O)cc(cc2)c1ccc2c(c1)C(=O)N(C2=O)[H]	O=C1NC(=O)c2cc(-c3ccc4c(c3)C(=O)N(c3cccc(Oc5ccccc5)c3)C4=O)ccc21
[H]c1ccc(cc1)c1ccc(cc1)N1C(=O)c2c(C1=O)cc(cc2)Oc1ccc(cc1)Sc1ccc(cc1)Oc1ccc2c(c1)C(=O)N(C2=O)[H]	O=C1NC(=O)c2cc(Oc3ccc(Sc4ccc(Oc5ccc6c(c5)C(=O)N(c5ccc(-c7ccccc7)cc5)C6=O)cc4)cc3)ccc21
O=C(N1[H])c2cc(C(C)(C)CCCCC(C)(C)c3ccc(C(N4c5ccc(Oc6ccc([H])cc6)cc5)=O)c(C4=O)c3)ccc2C1=O	CC(C)(CCCCC(C)(C)c1ccc2c(c1)C(=O)N(c1ccc(Oc3ccccc3)cc1)C2=O)c1ccc2c(c1)C(=O)NC2=O
O=C(N1c2ccc(Oc3c4cccc(Oc5ccc([H])cc5)c4ccc3)cc2)c6cc(C(c7ccc(C(N([H])C8=O)=O)c8c7)=O)ccc6C1=O	O=C(c1ccc2c(c1)C(=O)NC2=O)c1ccc2c(c1)C(=O)N(c1ccc(Oc3cccc4c(Oc5ccccc5)cccc34)cc1)C2=O
[H]c1ccc(cc1)Oc1cccc2c1cccc2Oc1ccc(cc1)N1C(=O)c2c(C1=O)cc(cc2)S(=O)(=O)c1ccc2c(c1)C(=O)N(C2=O)[H]	O=C1NC(=O)c2cc(S(=O)(=O)c3ccc4c(c3)C(=O)N(c3ccc(Oc5cccc6c(Oc7ccccc7)cccc56)cc3)C4=O)ccc21
O=C(c1ccc(C(N([H])C2=O)=O)c2c1)Nc3cc(NC(c4cc(C(N(c5ccc(Oc6c7cccc(Oc8ccc([H])cc8)c7ccc6)cc5)C9=O)=O)c9cc4)=O)ccc3	O=C(Nc1cccc(NC(=O)c2ccc3c(c2)C(=O)N(c2ccc(Oc4cccc5c(Oc6ccccc6)cccc45)cc2)C3=O)c1)c1ccc2c(c1)C(=O)NC2=O
O=C(c1ccc(C(N([H])C2=O)=O)c2c1)Nc3ccc(Sc4ccc(NC(c5cc(C(N(c6ccc(Oc7c8cccc(Oc9ccc([H])cc9)c8ccc7)cc6)C%10=O)=O)c%10cc5)=O)cc4)cc3	O=C(Nc1ccc(Sc2ccc(NC(=O)c3ccc4c(c3)C(=O)N(c3ccc(Oc5cccc6c(Oc7ccccc7)cccc56)cc3)C4=O)cc2)cc1)c1ccc2c(c1)C(=O)NC2=O
O=C(c1ccc(C(N([H])C2=O)=O)c2c1)Nc3ccc(Oc4ccc(Oc5ccc(NC(c6cc(C(N(c7ccc(Oc8c9cccc(Oc%10ccc([H])cc%10)c9ccc8)cc7)C%11=O)=O)c%11cc6)=O)cc5)cc4)cc3	O=C(Nc1ccc(Oc2ccc(Oc3ccc(NC(=O)c4ccc5c(c4)C(=O)N(c4ccc(Oc6cccc7c(Oc8ccccc8)cccc67)cc4)C5=O)cc3)cc2)cc1)c1ccc2c(c1)C(=O)NC2=O
O=C(c1ccc(C(N([H])C2=O)=O)c2c1)Nc3ccc(Oc4ccc(c5ccc(Oc6ccc(NC(c7cc(C(N(c8ccc(Oc9c%10cccc(Oc%11ccc([H])cc%11)c%10ccc9)cc8)C%12=O)=O)c%12cc7)=O)cc6)cc5)cc4)cc3	O=C(Nc1ccc(Oc2ccc(-c3ccc(Oc4ccc(NC(=O)c5ccc6c(c5)C(=O)N(c5ccc(Oc7cccc8c(Oc9ccccc9)cccc78)cc5)C6=O)cc4)cc3)cc2)cc1)c1ccc2c(c1)C(=O)NC2=O
O=C(c1ccc(C(N([H])C2=O)=O)c2c1)Nc3ccc(C(C(F)(F)F)(c4ccc(NC(c5cc(C(N(c6ccc(Oc7c8cccc(Oc9ccc([H])cc9)c8ccc7)cc6)C%10=O)=O)c%10cc5)=O)cc4)C(F)(F)F)cc3	O=C(Nc1ccc(C(c2ccc(NC(=O)c3ccc4c(c3)C(=O)N(c3ccc(Oc5cccc6c(Oc7ccccc7)cccc56)cc3)C4=O)cc2)(C(F)(F)F)C(F)(F)F)cc1)c1ccc2c(c1)C(=O)NC2=O
O=C(c1ccc(C(N([H])C2=O)=O)c2c1)Nc3ccc(Oc4ccc(C(C)(C)c5ccc(Oc6ccc(NC(c7cc(C(N(c8ccc(Oc9c%10cccc(Oc%11ccc([H])cc%11)c%10ccc9)cc8)C%12=O)=O)c%12cc7)=O)cc6)cc5)cc4)cc3	CC(C)(c1ccc(Oc2ccc(NC(=O)c3ccc4c(c3)C(=O)NC4=O)cc2)cc1)c1ccc(Oc2ccc(NC(=O)c3ccc4c(c3)C(=O)N(c3ccc(Oc5cccc6c(Oc7ccccc7)cccc56)cc3)C4=O)cc2)cc1
O=C(c1ccc(C(N([H])C2=O)=O)c2c1)Nc3ccc(Oc4ccc(C(C(F)(F)F)(c5ccc(Oc6ccc(NC(c7cc(C(N(c8ccc(Oc9c%10cccc(Oc%11ccc([H])cc%11)c%10ccc9)cc8)C%12=O)=O)c%12cc7)=O)cc6)cc5)C(F)(F)F)cc4)cc3	O=C(Nc1ccc(Oc2ccc(C(c3ccc(Oc4ccc(NC(=O)c5ccc6c(c5)C(=O)N(c5ccc(Oc7cccc8c(Oc9ccccc9)cccc78)cc5)C6=O)cc4)cc3)(C(F)(F)F)C(F)(F)F)cc2)cc1)c1ccc2c(c1)C(=O)NC2=O
O=C(c1ccc(C(N([H])C2=O)=O)c2c1)Nc3ccc(Oc4ccc(S(=O)(c5ccc(Oc6ccc(NC(c7cc(C(N(c8ccc(Oc9c%10cccc(Oc%11ccc([H])cc%11)c%10ccc9)cc8)C%12=O)=O)c%12cc7)=O)cc6)cc5)=O)cc4)cc3	O=C(Nc1ccc(Oc2ccc(S(=O)(=O)c3ccc(Oc4ccc(NC(=O)c5ccc6c(c5)C(=O)N(c5ccc(Oc7cccc8c(Oc9ccccc9)cccc78)cc5)C6=O)cc4)cc3)cc2)cc1)c1ccc2c(c1)C(=O)NC2=O
O=C(c1ccc(C(N([H])C2=O)=O)c2c1)Nc3ccc(c4c(c5ccccc5)c(c6ccccc6)c(c7ccc(NC(c8cc(C(N(c9ccc(Oc%10c%11cccc(Oc%12ccc([H])cc%12)c%11ccc%10)cc9)C%13=O)=O)c%13cc8)=O)cc7)s4)cc3	O=C(Nc1ccc(-c2sc(-c3ccc(NC(=O)c4ccc5c(c4)C(=O)N(c4ccc(Oc6cccc7c(Oc8ccccc8)cccc67)cc4)C5=O)cc3)c(-c3ccccc3)c2-c2ccccc2)cc1)c1ccc2c(c1)C(=O)NC2=O
O=C(N1[H])c2cc(C(C(F)(F)F)(C(F)(F)F)c3ccc(C(N4c5ccc([H])cc5)=O)c(C4=O)c3)ccc2C1=O	O=C1NC(=O)c2cc(C(c3ccc4c(c3)C(=O)N(c3ccccc3)C4=O)(C(F)(F)F)C(F)(F)F)ccc21
[H]c1ccc(cc1)C(C(F)(F)F)(C(F)(F)F)c1ccc(cc1)N1C(=O)c2c(C1=O)cc(cc2)c1ccc2c(c1)C(=O)N(C2=O)[H]	O=C1NC(=O)c2cc(-c3ccc4c(c3)C(=O)N(c3ccc(C(c5ccccc5)(C(F)(F)F)C(F)(F)F)cc3)C4=O)ccc21
O=C(N1[H])c2cc(C(C(F)(F)F)(C(F)(F)F)c3ccc(C(N4c5ccc(C(C(F)(F)F)(C(F)(F)F)c6ccc([H])cc6)cc5)=O)c(C4=O)c3)ccc2C1=O	O=C1NC(=O)c2cc(C(c3ccc4c(c3)C(=O)N(c3ccc(C(c5ccccc5)(C(F)(F)F)C(F)(F)F)cc3)C4=O)(C(F)(F)F)C(F)(F)F)ccc21
O=C(N1[H])c2cc(C(C(F)(F)F)(C(F)(F)F)c3ccc(C(N4c5cc(C)c([H])cc5C)=O)c(C4=O)c3)ccc2C1=O	Cc1ccc(C)c(N2C(=O)c3ccc(C(c4ccc5c(c4)C(=O)NC5=O)(C(F)(F)F)C(F)(F)F)cc3C2=O)c1
O=C(N1[H])c2cc(C(c3ccc(C(N4c5c(C)c([H])c(C)cc5C)=O)c(C4=O)c3)=O)ccc2C1=O	Cc1cc(C)c(N2C(=O)c3ccc(C(=O)c4ccc5c(c4)C(=O)NC5=O)cc3C2=O)c(C)c1
O=C(N1[H])c2cc(C(C(F)(F)F)(C(F)(F)F)c3ccc(C(N4c5c(C)c([H])c(C)cc5C)=O)c(C4=O)c3)ccc2C1=O	Cc1cc(C)c(N2C(=O)c3ccc(C(c4ccc5c(c4)C(=O)NC5=O)(C(F)(F)F)C(F)(F)F)cc3C2=O)c(C)c1
O=C(N1[H])c2cc(C(C(F)(F)F)(C(F)(F)F)c3ccc(C(N4c5c(C)c(C)c([H])c(C)c5C)=O)c(C4=O)c3)ccc2C1=O	Cc1cc(C)c(C)c(N2C(=O)c3ccc(C(c4ccc5c(c4)C(=O)NC5=O)(C(F)(F)F)C(F)(F)F)cc3C2=O)c1C
[H]c1ccc(cc1)Oc1cc2ccccc2cc1Oc1ccc(cc1)n1c(=O)c2c(c1=O)cc1c(c2)c(=O)n(c1=O)[H]	O=c1[nH]c(=O)c2cc3c(=O)n(-c4ccc(Oc5cc6ccccc6cc5Oc5ccccc5)cc4)c(=O)c3cc12
[H]c1ccc(cc1)Oc1cc2ccccc2cc1Oc1ccc(cc1)N1C(=O)c2c(C1=O)cc(cc2)c1ccc2c(c1)C(=O)N(C2=O)[H]	O=C1NC(=O)c2cc(-c3ccc4c(c3)C(=O)N(c3ccc(Oc5cc6ccccc6cc5Oc5ccccc5)cc3)C4=O)ccc21
[H]c1ccc(cc1)Oc1cc2ccccc2cc1Oc1ccc(cc1)N1C(=O)c2c(C1=O)cc(cc2)Oc1ccc2c(c1)C(=O)N(C2=O)[H]	O=C1NC(=O)c2cc(Oc3ccc4c(c3)C(=O)N(c3ccc(Oc5cc6ccccc6cc5Oc5ccccc5)cc3)C4=O)ccc21
O=C(N1[H])c2cc(C(c3ccc(C(N4c5ccc(Oc6c(Oc7ccc([H])cc7)cc(cccc8)c8c6)cc5)=O)c(C4=O)c3)=O)ccc2C1=O	O=C(c1ccc2c(c1)C(=O)NC2=O)c1ccc2c(c1)C(=O)N(c1ccc(Oc3cc4ccccc4cc3Oc3ccccc3)cc1)C2=O
[H]c1ccc(cc1)Oc1cc2ccccc2cc1Oc1ccc(cc1)N1C(=O)c2c(C1=O)cc(cc2)S(=O)(=O)c1ccc2c(c1)C(=O)N(C2=O)[H]	O=C1NC(=O)c2cc(S(=O)(=O)c3ccc4c(c3)C(=O)N(c3ccc(Oc5cc6ccccc6cc5Oc5ccccc5)cc3)C4=O)ccc21
CCN(CCOc1cc(N2C(c3cc(C(C(F)(F)F)(c4cc(C(N([H])C5=O)=O)c5cc4)C(F)(F)F)ccc3C2=O)=O)cc([H])c1)c6ccc(N=Nc7ccc([N+]([O-])=O)cc7)cc6	CCN(CCOc1cccc(N2C(=O)c3ccc(C(c4ccc5c(c4)C(=O)NC5=O)(C(F)(F)F)C(F)(F)F)cc3C2=O)c1)c1ccc(N=Nc2ccc([N+](=O)[O-])cc2)cc1
[H]c1ccc(cc1)C(C(F)(F)F)(c1ccccc1)c1ccc(cc1)n1c(=O)c2c(c1=O)cc1c(c2)c(=O)n(c1=O)[H]	O=c1[nH]c(=O)c2cc3c(=O)n(-c4ccc(C(c5ccccc5)(c5ccccc5)C(F)(F)F)cc4)c(=O)c3cc12
[H]CCCOC(=O)OCCCCCCOC(=O)OCCCN1C(=O)c2c(C1=O)cc(cc2)C(=O)c1ccc2c(c1)C(=O)N(C2=O)[H]	CCCOC(=O)OCCCCCCOC(=O)OCCCN1C(=O)c2ccc(C(=O)c3ccc4c(c3)C(=O)NC4=O)cc2C1=O
[H]CCCCCCOC(=O)OCCCOC(=O)OCCCCCCN1C(=O)c2c(C1=O)cc(cc2)C(=O)c1ccc2c(c1)C(=O)N(C2=O)[H]	CCCCCCOC(=O)OCCCOC(=O)OCCCCCCN1C(=O)c2ccc(C(=O)c3ccc4c(c3)C(=O)NC4=O)cc2C1=O
[H]CCCCCCOC(=O)OCCCCCCOC(=O)OCCCCCCN1C(=O)c2c(C1=O)cc(cc2)C(=O)c1ccc2c(c1)C(=O)N(C2=O)[H]	CCCCCCOC(=O)OCCCCCCOC(=O)OCCCCCCN1C(=O)c2ccc(C(=O)c3ccc4c(c3)C(=O)NC4=O)cc2C1=O
N#Cc1c(cccc1Oc1cccc(c1)[H])Oc1cccc(c1)N1C(=O)c2c(C1=O)cc(cc2)Oc1ccc(cc1)C(c1ccc(cc1)Oc1ccc2c(c1)C(=O)N(C2=O)[H])(C)C	CC(C)(c1ccc(Oc2ccc3c(c2)C(=O)NC3=O)cc1)c1ccc(Oc2ccc3c(c2)C(=O)N(c2cccc(Oc4cccc(Oc5ccccc5)c4C#N)c2)C3=O)cc1
N#Cc1c(cccc1Oc1cccc(c1)[H])Oc1cccc(c1)N1C(=O)c2c(C1=O)cc(cc2)Oc1ccc(cc1)C(C(F)(F)F)(C(F)(F)F)c1ccc(cc1)Oc1ccc2c(c1)C(=O)N(C2=O)[H]	N#Cc1c(Oc2ccccc2)cccc1Oc1cccc(N2C(=O)c3ccc(Oc4ccc(C(c5ccc(Oc6ccc7c(c6)C(=O)NC7=O)cc5)(C(F)(F)F)C(F)(F)F)cc4)cc3C2=O)c1
N#Cc1c(cccc1Oc1cccc(c1)[H])Oc1cccc(c1)N1C(=O)c2c(C1=O)cc(cc2)Oc1ccc(cc1)C1(CCCCC1)c1ccc(cc1)Oc1ccc2c(c1)C(=O)N(C2=O)[H]	N#Cc1c(Oc2ccccc2)cccc1Oc1cccc(N2C(=O)c3ccc(Oc4ccc(C5(c6ccc(Oc7ccc8c(c7)C(=O)NC8=O)cc6)CCCCC5)cc4)cc3C2=O)c1
N#Cc1c(cccc1Oc1cccc(c1)[H])Oc1cccc(c1)N1C(=O)c2c(C1=O)ccc(c2)Oc1ccc(cc1)C1(OC(=O)c2c1cccc2)c1ccc(cc1)Oc1ccc2c(c1)C(=O)N(C2=O)[H]	N#Cc1c(Oc2ccccc2)cccc1Oc1cccc(N2C(=O)c3ccc(Oc4ccc(C5(c6ccc(Oc7ccc8c(c7)C(=O)NC8=O)cc6)OC(=O)c6ccccc65)cc4)cc3C2=O)c1
[H]c1cccc(c1)NC(=O)c1cccc(c1)C(=O)Nc1cccc(c1)n1c(=O)c2c(c1=O)cc1c(c2)c(=O)n(c1=O)[H]	O=C(Nc1ccccc1)c1cccc(C(=O)Nc2cccc(-n3c(=O)c4cc5c(=O)[nH]c(=O)c5cc4c3=O)c2)c1
[H]CCCCCCCCCN1C(=O)c2c(C1=O)cc(cc2)Oc1ccc2c(c1)C(=O)N(C2=O)[H]	CCCCCCCCCN1C(=O)c2ccc(Oc3ccc4c(c3)C(=O)NC4=O)cc2C1=O
[H]CCCCCCCCCCN1C(=O)c2c(C1=O)cc(cc2)Oc1ccc2c(c1)C(=O)N(C2=O)[H]	CCCCCCCCCCN1C(=O)c2ccc(Oc3ccc4c(c3)C(=O)NC4=O)cc2C1=O
[H]CCCCCCCCCCCCN1C(=O)c2c(C1=O)cc(cc2)Oc1ccc2c(c1)C(=O)N(C2=O)[H]	CCCCCCCCCCCCN1C(=O)c2ccc(Oc3ccc4c(c3)C(=O)NC4=O)cc2C1=O
[H]c1cccc(c1)S(=O)(=O)c1cccc(c1)n1c(=O)c2c(c1=O)cc1c(c2)c(=O)n(c1=O)[H]	O=c1[nH]c(=O)c2cc3c(=O)n(-c4cccc(S(=O)(=O)c5ccccc5)c4)c(=O)c3cc12
[H]CCCCN1C(=O)c2c(C1=O)ccc(c2)C(=O)Oc1ccc(cc1)c1ccc(cc1)OC(=O)c1ccc2c(c1)C(=O)N(C2=O)[H]	CCCCN1C(=O)c2ccc(C(=O)Oc3ccc(-c4ccc(OC(=O)c5ccc6c(c5)C(=O)NC6=O)cc4)cc3)cc2C1=O
[H]CCCCCN1C(=O)c2c(C1=O)cc(cc2)C(=O)Oc1ccc(cc1)c1ccc(cc1)OC(=O)c1ccc2c(c1)C(=O)N(C2=O)[H]	CCCCCN1C(=O)c2ccc(C(=O)Oc3ccc(-c4ccc(OC(=O)c5ccc6c(c5)C(=O)NC6=O)cc4)cc3)cc2C1=O
[H]CCCCCCN1C(=O)c2c(C1=O)ccc(c2)C(=O)Oc1ccc(cc1)c1ccc(cc1)OC(=O)c1ccc2c(c1)C(=O)N(C2=O)[H]	CCCCCCN1C(=O)c2ccc(C(=O)Oc3ccc(-c4ccc(OC(=O)c5ccc6c(c5)C(=O)NC6=O)cc4)cc3)cc2C1=O
[H]CCCCCCCN1C(c2ccc(C(Oc3ccc(c4ccc(OC(c5cc(C(N([H])C6=O)=O)c6cc5)=O)cc4)cc3)=O)cc2C1=O)=O	CCCCCCCN1C(=O)c2ccc(C(=O)Oc3ccc(-c4ccc(OC(=O)c5ccc6c(c5)C(=O)NC6=O)cc4)cc3)cc2C1=O
[H]CCCCCCCCCCCN1C(=O)c2c(C1=O)cc(cc2)C(=O)Oc1ccc(cc1)c1ccc(cc1)OC(=O)c1ccc2c(c1)C(=O)N(C2=O)[H]	CCCCCCCCCCCN1C(=O)c2ccc(C(=O)Oc3ccc(-c4ccc(OC(=O)c5ccc6c(c5)C(=O)NC6=O)cc4)cc3)cc2C1=O
[H]CCCCCCCCCCCCN1C(=O)c2c(C1=O)cc(cc2)C(=O)Oc1ccc(cc1)c1ccc(cc1)OC(=O)c1ccc2c(c1)C(=O)N(C2=O)[H]	CCCCCCCCCCCCN1C(=O)c2ccc(C(=O)Oc3ccc(-c4ccc(OC(=O)c5ccc6c(c5)C(=O)NC6=O)cc4)cc3)cc2C1=O
[H]N1C(=O)c2c(C1=O)cc(cc2)Oc1ccc2c(c1)C(=O)N(C2=O)c1cc([H])c(cc1O)O	O=C1NC(=O)c2cc(Oc3ccc4c(c3)C(=O)N(c3ccc(O)cc3O)C4=O)ccc21
O=C(N1[H])c2cc(C(c3ccc(C(N4c5c(O)cc(O)c([H])c5)=O)c(C4=O)c3)=O)ccc2C1=O	O=C(c1ccc2c(c1)C(=O)NC2=O)c1ccc2c(c1)C(=O)N(c1ccc(O)cc1O)C2=O
O=C(N1[H])c2cc(C(C(F)(F)F)(C(F)(F)F)c3ccc(C(N4c5c(O)cc(O)c([H])c5)=O)c(C4=O)c3)ccc2C1=O	O=C1NC(=O)c2cc(C(c3ccc4c(c3)C(=O)N(c3ccc(O)cc3O)C4=O)(C(F)(F)F)C(F)(F)F)ccc21
[H]N1C(=O)c2c(C1=O)cc(cc2)c1ccc2c(c1)C(=O)N(C2=O)c1cc([H])c(cc1O)O	O=C1NC(=O)c2cc(-c3ccc4c(c3)C(=O)N(c3ccc(O)cc3O)C4=O)ccc21
Oc1cc(O)c(cc1n1c(=O)c2c(c1=O)cc1c(c2)c(=O)n(c1=O)[H])[H]	O=c1[nH]c(=O)c2cc3c(=O)n(-c4ccc(O)cc4O)c(=O)c3cc12
[H]c1ccc(cc1)Oc1cc(c(cc1C(C)(C)C)Oc1ccc(cc1)n1c(=O)c2c(c1=O)cc1c(c2)c(=O)n(c1=O)[H])C(C)(C)C	CC(C)(C)c1cc(Oc2ccc(-n3c(=O)c4cc5c(=O)[nH]c(=O)c5cc4c3=O)cc2)c(C(C)(C)C)cc1Oc1ccccc1
[H]c1ccc(cc1)Oc1cc(c(cc1C(C)(C)C)Oc1ccc(cc1)N1C(=O)c2c(C1=O)cc(cc2)c1ccc2c(c1)C(=O)N(C2=O)[H])C(C)(C)C	CC(C)(C)c1cc(Oc2ccc(N3C(=O)c4ccc(-c5ccc6c(c5)C(=O)NC6=O)cc4C3=O)cc2)c(C(C)(C)C)cc1Oc1ccccc1
[H]c1ccc(cc1)Oc1cc(c(cc1C(C)(C)C)Oc1ccc(cc1)N1C(=O)c2c(C1=O)cc(cc2)Oc1ccc2c(c1)C(=O)N(C2=O)[H])C(C)(C)C	CC(C)(C)c1cc(Oc2ccc(N3C(=O)c4ccc(Oc5ccc6c(c5)C(=O)NC6=O)cc4C3=O)cc2)c(C(C)(C)C)cc1Oc1ccccc1
O=C(N1[H])c2cc(C(c3ccc(C(N4c5ccc(Oc6cc(C(C)(C)C)c(Oc7ccc([H])cc7)cc6C(C)(C)C)cc5)=O)c(C4=O)c3)=O)ccc2C1=O	CC(C)(C)c1cc(Oc2ccc(N3C(=O)c4ccc(C(=O)c5ccc6c(c5)C(=O)NC6=O)cc4C3=O)cc2)c(C(C)(C)C)cc1Oc1ccccc1
[H]c1ccc(cc1)Oc1cc(c(cc1C(C)(C)C)Oc1ccc(cc1)N1C(=O)c2c(C1=O)cc(cc2)S(=O)(=O)c1ccc2c(c1)C(=O)N(C2=O)[H])C(C)(C)C	CC(C)(C)c1cc(Oc2ccc(N3C(=O)c4ccc(S(=O)(=O)c5ccc6c(c5)C(=O)NC6=O)cc4C3=O)cc2)c(C(C)(C)C)cc1Oc1ccccc1
O=C(N1[H])c2cc(C(C(F)(F)F)(C(F)(F)F)c3ccc(C(N4c5ccc(Oc6cc(C(C)(C)C)c(Oc7ccc([H])cc7)cc6C(C)(C)C)cc5)=O)c(C4=O)c3)ccc2C1=O	CC(C)(C)c1cc(Oc2ccc(N3C(=O)c4ccc(C(c5ccc6c(c5)C(=O)NC6=O)(C(F)(F)F)C(F)(F)F)cc4C3=O)cc2)c(C(C)(C)C)cc1Oc1ccccc1
O=C(c1cc(C(N(c2ccc(C(C(F)(F)F)(c3ccc([H])cc3)C(F)(F)F)cc2)C4=O)=O)c4cc1)Nc5ccc(Oc6ccc7nc(c8ccccc8)c(c9ccc(c%10c(c%11ccccc%11)nc(ccc(Oc%12ccc(NC(c%13cc(C(N([H])C%14=O)=O)c%14cc%13)=O)cc%12)c%15)c%15n%10)cc9)nc7c6)cc5	O=C(Nc1ccc(Oc2ccc3nc(-c4ccccc4)c(-c4ccc(-c5nc6cc(Oc7ccc(NC(=O)c8ccc9c(c8)C(=O)N(c8ccc(C(c%10ccccc%10)(C(F)(F)F)C(F)(F)F)cc8)C9=O)cc7)ccc6nc5-c5ccccc5)cc4)nc3c2)cc1)c1ccc2c(c1)C(=O)NC2=O
FC(F)(F)C(c1ccc([H])cc1)(c2ccc(N3C(c4ccc(C(Nc5ccc(Oc6cc7nc(c8ccc(Oc9ccc(c%10c(c%11ccccc%11)nc(ccc(Oc%12ccc(NC(c%13ccc(C(N([H])C%14=O)=O)c%14c%13)=O)cc%12)c%15)c%15n%10)cc9)cc8)c(c%16ccccc%16)nc7cc6)cc5)=O)cc4C3=O)=O)cc2)C(F)(F)F	O=C(Nc1ccc(Oc2ccc3nc(-c4ccccc4)c(-c4ccc(Oc5ccc(-c6nc7cc(Oc8ccc(NC(=O)c9ccc%10c(c9)C(=O)N(c9ccc(C(c%11ccccc%11)(C(F)(F)F)C(F)(F)F)cc9)C%10=O)cc8)ccc7nc6-c6ccccc6)cc5)cc4)nc3c2)cc1)c1ccc2c(c1)C(=O)NC2=O
O=[N+]([O-])c1ccc(c2c(c3ccc(Oc4ccc(c5c(c6ccc([N+]([O-])=O)cc6)nc(ccc(Oc7ccc(NC(c8ccc(C(N([H])C9=O)=O)c9c8)=O)cc7)c%10)c%10n5)cc4)cc3)nc(cc(Oc%11ccc(NC(c%12cc(C(N(c%13ccc(C(C(F)(F)F)(c%14ccc([H])cc%14)C(F)(F)F)cc%13)C%15=O)=O)c%15cc%12)=O)cc%11)cc%16)c%16n2)cc1	O=C(Nc1ccc(Oc2ccc3nc(-c4ccc([N+](=O)[O-])cc4)c(-c4ccc(Oc5ccc(-c6nc7cc(Oc8ccc(NC(=O)c9ccc%10c(c9)C(=O)N(c9ccc(C(c%11ccccc%11)(C(F)(F)F)C(F)(F)F)cc9)C%10=O)cc8)ccc7nc6-c6ccc([N+](=O)[O-])cc6)cc5)cc4)nc3c2)cc1)c1ccc2c(c1)C(=O)NC2=O
O=C(c1cc(C(N(c2ccc(C(C(F)(F)F)(c3ccc([H])cc3)C(F)(F)F)cc2)C4=O)=O)c4cc1)Nc5ccc(Oc6ccc7nc(c8ccccc8)c(c9ccc(c%10ccc(c%11c(c%12ccccc%12)nc(ccc(Oc%13ccc(NC(c%14ccc(C(N([H])C%15=O)=O)c%15c%14)=O)cc%13)c%16)c%16n%11)cc%10)cc9)nc7c6)cc5	O=C(Nc1ccc(Oc2ccc3nc(-c4ccccc4)c(-c4ccc(-c5ccc(-c6nc7cc(Oc8ccc(NC(=O)c9ccc%10c(c9)C(=O)N(c9ccc(C(c%11ccccc%11)(C(F)(F)F)C(F)(F)F)cc9)C%10=O)cc8)ccc7nc6-c6ccccc6)cc5)cc4)nc3c2)cc1)c1ccc2c(c1)C(=O)NC2=O
[H]c1ccc(cc1)c1ccc(cc1)NC(=O)c1cccc(c1)C(=O)Nc1ccc(cc1)c1ccc(cc1)N1C(=O)c2c(C1=O)cc(cc2)c1ccc2c(c1)C(=O)N(C2=O)[H]	O=C(Nc1ccc(-c2ccccc2)cc1)c1cccc(C(=O)Nc2ccc(-c3ccc(N4C(=O)c5ccc(-c6ccc7c(c6)C(=O)NC7=O)cc5C4=O)cc3)cc2)c1
[H]c1ccc(cc1)c1ccc(cc1)NC(=O)c1cccc(c1)C(=O)Nc1ccc(cc1)c1ccc(cc1)N1C(=O)c2c(C1=O)cc(cc2)Oc1ccc2c(c1)C(=O)N(C2=O)[H]	O=C(Nc1ccc(-c2ccccc2)cc1)c1cccc(C(=O)Nc2ccc(-c3ccc(N4C(=O)c5ccc(Oc6ccc7c(c6)C(=O)NC7=O)cc5C4=O)cc3)cc2)c1
O=C(N1[H])c2cc(C(c3ccc(C(N4c5ccc(c6ccc(NC(c7cc(C(Nc8ccc(c9ccc([H])cc9)cc8)=O)ccc7)=O)cc6)cc5)=O)c(C4=O)c3)=O)ccc2C1=O	O=C(Nc1ccc(-c2ccccc2)cc1)c1cccc(C(=O)Nc2ccc(-c3ccc(N4C(=O)c5ccc(C(=O)c6ccc7c(c6)C(=O)NC7=O)cc5C4=O)cc3)cc2)c1
[H]c1ccc(cc1)c1ccc(cc1)NC(=O)c1cccc(c1)C(=O)Nc1ccc(cc1)c1ccc(cc1)n1c(=O)c2c(c1=O)cc1c(c2)c(=O)n(c1=O)[H]	O=C(Nc1ccc(-c2ccccc2)cc1)c1cccc(C(=O)Nc2ccc(-c3ccc(-n4c(=O)c5cc6c(=O)[nH]c(=O)c6cc5c4=O)cc3)cc2)c1
[H]c1ccc(cc1)C(=O)Nc1ccc(cc1)Oc1ccc(cc1)S(=O)(=O)c1ccc(cc1)Oc1ccc(cc1)NC(=O)c1ccc(cc1)N1C(=O)c2c(C1=O)cc(cc2)c1ccc2c(c1)C(=O)N(C2=O)[H]	O=C(Nc1ccc(Oc2ccc(S(=O)(=O)c3ccc(Oc4ccc(NC(=O)c5ccc(N6C(=O)c7ccc(-c8ccc9c(c8)C(=O)NC9=O)cc7C6=O)cc5)cc4)cc3)cc2)cc1)c1ccccc1
[H]c1ccc(cc1)C(=O)Nc1cccc(c1)Oc1ccc(cc1)S(=O)(=O)c1ccc(cc1)Oc1cccc(c1)NC(=O)c1ccc(cc1)N1C(=O)c2c(C1=O)cc(cc2)c1ccc2c(c1)C(=O)N(C2=O)[H]	O=C(Nc1cccc(Oc2ccc(S(=O)(=O)c3ccc(Oc4cccc(NC(=O)c5ccc(N6C(=O)c7ccc(-c8ccc9c(c8)C(=O)NC9=O)cc7C6=O)cc5)c4)cc3)cc2)c1)c1ccccc1
[H]c1ccc(cc1)C(=O)Nc1cccc(c1)S(=O)(=O)c1cccc(c1)NC(=O)c1ccc(cc1)N1C(=O)c2c(C1=O)cc(cc2)c1ccc2c(c1)C(=O)N(C2=O)[H]	O=C(Nc1cccc(S(=O)(=O)c2cccc(NC(=O)c3ccc(N4C(=O)c5ccc(-c6ccc7c(c6)C(=O)NC7=O)cc5C4=O)cc3)c2)c1)c1ccccc1
[H]c1cccc(c1)C(=O)Nc1ccc(cc1)Oc1ccc(cc1)S(=O)(=O)c1ccc(cc1)Oc1ccc(cc1)NC(=O)c1cccc(c1)N1C(=O)c2c(C1=O)cc(cc2)c1ccc2c(c1)C(=O)N(C2=O)[H]	O=C(Nc1ccc(Oc2ccc(S(=O)(=O)c3ccc(Oc4ccc(NC(=O)c5cccc(N6C(=O)c7ccc(-c8ccc9c(c8)C(=O)NC9=O)cc7C6=O)c5)cc4)cc3)cc2)cc1)c1ccccc1
[H]c1cccc(c1)C(=O)Nc1ccc(cc1)Oc1ccc(cc1)c1ccc(cc1)Oc1ccc(cc1)NC(=O)c1cccc(c1)N1C(=O)c2c(C1=O)cc(cc2)c1ccc2c(c1)C(=O)N(C2=O)[H]	O=C(Nc1ccc(Oc2ccc(-c3ccc(Oc4ccc(NC(=O)c5cccc(N6C(=O)c7ccc(-c8ccc9c(c8)C(=O)NC9=O)cc7C6=O)c5)cc4)cc3)cc2)cc1)c1ccccc1
[H]c1cccc(c1)C(=O)Nc1ccc(cc1)Oc1ccc(cc1)Oc1ccc(cc1)Oc1ccc(cc1)NC(=O)c1cccc(c1)N1C(=O)c2c(C1=O)cc(cc2)c1ccc2c(c1)C(=O)N(C2=O)[H]	O=C(Nc1ccc(Oc2ccc(Oc3ccc(Oc4ccc(NC(=O)c5cccc(N6C(=O)c7ccc(-c8ccc9c(c8)C(=O)NC9=O)cc7C6=O)c5)cc4)cc3)cc2)cc1)c1ccccc1
[H]c1cccc(c1)C(=O)Nc1ccc(cc1)Oc1ccc(cc1)C(c1ccc(cc1)Oc1ccc(cc1)NC(=O)c1cccc(c1)N1C(=O)c2c(C1=O)cc(cc2)c1ccc2c(c1)C(=O)N(C2=O)[H])(C)C	CC(C)(c1ccc(Oc2ccc(NC(=O)c3ccccc3)cc2)cc1)c1ccc(Oc2ccc(NC(=O)c3cccc(N4C(=O)c5ccc(-c6ccc7c(c6)C(=O)NC7=O)cc5C4=O)c3)cc2)cc1
[H]c1cccc(c1)C(=O)Nc1ccc(cc1)Oc1ccc(cc1)Oc1ccc(cc1)NC(=O)c1cccc(c1)N1C(=O)c2c(C1=O)cc(cc2)c1ccc2c(c1)C(=O)N(C2=O)[H]	O=C(Nc1ccc(Oc2ccc(Oc3ccc(NC(=O)c4cccc(N5C(=O)c6ccc(-c7ccc8c(c7)C(=O)NC8=O)cc6C5=O)c4)cc3)cc2)cc1)c1ccccc1
[H]c1cccc(c1)C(=O)Nc1ccc(cc1)Oc1cccc(c1)Oc1ccc(cc1)NC(=O)c1cccc(c1)N1C(=O)c2c(C1=O)cc(cc2)c1ccc2c(c1)C(=O)N(C2=O)[H]	O=C(Nc1ccc(Oc2cccc(Oc3ccc(NC(=O)c4cccc(N5C(=O)c6ccc(-c7ccc8c(c7)C(=O)NC8=O)cc6C5=O)c4)cc3)c2)cc1)c1ccccc1
[H]c1cccc(c1)C(=O)Nc1ccc(cc1)Oc1ccc(cc1)NC(=O)c1cccc(c1)N1C(=O)c2c(C1=O)cc(cc2)c1ccc2c(c1)C(=O)N(C2=O)[H]	O=C(Nc1ccc(Oc2ccc(NC(=O)c3cccc(N4C(=O)c5ccc(-c6ccc7c(c6)C(=O)NC7=O)cc5C4=O)c3)cc2)cc1)c1ccccc1
[H]c1cccc(c1)C(=O)Nc1cccc(c1)S(=O)(=O)c1cccc(c1)NC(=O)c1cccc(c1)N1C(=O)c2c(C1=O)cc(cc2)c1ccc2c(c1)C(=O)N(C2=O)[H]	O=C(Nc1cccc(S(=O)(=O)c2cccc(NC(=O)c3cccc(N4C(=O)c5ccc(-c6ccc7c(c6)C(=O)NC7=O)cc5C4=O)c3)c2)c1)c1ccccc1
[H]c1ccc(cc1)C(=O)Nc1ccc(cc1)Oc1ccc(cc1)S(=O)(=O)c1ccc(cc1)Oc1ccc(cc1)NC(=O)c1ccc(cc1)N1C(=O)c2c(C1=O)cc(cc2)c1cccc2c1C(=O)N(C2=O)[H]	O=C(Nc1ccc(Oc2ccc(S(=O)(=O)c3ccc(Oc4ccc(NC(=O)c5ccc(N6C(=O)c7ccc(-c8cccc9c8C(=O)NC9=O)cc7C6=O)cc5)cc4)cc3)cc2)cc1)c1ccccc1
[H]c1ccc(cc1)C(=O)Nc1cccc(c1)Oc1ccc(cc1)S(=O)(=O)c1ccc(cc1)Oc1cccc(c1)NC(=O)c1ccc(cc1)N1C(=O)c2c(C1=O)cc(cc2)c1cccc2c1C(=O)N(C2=O)[H]	O=C(Nc1cccc(Oc2ccc(S(=O)(=O)c3ccc(Oc4cccc(NC(=O)c5ccc(N6C(=O)c7ccc(-c8cccc9c8C(=O)NC9=O)cc7C6=O)cc5)c4)cc3)cc2)c1)c1ccccc1
[H]c1cccc(c1)C(=O)Nc1ccc(cc1)Oc1ccc(cc1)S(=O)(=O)c1ccc(cc1)Oc1ccc(cc1)NC(=O)c1cccc(c1)N1C(=O)c2c(C1=O)cc(cc2)c1cccc2c1C(=O)N(C2=O)[H]	O=C(Nc1ccc(Oc2ccc(S(=O)(=O)c3ccc(Oc4ccc(NC(=O)c5cccc(N6C(=O)c7ccc(-c8cccc9c8C(=O)NC9=O)cc7C6=O)c5)cc4)cc3)cc2)cc1)c1ccccc1
[H]c1cccc(c1)C(=O)Nc1ccc(cc1)Oc1ccc(cc1)c1ccc(cc1)Oc1ccc(cc1)NC(=O)c1cccc(c1)N1C(=O)c2c(C1=O)cc(cc2)c1cccc2c1C(=O)N(C2=O)[H]	O=C(Nc1ccc(Oc2ccc(-c3ccc(Oc4ccc(NC(=O)c5cccc(N6C(=O)c7ccc(-c8cccc9c8C(=O)NC9=O)cc7C6=O)c5)cc4)cc3)cc2)cc1)c1ccccc1
[H]c1cccc(c1)C(=O)Nc1ccc(cc1)Oc1ccc(cc1)Oc1ccc(cc1)Oc1ccc(cc1)NC(=O)c1cccc(c1)N1C(=O)c2c(C1=O)cc(cc2)c1cccc2c1C(=O)N(C2=O)[H]	O=C(Nc1ccc(Oc2ccc(Oc3ccc(Oc4ccc(NC(=O)c5cccc(N6C(=O)c7ccc(-c8cccc9c8C(=O)NC9=O)cc7C6=O)c5)cc4)cc3)cc2)cc1)c1ccccc1
[H]c1cccc(c1)C(=O)Nc1ccc(cc1)Oc1ccc(cc1)C(c1ccc(cc1)Oc1ccc(cc1)NC(=O)c1cccc(c1)N1C(=O)c2c(C1=O)cc(cc2)c1cccc2c1C(=O)N(C2=O)[H])(C)C	CC(C)(c1ccc(Oc2ccc(NC(=O)c3ccccc3)cc2)cc1)c1ccc(Oc2ccc(NC(=O)c3cccc(N4C(=O)c5ccc(-c6cccc7c6C(=O)NC7=O)cc5C4=O)c3)cc2)cc1
[H]c1cccc(c1)C(=O)Nc1ccc(cc1)Oc1ccc(cc1)Oc1ccc(cc1)NC(=O)c1cccc(c1)N1C(=O)c2c(C1=O)cc(cc2)c1cccc2c1C(=O)N(C2=O)[H]	O=C(Nc1ccc(Oc2ccc(Oc3ccc(NC(=O)c4cccc(N5C(=O)c6ccc(-c7cccc8c7C(=O)NC8=O)cc6C5=O)c4)cc3)cc2)cc1)c1ccccc1
[H]c1cccc(c1)C(=O)Nc1ccc(cc1)Oc1cccc(c1)Oc1ccc(cc1)NC(=O)c1cccc(c1)N1C(=O)c2c(C1=O)cc(cc2)c1cccc2c1C(=O)N(C2=O)[H]	O=C(Nc1ccc(Oc2cccc(Oc3ccc(NC(=O)c4cccc(N5C(=O)c6ccc(-c7cccc8c7C(=O)NC8=O)cc6C5=O)c4)cc3)c2)cc1)c1ccccc1
[H]c1cccc(c1)C(=O)Nc1ccc(cc1)Oc1ccc(cc1)NC(=O)c1cccc(c1)N1C(=O)c2c(C1=O)cc(cc2)c1cccc2c1C(=O)N(C2=O)[H]	O=C(Nc1ccc(Oc2ccc(NC(=O)c3cccc(N4C(=O)c5ccc(-c6cccc7c6C(=O)NC7=O)cc5C4=O)c3)cc2)cc1)c1ccccc1
[H]c1cccc(c1)C(=O)Nc1cccc(c1)S(=O)(=O)c1cccc(c1)NC(=O)c1cccc(c1)N1C(=O)c2c(C1=O)cc(cc2)c1cccc2c1C(=O)N(C2=O)[H]	O=C(Nc1cccc(S(=O)(=O)c2cccc(NC(=O)c3cccc(N4C(=O)c5ccc(-c6cccc7c6C(=O)NC7=O)cc5C4=O)c3)c2)c1)c1ccccc1
[H]c1cccc(c1)C(=O)Nc1ccc(cc1)NC(=O)c1cccc(c1)N1C(=O)c2c(C1=O)cc(cc2)c1cccc2c1C(=O)N(C2=O)[H]	O=C(Nc1ccc(NC(=O)c2cccc(N3C(=O)c4ccc(-c5cccc6c5C(=O)NC6=O)cc4C3=O)c2)cc1)c1ccccc1
O=C(c1ccc(C(N([H])C2=O)=O)c2c1)Nc3ccc(Oc4ccc(C5(c6ccc(Oc7ccc(NC(c8cc(C(N(c9ccc([H])cc9)C%10=O)=O)c%10cc8)=O)cc7)cc6)NC(c%11ccccc%115)=O)cc4)cc3	O=C(Nc1ccc(Oc2ccc(C3(c4ccc(Oc5ccc(NC(=O)c6ccc7c(c6)C(=O)N(c6ccccc6)C7=O)cc5)cc4)NC(=O)c4ccccc43)cc2)cc1)c1ccc2c(c1)C(=O)NC2=O
O=C(c1ccc(C(N([H])C2=O)=O)c2c1)Nc3cc(NC(c4cc(C(N(c5ccc(Oc6ccc(C7(c8ccc(Oc9ccc([H])cc9)cc8)NC(c%10ccccc%107)=O)cc6)cc5)C%11=O)=O)c%11cc4)=O)ccc3	O=C(Nc1cccc(NC(=O)c2ccc3c(c2)C(=O)N(c2ccc(Oc4ccc(C5(c6ccc(Oc7ccccc7)cc6)NC(=O)c6ccccc65)cc4)cc2)C3=O)c1)c1ccc2c(c1)C(=O)NC2=O
O=C(c1ccc(C(N([H])C2=O)=O)c2c1)Nc3ccc(Oc4ccc(C5(c6ccc(Oc7ccc(NC(c8cc(C(N(c9cc([H])c(C)cc9)C%10=O)=O)c%10cc8)=O)cc7)cc6)NC(c%11ccccc%115)=O)cc4)cc3	Cc1ccc(N2C(=O)c3ccc(C(=O)Nc4ccc(Oc5ccc(C6(c7ccc(Oc8ccc(NC(=O)c9ccc%10c(c9)C(=O)NC%10=O)cc8)cc7)NC(=O)c7ccccc76)cc5)cc4)cc3C2=O)cc1
O=C(c1cc(C(N([H])C2=O)=O)c2cc1)Nc3ccc(Oc4ccc(C5(NC(c6ccccc65)=O)c7ccc(Oc8ccc(NC(c9ccc(C(N%10c%11ccc(Cc%12ccc([H])cc%12)cc%11)=O)c(C%10=O)c9)=O)cc8)cc7)cc4)cc3	O=C(Nc1ccc(Oc2ccc(C3(c4ccc(Oc5ccc(NC(=O)c6ccc7c(c6)C(=O)N(c6ccc(Cc8ccccc8)cc6)C7=O)cc5)cc4)NC(=O)c4ccccc43)cc2)cc1)c1ccc2c(c1)C(=O)NC2=O
O=C(c1ccc(C(N([H])C2=O)=O)c2c1)Nc3ccc(Oc4ccc(C5(c6ccc(Oc7ccc(NC(c8cc(C(N(c9ccc(Oc%10ccc([H])cc%10)cc9)C%11=O)=O)c%11cc8)=O)cc7)cc6)NC(c%12ccccc%125)=O)cc4)cc3	O=C(Nc1ccc(Oc2ccc(C3(c4ccc(Oc5ccc(NC(=O)c6ccc7c(c6)C(=O)N(c6ccc(Oc8ccccc8)cc6)C7=O)cc5)cc4)NC(=O)c4ccccc43)cc2)cc1)c1ccc2c(c1)C(=O)NC2=O
O=C(c1cc(C(N([H])C2=O)=O)c2cc1)Nc3ccc(Oc4ccc(C5(NC(c6ccccc65)=O)c7ccc(Oc8ccc(NC(c9ccc(C(N%10c%11ccc(Sc%12ccc([H])cc%12)cc%11)=O)c(C%10=O)c9)=O)cc8)cc7)cc4)cc3	O=C(Nc1ccc(Oc2ccc(C3(c4ccc(Oc5ccc(NC(=O)c6ccc7c(c6)C(=O)N(c6ccc(Sc8ccccc8)cc6)C7=O)cc5)cc4)NC(=O)c4ccccc43)cc2)cc1)c1ccc2c(c1)C(=O)NC2=O
O=C(c1ccc(C(N([H])C2=O)=O)c2c1)Nc3ccc(Oc4ccc(C5(c6ccc(Oc7ccc(NC(c8cc(C(N(c9ccc(Oc%10ccc(Oc%11ccc([H])cc%11)cc%10)cc9)C%12=O)=O)c%12cc8)=O)cc7)cc6)NC(c%13ccccc%135)=O)cc4)cc3	O=C(Nc1ccc(Oc2ccc(C3(c4ccc(Oc5ccc(NC(=O)c6ccc7c(c6)C(=O)N(c6ccc(Oc8ccc(Oc9ccccc9)cc8)cc6)C7=O)cc5)cc4)NC(=O)c4ccccc43)cc2)cc1)c1ccc2c(c1)C(=O)NC2=O
O=C(c1ccc(C(N([H])C2=O)=O)c2c1)Nc3ccc(Oc4ccc(C5(c6ccc(Oc7ccc(NC(c8cc(C(N(c9ccc(Oc%10cc(Oc%11ccc([H])cc%11)ccc%10)cc9)C%12=O)=O)c%12cc8)=O)cc7)cc6)NC(c%13ccccc%135)=O)cc4)cc3	O=C(Nc1ccc(Oc2ccc(C3(c4ccc(Oc5ccc(NC(=O)c6ccc7c(c6)C(=O)N(c6ccc(Oc8cccc(Oc9ccccc9)c8)cc6)C7=O)cc5)cc4)NC(=O)c4ccccc43)cc2)cc1)c1ccc2c(c1)C(=O)NC2=O
O=C(c1ccc(C(N([H])C2=O)=O)c2c1)Nc3ccc(Oc4ccc(C5(c6ccc(Oc7ccc(NC(c8cc(C(N(c9ccc(Oc%10cc(C)c(Oc%11ccc([H])cc%11)cc%10)cc9)C%12=O)=O)c%12cc8)=O)cc7)cc6)NC(c%13ccccc%135)=O)cc4)cc3	Cc1cc(Oc2ccc(N3C(=O)c4ccc(C(=O)Nc5ccc(Oc6ccc(C7(c8ccc(Oc9ccc(NC(=O)c%10ccc%11c(c%10)C(=O)NC%11=O)cc9)cc8)NC(=O)c8ccccc87)cc6)cc5)cc4C3=O)cc2)ccc1Oc1ccccc1
O=C(c1ccc(C(N([H])C2=O)=O)c2c1)Nc3ccc(Oc4ccc(C5(c6ccc(Oc7ccc(NC(c8cc(C(N(c9ccc(Oc%10ccc(S(=O)(c%11ccc(Oc%12ccc([H])cc%12)cc%11)=O)cc%10)cc9)C%13=O)=O)c%13cc8)=O)cc7)cc6)NC(c%14ccccc%145)=O)cc4)cc3	O=C(Nc1ccc(Oc2ccc(C3(c4ccc(Oc5ccc(NC(=O)c6ccc7c(c6)C(=O)N(c6ccc(Oc8ccc(S(=O)(=O)c9ccc(Oc%10ccccc%10)cc9)cc8)cc6)C7=O)cc5)cc4)NC(=O)c4ccccc43)cc2)cc1)c1ccc2c(c1)C(=O)NC2=O
O=C(c1ccc(C(N([H])C2=O)=O)c2c1)Nc3ccc(Oc4ccc(C5(c6ccc(Oc7ccc(NC(c8cc(C(N(c9ccc(Oc%10ccc(C%11(c%12ccc(Oc%13ccc([H])cc%13)cc%12)NC(c%14ccccc%14%11)=O)cc%10)cc9)C%15=O)=O)c%15cc8)=O)cc7)cc6)NC(c%16ccccc%165)=O)cc4)cc3	O=C(Nc1ccc(Oc2ccc(C3(c4ccc(Oc5ccc(NC(=O)c6ccc7c(c6)C(=O)N(c6ccc(Oc8ccc(C9(c%10ccc(Oc%11ccccc%11)cc%10)NC(=O)c%10ccccc%109)cc8)cc6)C7=O)cc5)cc4)NC(=O)c4ccccc43)cc2)cc1)c1ccc2c(c1)C(=O)NC2=O
O=C(c1ccc(C(N([H])C2=O)=O)c2c1)Nc3ccc(Oc4ccc(NC(c5cc(C(N(c6ccc(Oc7ccc(C8(c9ccc(Oc%10ccc([H])cc%10)cc9)NC(c%11ccccc%118)=O)cc7)cc6)C%12=O)=O)c%12cc5)=O)cc4)cc3	O=C(Nc1ccc(Oc2ccc(NC(=O)c3ccc4c(c3)C(=O)N(c3ccc(Oc5ccc(C6(c7ccc(Oc8ccccc8)cc7)NC(=O)c7ccccc76)cc5)cc3)C4=O)cc2)cc1)c1ccc2c(c1)C(=O)NC2=O
O=C(Nc1ccc(Oc2cccc(NC(c3ccc4c(C(N(C4=O)c5ccc(Oc6ccc(C7(NC(c8c7cccc8)=O)c9ccc(Oc%10ccc([H])cc%10)cc9)cc6)cc5)=O)c3)=O)c2)cc1)c%11cc%12c(C(N(C%12=O)[H])=O)cc%11	O=C(Nc1ccc(Oc2cccc(NC(=O)c3ccc4c(c3)C(=O)N(c3ccc(Oc5ccc(C6(c7ccc(Oc8ccccc8)cc7)NC(=O)c7ccccc76)cc5)cc3)C4=O)c2)cc1)c1ccc2c(c1)C(=O)NC2=O
O=C(c1ccc(C(N([H])C2=O)=O)c2c1)Nc3ccc(Sc4ccc(NC(c5cc(C(N(c6ccc(Oc7ccc(C8(c9ccc(Oc%10ccc([H])cc%10)cc9)NC(c%11ccccc%118)=O)cc7)cc6)C%12=O)=O)c%12cc5)=O)cc4)cc3	O=C(Nc1ccc(Sc2ccc(NC(=O)c3ccc4c(c3)C(=O)N(c3ccc(Oc5ccc(C6(c7ccc(Oc8ccccc8)cc7)NC(=O)c7ccccc76)cc5)cc3)C4=O)cc2)cc1)c1ccc2c(c1)C(=O)NC2=O
O=C(c1ccc(C(N([H])C2=O)=O)c2c1)Nc3ccc(Oc4ccc(Oc5ccc(NC(c6cc(C(N(c7ccc(Oc8ccc(C9(c%10ccc(Oc%11ccc([H])cc%11)cc%10)NC(c%12ccccc%129)=O)cc8)cc7)C%13=O)=O)c%13cc6)=O)cc5)cc4)cc3	O=C(Nc1ccc(Oc2ccc(Oc3ccc(NC(=O)c4ccc5c(c4)C(=O)N(c4ccc(Oc6ccc(C7(c8ccc(Oc9ccccc9)cc8)NC(=O)c8ccccc87)cc6)cc4)C5=O)cc3)cc2)cc1)c1ccc2c(c1)C(=O)NC2=O
O=C(c1ccc(C(N([H])C2=O)=O)c2c1)Nc3ccc(Oc4cc(Oc5ccc(NC(c6cc(C(N(c7ccc(Oc8ccc(C9(c%10ccc(Oc%11ccc([H])cc%11)cc%10)NC(c%12ccccc%129)=O)cc8)cc7)C%13=O)=O)c%13cc6)=O)cc5)ccc4)cc3	O=C(Nc1ccc(Oc2cccc(Oc3ccc(NC(=O)c4ccc5c(c4)C(=O)N(c4ccc(Oc6ccc(C7(c8ccc(Oc9ccccc9)cc8)NC(=O)c8ccccc87)cc6)cc4)C5=O)cc3)c2)cc1)c1ccc2c(c1)C(=O)NC2=O
O=C(c1ccc(C(N([H])C2=O)=O)c2c1)Nc3ccc(Oc4ccc(S(=O)(c5ccc(Oc6ccc(NC(c7cc(C(N(c8ccc(Oc9ccc(C%10(c%11ccc(Oc%12ccc([H])cc%12)cc%11)NC(c%13ccccc%13%10)=O)cc9)cc8)C%14=O)=O)c%14cc7)=O)cc6)cc5)=O)cc4)cc3	O=C(Nc1ccc(Oc2ccc(S(=O)(=O)c3ccc(Oc4ccc(NC(=O)c5ccc6c(c5)C(=O)N(c5ccc(Oc7ccc(C8(c9ccc(Oc%10ccccc%10)cc9)NC(=O)c9ccccc98)cc7)cc5)C6=O)cc4)cc3)cc2)cc1)c1ccc2c(c1)C(=O)NC2=O
O=C(N1[H])c2cc(C(c3ccc(Oc4ccc(Oc5ccc(C(c6cc(C(N7c8ccc([H])cc8)=O)c(C7=O)cc6)=O)cc5)cc4)cc3)=O)ccc2C1=O	O=C(c1ccc(Oc2ccc(Oc3ccc(C(=O)c4ccc5c(c4)C(=O)N(c4ccccc4)C5=O)cc3)cc2)cc1)c1ccc2c(c1)C(=O)NC2=O
O=C(N1[H])c2cc(C(c3ccc(Oc4ccc(c5ccc(Oc6ccc(C(c7cc(C(N8c9ccc([H])cc9)=O)c(C8=O)cc7)=O)cc6)cc5)cc4)cc3)=O)ccc2C1=O	O=C(c1ccc(Oc2ccc(-c3ccc(Oc4ccc(C(=O)c5ccc6c(c5)C(=O)N(c5ccccc5)C6=O)cc4)cc3)cc2)cc1)c1ccc2c(c1)C(=O)NC2=O
O=C(N1[H])c2cc(C(c3ccc(Oc4ccc(c5ccc(Oc6ccc(C(c7cc(C(N8c9ccc(Cc%10ccc([H])cc%10)cc9)=O)c(C8=O)cc7)=O)cc6)cc5)cc4)cc3)=O)ccc2C1=O	O=C(c1ccc(Oc2ccc(-c3ccc(Oc4ccc(C(=O)c5ccc6c(c5)C(=O)N(c5ccc(Cc7ccccc7)cc5)C6=O)cc4)cc3)cc2)cc1)c1ccc2c(c1)C(=O)NC2=O
O=C(N1[H])c2cc(C(c3ccc(Oc4ccc(Oc5ccc(C(c6cc(C(N7c8ccc(Cc9ccc([H])cc9)cc8)=O)c(C7=O)cc6)=O)cc5)cc4)cc3)=O)ccc2C1=O	O=C(c1ccc(Oc2ccc(Oc3ccc(C(=O)c4ccc5c(c4)C(=O)N(c4ccc(Cc6ccccc6)cc4)C5=O)cc3)cc2)cc1)c1ccc2c(c1)C(=O)NC2=O
O=C(N1[H])c2cc(C(c3ccc(c4ccc(C(C)(C)c5ccc(c6ccc(C(c7cc(C(N8c9ccc(Cc%10ccc([H])cc%10)cc9)=O)c(C8=O)cc7)=O)cc6)cc5)cc4)cc3)=O)ccc2C1=O	CC(C)(c1ccc(-c2ccc(C(=O)c3ccc4c(c3)C(=O)NC4=O)cc2)cc1)c1ccc(-c2ccc(C(=O)c3ccc4c(c3)C(=O)N(c3ccc(Cc5ccccc5)cc3)C4=O)cc2)cc1
O=C(N1[H])c2cc(C(c3ccc(Oc4ccc(C5(OC(c6ccccc65)=O)c7ccc(Oc8ccc(C(c9cc(C(N%10c%11ccc(Cc%12ccc([H])cc%12)cc%11)=O)c(C%10=O)cc9)=O)cc8)cc7)cc4)cc3)=O)ccc2C1=O	O=C(c1ccc(Oc2ccc(C3(c4ccc(Oc5ccc(C(=O)c6ccc7c(c6)C(=O)N(c6ccc(Cc8ccccc8)cc6)C7=O)cc5)cc4)OC(=O)c4ccccc43)cc2)cc1)c1ccc2c(c1)C(=O)NC2=O
O=C(N1[H])c2cc(C(c3ccc(Oc4ccc(S(c5ccc(Oc6ccc(C(c7cc(C(N8c9ccc(Cc%10ccc([H])cc%10)cc9)=O)c(C8=O)cc7)=O)cc6)cc5)(=O)=O)cc4)cc3)=O)ccc2C1=O	O=C(c1ccc(Oc2ccc(S(=O)(=O)c3ccc(Oc4ccc(C(=O)c5ccc6c(c5)C(=O)N(c5ccc(Cc7ccccc7)cc5)C6=O)cc4)cc3)cc2)cc1)c1ccc2c(c1)C(=O)NC2=O
O=C(N1[H])c2cc(C(c3ccc(Oc4ccc(Oc5ccc(C(c6cc(C(N7c8ccc(Oc9ccc([H])cc9)cc8)=O)c(C7=O)cc6)=O)cc5)cc4)cc3)=O)ccc2C1=O	O=C(c1ccc(Oc2ccc(Oc3ccc(C(=O)c4ccc5c(c4)C(=O)N(c4ccc(Oc6ccccc6)cc4)C5=O)cc3)cc2)cc1)c1ccc2c(c1)C(=O)NC2=O
O=C(N1[H])c2cc(C(c3ccc(Oc4ccc(c5ccc(Oc6ccc(C(c7cc(C(N8c9ccc(Oc%10ccc([H])cc%10)cc9)=O)c(C8=O)cc7)=O)cc6)cc5)cc4)cc3)=O)ccc2C1=O	O=C(c1ccc(Oc2ccc(-c3ccc(Oc4ccc(C(=O)c5ccc6c(c5)C(=O)N(c5ccc(Oc7ccccc7)cc5)C6=O)cc4)cc3)cc2)cc1)c1ccc2c(c1)C(=O)NC2=O
O=C(N1[H])c2cc(C(c3ccc(Oc4ccc(C(C)(C)c5ccc(Oc6ccc(C(c7cc(C(N8c9ccc(Oc%10ccc([H])cc%10)cc9)=O)c(C8=O)cc7)=O)cc6)cc5)cc4)cc3)=O)ccc2C1=O	CC(C)(c1ccc(Oc2ccc(C(=O)c3ccc4c(c3)C(=O)NC4=O)cc2)cc1)c1ccc(Oc2ccc(C(=O)c3ccc4c(c3)C(=O)N(c3ccc(Oc5ccccc5)cc3)C4=O)cc2)cc1
O=C(N1[H])c2cc(C(c3ccc(Oc4ccc(C5(OC(c6ccccc65)=O)c7ccc(Oc8ccc(C(c9cc(C(N%10c%11ccc(Oc%12ccc([H])cc%12)cc%11)=O)c(C%10=O)cc9)=O)cc8)cc7)cc4)cc3)=O)ccc2C1=O	O=C(c1ccc(Oc2ccc(C3(c4ccc(Oc5ccc(C(=O)c6ccc7c(c6)C(=O)N(c6ccc(Oc8ccccc8)cc6)C7=O)cc5)cc4)OC(=O)c4ccccc43)cc2)cc1)c1ccc2c(c1)C(=O)NC2=O
O=C(N1[H])c2cc(C(c3ccc(Oc4ccc(S(c5ccc(Oc6ccc(C(c7cc(C(N8c9ccc(Oc%10ccc([H])cc%10)cc9)=O)c(C8=O)cc7)=O)cc6)cc5)(=O)=O)cc4)cc3)=O)ccc2C1=O	O=C(c1ccc(Oc2ccc(S(=O)(=O)c3ccc(Oc4ccc(C(=O)c5ccc6c(c5)C(=O)N(c5ccc(Oc7ccccc7)cc5)C6=O)cc4)cc3)cc2)cc1)c1ccc2c(c1)C(=O)NC2=O
O=C(c1ccc(C(N([H])C2=O)=O)c2c1)Oc3ccc(C(C)(C)c4ccc(OC(c5cc(C(N(c6ccc(Oc7ccc([H])cc7)cc6)C8=O)=O)c8cc5)=O)cc4)cc3	CC(C)(c1ccc(OC(=O)c2ccc3c(c2)C(=O)NC3=O)cc1)c1ccc(OC(=O)c2ccc3c(c2)C(=O)N(c2ccc(Oc4ccccc4)cc2)C3=O)cc1
[H]CC(=O)Nc1ccc(cc1)Oc1ccc(cc1)NC(=O)CN1C(=O)c2c(C1=O)cc(cc2)C(=O)c1ccc2c(c1)C(=O)N(C2=O)[H]	CC(=O)Nc1ccc(Oc2ccc(NC(=O)CN3C(=O)c4ccc(C(=O)c5ccc6c(c5)C(=O)NC6=O)cc4C3=O)cc2)cc1
[H]CCC(=O)Nc1ccc(cc1)Oc1ccc(cc1)NC(=O)CCN1C(=O)c2c(C1=O)cc(cc2)C(=O)c1ccc2c(c1)C(=O)N(C2=O)[H]	CCC(=O)Nc1ccc(Oc2ccc(NC(=O)CCN3C(=O)c4ccc(C(=O)c5ccc6c(c5)C(=O)NC6=O)cc4C3=O)cc2)cc1
[H]CCCC(=O)Nc1ccc(cc1)Oc1ccc(cc1)NC(=O)CCCN1C(=O)c2c(C1=O)cc(cc2)C(=O)c1ccc2c(c1)C(=O)N(C2=O)[H]	CCCC(=O)Nc1ccc(Oc2ccc(NC(=O)CCCN3C(=O)c4ccc(C(=O)c5ccc6c(c5)C(=O)NC6=O)cc4C3=O)cc2)cc1
[H]CCCCCC(=O)Nc1ccc(cc1)Oc1ccc(cc1)NC(=O)CCCCCN1C(=O)c2c(C1=O)cc(cc2)C(=O)c1ccc2c(c1)C(=O)N(C2=O)[H]	CCCCCC(=O)Nc1ccc(Oc2ccc(NC(=O)CCCCCN3C(=O)c4ccc(C(=O)c5ccc6c(c5)C(=O)NC6=O)cc4C3=O)cc2)cc1
[H]CCCCCCCCCCC(=O)Nc1ccc(cc1)Oc1ccc(cc1)NC(=O)CCCCCCCCCCN1C(=O)c2c(C1=O)cc(cc2)C(=O)c1ccc2c(c1)C(=O)N(C2=O)[H]	CCCCCCCCCCC(=O)Nc1ccc(Oc2ccc(NC(=O)CCCCCCCCCCN3C(=O)c4ccc(C(=O)c5ccc6c(c5)C(=O)NC6=O)cc4C3=O)cc2)cc1
[H]CC(=O)Nc1ccc(cc1)Oc1cccc(c1)NC(=O)CN1C(=O)c2c(C1=O)cc(cc2)C(=O)c1ccc2c(c1)C(=O)N(C2=O)[H]	CC(=O)Nc1ccc(Oc2cccc(NC(=O)CN3C(=O)c4ccc(C(=O)c5ccc6c(c5)C(=O)NC6=O)cc4C3=O)c2)cc1
[H]CCC(=O)Nc1ccc(cc1)Oc1cccc(c1)NC(=O)CCN1C(=O)c2c(C1=O)cc(cc2)C(=O)c1ccc2c(c1)C(=O)N(C2=O)[H]	CCC(=O)Nc1ccc(Oc2cccc(NC(=O)CCN3C(=O)c4ccc(C(=O)c5ccc6c(c5)C(=O)NC6=O)cc4C3=O)c2)cc1
[H]CCCC(=O)Nc1ccc(cc1)Oc1cccc(c1)NC(=O)CCCN1C(=O)c2c(C1=O)cc(cc2)C(=O)c1ccc2c(c1)C(=O)N(C2=O)[H]	CCCC(=O)Nc1ccc(Oc2cccc(NC(=O)CCCN3C(=O)c4ccc(C(=O)c5ccc6c(c5)C(=O)NC6=O)cc4C3=O)c2)cc1
[H]CCCCCC(=O)Nc1ccc(cc1)Oc1cccc(c1)NC(=O)CCCCCN1C(=O)c2c(C1=O)cc(cc2)C(=O)c1ccc2c(c1)C(=O)N(C2=O)[H]	CCCCCC(=O)Nc1ccc(Oc2cccc(NC(=O)CCCCCN3C(=O)c4ccc(C(=O)c5ccc6c(c5)C(=O)NC6=O)cc4C3=O)c2)cc1
[H]CCCCCCCCCCC(=O)Nc1ccc(cc1)Oc1cccc(c1)NC(=O)CCCCCCCCCCN1C(=O)c2c(C1=O)cc(cc2)C(=O)c1ccc2c(c1)C(=O)N(C2=O)[H]	CCCCCCCCCCC(=O)Nc1ccc(Oc2cccc(NC(=O)CCCCCCCCCCN3C(=O)c4ccc(C(=O)c5ccc6c(c5)C(=O)NC6=O)cc4C3=O)c2)cc1
[H]CC(=O)Nc1ccc(cc1)Oc1ccc(cc1)Oc1ccc(cc1)NC(=O)CN1C(=O)c2c(C1=O)cc(cc2)C(=O)c1ccc2c(c1)C(=O)N(C2=O)[H]	CC(=O)Nc1ccc(Oc2ccc(Oc3ccc(NC(=O)CN4C(=O)c5ccc(C(=O)c6ccc7c(c6)C(=O)NC7=O)cc5C4=O)cc3)cc2)cc1
[H]CCC(=O)Nc1ccc(cc1)Oc1ccc(cc1)Oc1ccc(cc1)NC(=O)CCN1C(=O)c2c(C1=O)cc(cc2)C(=O)c1ccc2c(c1)C(=O)N(C2=O)[H]	CCC(=O)Nc1ccc(Oc2ccc(Oc3ccc(NC(=O)CCN4C(=O)c5ccc(C(=O)c6ccc7c(c6)C(=O)NC7=O)cc5C4=O)cc3)cc2)cc1
[H]CCCC(=O)Nc1ccc(cc1)Oc1ccc(cc1)Oc1ccc(cc1)NC(=O)CCCN1C(=O)c2c(C1=O)cc(cc2)C(=O)c1ccc2c(c1)C(=O)N(C2=O)[H]	CCCC(=O)Nc1ccc(Oc2ccc(Oc3ccc(NC(=O)CCCN4C(=O)c5ccc(C(=O)c6ccc7c(c6)C(=O)NC7=O)cc5C4=O)cc3)cc2)cc1
[H]CCCCCC(=O)Nc1ccc(cc1)Oc1ccc(cc1)Oc1ccc(cc1)NC(=O)CCCCCN1C(=O)c2c(C1=O)cc(cc2)C(=O)c1ccc2c(c1)C(=O)N(C2=O)[H]	CCCCCC(=O)Nc1ccc(Oc2ccc(Oc3ccc(NC(=O)CCCCCN4C(=O)c5ccc(C(=O)c6ccc7c(c6)C(=O)NC7=O)cc5C4=O)cc3)cc2)cc1
[H]CCCCCCCCCCC(=O)Nc1ccc(cc1)Oc1ccc(cc1)Oc1ccc(cc1)NC(=O)CCCCCCCCCCN1C(=O)c2c(C1=O)cc(cc2)C(=O)c1ccc2c(c1)C(=O)N(C2=O)[H]	CCCCCCCCCCC(=O)Nc1ccc(Oc2ccc(Oc3ccc(NC(=O)CCCCCCCCCCN4C(=O)c5ccc(C(=O)c6ccc7c(c6)C(=O)NC7=O)cc5C4=O)cc3)cc2)cc1
[H]CC(=O)Nc1ccc(cc1)Cc1ccc(cc1)NC(=O)CN1C(=O)c2c(C1=O)cc(cc2)C(=O)c1ccc2c(c1)C(=O)N(C2=O)[H]	CC(=O)Nc1ccc(Cc2ccc(NC(=O)CN3C(=O)c4ccc(C(=O)c5ccc6c(c5)C(=O)NC6=O)cc4C3=O)cc2)cc1
[H]CCC(=O)Nc1ccc(cc1)Cc1ccc(cc1)NC(=O)CCN1C(=O)c2c(C1=O)cc(cc2)C(=O)c1ccc2c(c1)C(=O)N(C2=O)[H]	CCC(=O)Nc1ccc(Cc2ccc(NC(=O)CCN3C(=O)c4ccc(C(=O)c5ccc6c(c5)C(=O)NC6=O)cc4C3=O)cc2)cc1
[H]CCCC(=O)Nc1ccc(cc1)Cc1ccc(cc1)NC(=O)CCCN1C(=O)c2c(C1=O)cc(cc2)C(=O)c1ccc2c(c1)C(=O)N(C2=O)[H]	CCCC(=O)Nc1ccc(Cc2ccc(NC(=O)CCCN3C(=O)c4ccc(C(=O)c5ccc6c(c5)C(=O)NC6=O)cc4C3=O)cc2)cc1
[H]CCCCCC(=O)Nc1ccc(cc1)Cc1ccc(cc1)NC(=O)CCCCCN1C(=O)c2c(C1=O)cc(cc2)C(=O)c1ccc2c(c1)C(=O)N(C2=O)[H]	CCCCCC(=O)Nc1ccc(Cc2ccc(NC(=O)CCCCCN3C(=O)c4ccc(C(=O)c5ccc6c(c5)C(=O)NC6=O)cc4C3=O)cc2)cc1
[H]CCCCCCCCCCC(=O)Nc1ccc(cc1)Cc1ccc(cc1)NC(=O)CCCCCCCCCCN1C(=O)c2c(C1=O)cc(cc2)C(=O)c1ccc2c(c1)C(=O)N(C2=O)[H]	CCCCCCCCCCC(=O)Nc1ccc(Cc2ccc(NC(=O)CCCCCCCCCCN3C(=O)c4ccc(C(=O)c5ccc6c(c5)C(=O)NC6=O)cc4C3=O)cc2)cc1
[H]CC(=O)Nc1ccc(cc1)NC(=O)CN1C(=O)c2c(C1=O)cc(cc2)C(=O)c1ccc2c(c1)C(=O)N(C2=O)[H]	CC(=O)Nc1ccc(NC(=O)CN2C(=O)c3ccc(C(=O)c4ccc5c(c4)C(=O)NC5=O)cc3C2=O)cc1
[H]CCC(=O)Nc1ccc(cc1)NC(=O)CCN1C(=O)c2c(C1=O)cc(cc2)C(=O)c1ccc2c(c1)C(=O)N(C2=O)[H]	CCC(=O)Nc1ccc(NC(=O)CCN2C(=O)c3ccc(C(=O)c4ccc5c(c4)C(=O)NC5=O)cc3C2=O)cc1
[H]CCCC(=O)Nc1ccc(cc1)NC(=O)CCCN1C(=O)c2c(C1=O)cc(cc2)C(=O)c1ccc2c(c1)C(=O)N(C2=O)[H]	CCCC(=O)Nc1ccc(NC(=O)CCCN2C(=O)c3ccc(C(=O)c4ccc5c(c4)C(=O)NC5=O)cc3C2=O)cc1
[H]CCCCCC(=O)Nc1ccc(cc1)NC(=O)CCCCCN1C(=O)c2c(C1=O)cc(cc2)C(=O)c1ccc2c(c1)C(=O)N(C2=O)[H]	CCCCCC(=O)Nc1ccc(NC(=O)CCCCCN2C(=O)c3ccc(C(=O)c4ccc5c(c4)C(=O)NC5=O)cc3C2=O)cc1
[H]CCCCCCCCCCC(=O)Nc1ccc(cc1)NC(=O)CCCCCCCCCCN1C(=O)c2c(C1=O)cc(cc2)C(=O)c1ccc2c(c1)C(=O)N(C2=O)[H]	CCCCCCCCCCC(=O)Nc1ccc(NC(=O)CCCCCCCCCCN2C(=O)c3ccc(C(=O)c4ccc5c(c4)C(=O)NC5=O)cc3C2=O)cc1
CCOP(Cc1c([H])cc(N2C(c3ccc(C(c4ccc(C(N([H])C5=O)=O)c5c4)=O)cc3C2=O)=O)cc1)(OCC)=O	CCOP(=O)(Cc1ccc(N2C(=O)c3ccc(C(=O)c4ccc5c(c4)C(=O)NC5=O)cc3C2=O)cc1)OCC
ClCCOP(Cc1c([H])cc(N2C(c3ccc(C(c4ccc(C(N([H])C5=O)=O)c5c4)=O)cc3C2=O)=O)cc1)(OCCCl)=O	O=C(c1ccc2c(c1)C(=O)NC2=O)c1ccc2c(c1)C(=O)N(c1ccc(CP(=O)(OCCCl)OCCCl)cc1)C2=O
O=C(N1[H])c2cc(C(C(F)(F)F)(C(F)(F)F)c3ccc(C(N4c5ccc(c6c7cc([H])cc6)c(C7)c5)=O)c(C4=O)c3)ccc2C1=O	O=C1NC(=O)c2cc(C(c3ccc4c(c3)C(=O)N(c3ccc5c(c3)Cc3ccccc3-5)C4=O)(C(F)(F)F)C(F)(F)F)ccc21
[H]c1ccc(cc1)Oc1ccc(cc1)S(=O)(=O)c1ccc(cc1)Oc1ccc(cc1)N1C(=O)c2c(C1=O)cc(cc2)Oc1cccc(c1)Oc1ccc2c(c1)C(=O)N(C2=O)[H]	O=C1NC(=O)c2cc(Oc3cccc(Oc4ccc5c(c4)C(=O)N(c4ccc(Oc6ccc(S(=O)(=O)c7ccc(Oc8ccccc8)cc7)cc6)cc4)C5=O)c3)ccc21
[H]c1ccc(cc1)Oc1ccc(cc1)C(=O)c1cccc(c1)C(=O)c1ccc(cc1)Oc1ccc(cc1)N1C(=O)c2c(C1=O)cc(cc2)Oc1ccc(cc1)Oc1ccc(cc1)Oc1ccc2c(c1)C(=O)N(C2=O)[H]	O=C(c1ccc(Oc2ccccc2)cc1)c1cccc(C(=O)c2ccc(Oc3ccc(N4C(=O)c5ccc(Oc6ccc(Oc7ccc(Oc8ccc9c(c8)C(=O)NC9=O)cc7)cc6)cc5C4=O)cc3)cc2)c1
[H]c1ccc(cc1)Oc1ccc(cc1)C(=O)c1cccc(c1)C(=O)c1ccc(cc1)Oc1ccc(cc1)N1C(=O)c2c(C1=O)cc(cc2)Oc1ccc(cc1)Sc1ccc(cc1)Oc1ccc2c(c1)C(=O)N(C2=O)[H]	O=C(c1ccc(Oc2ccccc2)cc1)c1cccc(C(=O)c2ccc(Oc3ccc(N4C(=O)c5ccc(Oc6ccc(Sc7ccc(Oc8ccc9c(c8)C(=O)NC9=O)cc7)cc6)cc5C4=O)cc3)cc2)c1
[H]c1ccc(cc1)Oc1ccc(cc1)C(=O)c1cccc(c1)C(=O)c1ccc(cc1)Oc1ccc(cc1)N1C(=O)c2c(C1=O)cc(cc2)[Si](c1ccc2c(c1)C(=O)N(C2=O)[H])(C)C	C[Si](C)(c1ccc2c(c1)C(=O)NC2=O)c1ccc2c(c1)C(=O)N(c1ccc(Oc3ccc(C(=O)c4cccc(C(=O)c5ccc(Oc6ccccc6)cc5)c4)cc3)cc1)C2=O
O=C(N1[H])c2cc(C(c3ccc(C(N4c5ccc(Oc6ccc(C(c7cc(ccc(C(c8ccc(Oc9ccc([H])cc9)cc8)=O)c%10)c%10cc7)=O)cc6)cc5)=O)c(C4=O)c3)=O)ccc2C1=O	O=C(c1ccc2c(c1)C(=O)NC2=O)c1ccc2c(c1)C(=O)N(c1ccc(Oc3ccc(C(=O)c4ccc5cc(C(=O)c6ccc(Oc7ccccc7)cc6)ccc5c4)cc3)cc1)C2=O
O=C(N1[H])c2cc(Oc3ccc(C(C)(C)c4ccc(Oc5ccc(C(N([H])C6=O)=O)c6c5)cc4)cc3)ccc2C1=O	CC(C)(c1ccc(Oc2ccc3c(c2)C(=O)NC3=O)cc1)c1ccc(Oc2ccc3c(c2)C(=O)NC3=O)cc1
O=C(N1[H])c2cc(C(C(F)(F)F)(C(F)(F)F)c3ccc(C(N4c5cc(Oc6ccc(P(c7ccc(Oc8cc([H])ccc8)cc7)(c9ccccc9)=O)cc6)ccc5)=O)c(C4=O)c3)ccc2C1=O	O=C1NC(=O)c2cc(C(c3ccc4c(c3)C(=O)N(c3cccc(Oc5ccc(P(=O)(c6ccccc6)c6ccc(Oc7ccccc7)cc6)cc5)c3)C4=O)(C(F)(F)F)C(F)(F)F)ccc21
O=C(c1ccc(C(N([H])C2=O)=O)c2c1)Nc3ccc(Oc4cc(NC(c5cc(C(N(c6ccc(Oc7cc([H])ccc7)cc6)C8=O)=O)c8cc5)=O)ccc4)cc3	O=C(Nc1ccc(Oc2cccc(NC(=O)c3ccc4c(c3)C(=O)N(c3ccc(Oc5ccccc5)cc3)C4=O)c2)cc1)c1ccc2c(c1)C(=O)NC2=O
O=C(c1ccc(C(N([H])C2=O)=O)c2c1)Nc3ccc(Oc4ccc(C(C)(C)c5ccc(Oc6ccc(NC(c7cc(C(N(c8ccc(Oc9cc([H])ccc9)cc8)C%10=O)=O)c%10cc7)=O)cc6)cc5)cc4)cc3	CC(C)(c1ccc(Oc2ccc(NC(=O)c3ccc4c(c3)C(=O)NC4=O)cc2)cc1)c1ccc(Oc2ccc(NC(=O)c3ccc4c(c3)C(=O)N(c3ccc(Oc5ccccc5)cc3)C4=O)cc2)cc1
O=C(N1[H])c2cc(C(C(F)(F)F)(C(F)(F)F)c3ccc(C(N4c5ccc(C(Nc6ccc(Oc7ccc(NC(c8ccc([H])cc8)=O)cc7)cc6)=O)cc5)=O)c(C4=O)c3)ccc2C1=O	O=C(Nc1ccc(Oc2ccc(NC(=O)c3ccc(N4C(=O)c5ccc(C(c6ccc7c(c6)C(=O)NC7=O)(C(F)(F)F)C(F)(F)F)cc5C4=O)cc3)cc2)cc1)c1ccccc1
O=C(c1c(C2=O)ccc(C(C(F)(F)F)(c3cc(C4=O)c(C(N4c5cccc(C(Nc6ccc(Oc7ccc(NC(c8cccc([H])c8)=O)cc7)cc6)=O)c5)=O)cc3)C(F)(F)F)c1)N2[H]	O=C(Nc1ccc(Oc2ccc(NC(=O)c3cccc(N4C(=O)c5ccc(C(c6ccc7c(c6)C(=O)NC7=O)(C(F)(F)F)C(F)(F)F)cc5C4=O)c3)cc2)cc1)c1ccccc1
O=C(N1[H])c2cc(C(C(F)(F)F)(C(F)(F)F)c3ccc(C(N4c5cc(C(Nc6ccc(NC(c7cc([H])ccc7)=O)cc6)=O)ccc5)=O)c(C4=O)c3)ccc2C1=O	O=C(Nc1ccc(NC(=O)c2cccc(N3C(=O)c4ccc(C(c5ccc6c(c5)C(=O)NC6=O)(C(F)(F)F)C(F)(F)F)cc4C3=O)c2)cc1)c1ccccc1
[H]c1cccc(c1)N1C(=O)c2c(C1=O)ccc(c2)Oc1ccccc1Oc1ccc2c(c1)C(=O)N(C2=O)[H]	O=C1NC(=O)c2cc(Oc3ccccc3Oc3ccc4c(c3)C(=O)N(c3ccccc3)C4=O)ccc21
[H]c1ccc(cc1)Oc1ccc(cc1)N1C(=O)c2c(C1=O)cc(cc2)Oc1ccccc1Oc1ccc2c(c1)C(=O)N(C2=O)[H]	O=C1NC(=O)c2cc(Oc3ccccc3Oc3ccc4c(c3)C(=O)N(c3ccc(Oc5ccccc5)cc3)C4=O)ccc21
[H]c1ccc(cc1)Oc1ccc(cc1)Oc1ccc(cc1)N1C(=O)c2c(C1=O)cc(cc2)Oc1ccccc1Oc1ccc2c(c1)C(=O)N(C2=O)[H]	O=C1NC(=O)c2cc(Oc3ccccc3Oc3ccc4c(c3)C(=O)N(c3ccc(Oc5ccc(Oc6ccccc6)cc5)cc3)C4=O)ccc21
[H]c1ccc(cc1)Oc1ccccc1Oc1ccc(cc1)N1C(=O)c2c(C1=O)cc(cc2)Oc1ccccc1Oc1ccc2c(c1)C(=O)N(C2=O)[H]	O=C1NC(=O)c2cc(Oc3ccccc3Oc3ccc4c(c3)C(=O)N(c3ccc(Oc5ccccc5Oc5ccccc5)cc3)C4=O)ccc21
[H]c1ccc(cc1)Oc1cc2ccccc2cc1Oc1ccc(cc1)N1C(=O)c2c(C1=O)cc(cc2)Oc1ccccc1Oc1ccc2c(c1)C(=O)N(C2=O)[H]	O=C1NC(=O)c2cc(Oc3ccccc3Oc3ccc4c(c3)C(=O)N(c3ccc(Oc5cc6ccccc6cc5Oc5ccccc5)cc3)C4=O)ccc21
[H]c1ccc(cc1)Oc1ccc(cc1)c1ccc(cc1)Oc1ccc(cc1)N1C(=O)c2c(C1=O)cc(cc2)Oc1ccccc1Oc1ccc2c(c1)C(=O)N(C2=O)[H]	O=C1NC(=O)c2cc(Oc3ccccc3Oc3ccc4c(c3)C(=O)N(c3ccc(Oc5ccc(-c6ccc(Oc7ccccc7)cc6)cc5)cc3)C4=O)ccc21
[H]c1ccc(cc1)Oc1ccccc1Oc1ccc(cc1)N1C(=O)c2c(C1=O)cc(cc2)Oc1cc2ccccc2cc1Oc1ccc2c(c1)C(=O)N(C2=O)[H]	O=C1NC(=O)c2cc(Oc3cc4ccccc4cc3Oc3ccc4c(c3)C(=O)N(c3ccc(Oc5ccccc5Oc5ccccc5)cc3)C4=O)ccc21
[H]c1ccc(cc1)Oc1cc2ccccc2cc1Oc1ccc(cc1)N1C(=O)c2c(C1=O)cc(cc2)Oc1cc2ccccc2cc1Oc1ccc2c(c1)C(=O)N(C2=O)[H]	O=C1NC(=O)c2cc(Oc3cc4ccccc4cc3Oc3ccc4c(c3)C(=O)N(c3ccc(Oc5cc6ccccc6cc5Oc5ccccc5)cc3)C4=O)ccc21
[H]CCCCCCCN1C(=O)c2c(C1=O)ccc(c2)Oc1ccc2c(c1)C(=O)N(C2=O)[H]	CCCCCCCN1C(=O)c2ccc(Oc3ccc4c(c3)C(=O)NC4=O)cc2C1=O
[H]CCCCCCCCCCCN1C(=O)c2c(C1=O)cc(cc2)Oc1ccc2c(c1)C(=O)N(C2=O)[H]	CCCCCCCCCCCN1C(=O)c2ccc(Oc3ccc4c(c3)C(=O)NC4=O)cc2C1=O
O=C(N1[H])c2cc(C(C(F)(F)F)(c3ccccc3)c4ccc(C(N5c6cc(C(F)(F)F)c(c7c(C(F)(F)F)cc([H])cc7)cc6)=O)c(C5=O)c4)ccc2C1=O	O=C1NC(=O)c2cc(C(c3ccccc3)(c3ccc4c(c3)C(=O)N(c3ccc(-c5ccccc5C(F)(F)F)c(C(F)(F)F)c3)C4=O)C(F)(F)F)ccc21
[H]c1ccc(cc1)N1C(=O)c2c(C1=O)ccc(c2)P(=O)(c1ccc2c(c1)C(=O)N(C2=O)[H])c1ccccc1	O=C1NC(=O)c2cc(P(=O)(c3ccccc3)c3ccc4c(c3)C(=O)N(c3ccccc3)C4=O)ccc21
[H]c1ccc(cc1)Oc1ccc(cc1)N1C(=O)c2c(C1=O)cc(cc2)P(=O)(c1ccc2c(c1)C(=O)N(C2=O)[H])c1ccccc1	O=C1NC(=O)c2cc(P(=O)(c3ccccc3)c3ccc4c(c3)C(=O)N(c3ccc(Oc5ccccc5)cc3)C4=O)ccc21
[H]c1cc(cc(c1)C(F)(F)F)N1C(=O)c2c(C1=O)ccc(c2)P(=O)(c1ccc2c(c1)C(=O)N(C2=O)[H])c1ccccc1	O=C1NC(=O)c2cc(P(=O)(c3ccccc3)c3ccc4c(c3)C(=O)N(c3cccc(C(F)(F)F)c3)C4=O)ccc21
[H]c1cccc(c1)N1C(=O)c2c(C1=O)cc(cc2)C(C(F)(F)F)(C(F)(F)F)c1ccc2c(c1)C(=O)N(C2=O)c1cccc(c1)n1c(=O)c2c(c1=O)cc1c(c2)c(=O)n(c1=O)[H]	O=C1c2ccc(C(c3ccc4c(c3)C(=O)N(c3cccc(-n5c(=O)c6cc7c(=O)[nH]c(=O)c7cc6c5=O)c3)C4=O)(C(F)(F)F)C(F)(F)F)cc2C(=O)N1c1ccccc1
[H]c1ccc(cc1)N1C(=O)c2c(C1=O)ccc(c2)C(C(F)(F)F)(C(F)(F)F)c1ccc2c(c1)C(=O)N(C2=O)c1ccc(cc1)N1C(=O)c2c(C1=O)cc(cc2)c1ccc2c(c1)C(=O)N(C2=O)[H]	O=C1NC(=O)c2cc(-c3ccc4c(c3)C(=O)N(c3ccc(N5C(=O)c6ccc(C(c7ccc8c(c7)C(=O)N(c7ccccc7)C8=O)(C(F)(F)F)C(F)(F)F)cc6C5=O)cc3)C4=O)ccc21
[H]c1cccc(c1)N1C(=O)c2c(C1=O)ccc(c2)C(C(F)(F)F)(C(F)(F)F)c1ccc2c(c1)C(=O)N(C2=O)c1cccc(c1)N1C(=O)c2c(C1=O)cc(cc2)c1ccc2c(c1)C(=O)N(C2=O)[H]	O=C1NC(=O)c2cc(-c3ccc4c(c3)C(=O)N(c3cccc(N5C(=O)c6ccc(C(c7ccc8c(c7)C(=O)N(c7ccccc7)C8=O)(C(F)(F)F)C(F)(F)F)cc6C5=O)c3)C4=O)ccc21
O=C(N1[H])c2cc(C(c3ccc(C(N4c5cc(NC(c6cc(C(Nc7cc([H])ccc7)=O)ccc6)=O)ccc5)=O)c(C4=O)c3)=O)ccc2C1=O	O=C(Nc1ccccc1)c1cccc(C(=O)Nc2cccc(N3C(=O)c4ccc(C(=O)c5ccc6c(c5)C(=O)NC6=O)cc4C3=O)c2)c1
O=C(N1[H])c2cc(C(C(F)(F)F)(C(F)(F)F)c3ccc(C(N4c5ccc(OCCOc6ccc([H])cc6)cc5)=O)c(C4=O)c3)ccc2C1=O	O=C1NC(=O)c2cc(C(c3ccc4c(c3)C(=O)N(c3ccc(OCCOc5ccccc5)cc3)C4=O)(C(F)(F)F)C(F)(F)F)ccc21
O=C(N1[H])c2cc(C(C(F)(F)F)(C(F)(F)F)c3ccc(C(N4c5ccc(OCCOCCOc6ccc([H])cc6)cc5)=O)c(C4=O)c3)ccc2C1=O	O=C1NC(=O)c2cc(C(c3ccc4c(c3)C(=O)N(c3ccc(OCCOCCOc5ccccc5)cc3)C4=O)(C(F)(F)F)C(F)(F)F)ccc21
FC(F)(F)C(c1cc(C(N(c2ccc(OCCOCCOCCOc3ccc([H])cc3)cc2)C4=O)=O)c4cc1)(c5ccc(C(N([H])C6=O)=O)c6c5)C(F)(F)F	O=C1NC(=O)c2cc(C(c3ccc4c(c3)C(=O)N(c3ccc(OCCOCCOCCOc5ccccc5)cc3)C4=O)(C(F)(F)F)C(F)(F)F)ccc21
O=C(c1ccc(C(N([H])C2=O)=O)c2c1)Nc3ccc(Cc4ccc(NC(c5cc(C(N(c6ccc(Oc7ccc([H])cc7)cc6)C8=O)=O)c8cc5)=O)cc4)cc3	O=C(Nc1ccc(Cc2ccc(NC(=O)c3ccc4c(c3)C(=O)N(c3ccc(Oc5ccccc5)cc3)C4=O)cc2)cc1)c1ccc2c(c1)C(=O)NC2=O
O=C(c1ccc(C(N([H])C2=O)=O)c2c1)Nc3ccc(Sc4ccc(NC(c5cc(C(N(c6ccc(Oc7ccc([H])cc7)cc6)C8=O)=O)c8cc5)=O)cc4)cc3	O=C(Nc1ccc(Sc2ccc(NC(=O)c3ccc4c(c3)C(=O)N(c3ccc(Oc5ccccc5)cc3)C4=O)cc2)cc1)c1ccc2c(c1)C(=O)NC2=O
O=C(c1ccc(C(N([H])C2=O)=O)c2c1)Nc3ccc(Oc4ccc(Oc5ccc(NC(c6cc(C(N(c7ccc(Oc8ccc([H])cc8)cc7)C9=O)=O)c9cc6)=O)cc5)cc4)cc3	O=C(Nc1ccc(Oc2ccc(Oc3ccc(NC(=O)c4ccc5c(c4)C(=O)N(c4ccc(Oc6ccccc6)cc4)C5=O)cc3)cc2)cc1)c1ccc2c(c1)C(=O)NC2=O
O=C(c1ccc(C(N([H])C2=O)=O)c2c1)Nc3ccc(Oc4ccc(NC(c5cc(C(N(c6ccc(Cc7ccc([H])cc7)cc6)C8=O)=O)c8cc5)=O)cc4)cc3	O=C(Nc1ccc(Oc2ccc(NC(=O)c3ccc4c(c3)C(=O)N(c3ccc(Cc5ccccc5)cc3)C4=O)cc2)cc1)c1ccc2c(c1)C(=O)NC2=O
O=C(c1ccc(C(N([H])C2=O)=O)c2c1)Nc3ccc(Oc4ccc(Oc5ccc(NC(c6cc(C(N(c7ccc(S(=O)(c8ccc([H])cc8)=O)cc7)C9=O)=O)c9cc6)=O)cc5)cc4)cc3	O=C(Nc1ccc(Oc2ccc(Oc3ccc(NC(=O)c4ccc5c(c4)C(=O)N(c4ccc(S(=O)(=O)c6ccccc6)cc4)C5=O)cc3)cc2)cc1)c1ccc2c(c1)C(=O)NC2=O
O=C(c1ccc(C(N([H])C2=O)=O)c2c1)Nc3ccc(Oc4ccc(NC(c5cc(C(N(C6CCC(CC7CCC([H])CC7)CC6)C8=O)=O)c8cc5)=O)cc4)cc3	O=C(Nc1ccc(Oc2ccc(NC(=O)c3ccc4c(c3)C(=O)N(C3CCC(CC5CCCCC5)CC3)C4=O)cc2)cc1)c1ccc2c(c1)C(=O)NC2=O
O=C(N1[H])c2cc(C(C(F)(F)F)(C(F)(F)F)c3ccc(C(N4c5c(C)c([H])ccc5)=O)c(C4=O)c3)ccc2C1=O	Cc1ccccc1N1C(=O)c2ccc(C(c3ccc4c(c3)C(=O)NC4=O)(C(F)(F)F)C(F)(F)F)cc2C1=O
O=C1c2ccc(cc2C(=O)N1c1c(C)cc(c(c1C)[H])C)c1ccc2c(c1)C(=O)N(C2=O)[H]	Cc1cc(C)c(N2C(=O)c3ccc(-c4ccc5c(c4)C(=O)NC5=O)cc3C2=O)c(C)c1
Cc1c(N2C(c3cc(Cl)c(C(c4cc(C(N([H])C5=O)=O)c5cc4Cl)=O)cc3C2=O)=O)c(C)c([H])c(C)c1	Cc1cc(C)c(N2C(=O)c3cc(Cl)c(C(=O)c4cc5c(cc4Cl)C(=O)NC5=O)cc3C2=O)c(C)c1
O=C1c2c(C(N1c3cc([H])ccc3)=O)cc(Cl)c(C(c4cc(C(N([H])C5=O)=O)c5cc4Cl)=O)c2	O=C(c1cc2c(cc1Cl)C(=O)NC2=O)c1cc2c(cc1Cl)C(=O)N(c1ccccc1)C2=O
O=C1c2c(C(N1c3cc(C(C)(C)C)cc([H])c3)=O)cc(Cl)c(C(c4cc(C(N([H])C5=O)=O)c5cc4Cl)=O)c2	CC(C)(C)c1cccc(N2C(=O)c3cc(Cl)c(C(=O)c4cc5c(cc4Cl)C(=O)NC5=O)cc3C2=O)c1
OC(c1cc([H])cc(N2C(c3cc(Cl)c(C(c4cc(C(N([H])C5=O)=O)c5cc4Cl)=O)cc3C2=O)=O)c1)=O	O=C(O)c1cccc(N2C(=O)c3cc(Cl)c(C(=O)c4cc5c(cc4Cl)C(=O)NC5=O)cc3C2=O)c1
COC(c1cc([H])cc(N2C(c3cc(Cl)c(C(c4cc(C(N([H])C5=O)=O)c5cc4Cl)=O)cc3C2=O)=O)c1)=O	COC(=O)c1cccc(N2C(=O)c3cc(Cl)c(C(=O)c4cc5c(cc4Cl)C(=O)NC5=O)cc3C2=O)c1
O=C1c2c(C(N1c3cc(C(F)(F)F)cc([H])c3)=O)cc(Cl)c(C(c4cc(C(N([H])C5=O)=O)c5cc4Cl)=O)c2	O=C(c1cc2c(cc1Cl)C(=O)NC2=O)c1cc2c(cc1Cl)C(=O)N(c1cccc(C(F)(F)F)c1)C2=O
Clc1cc([H])cc(N2C(c3cc(Cl)c(C(c4cc(C(N([H])C5=O)=O)c5cc4Cl)=O)cc3C2=O)=O)c1	O=C(c1cc2c(cc1Cl)C(=O)NC2=O)c1cc2c(cc1Cl)C(=O)N(c1cccc(Cl)c1)C2=O
Clc1c(N2C(c3cc(Cl)c(C(c4cc(C(N([H])C5=O)=O)c5cc4Cl)=O)cc3C2=O)=O)cc(Cl)c([H])c1	O=C(c1cc2c(cc1Cl)C(=O)NC2=O)c1cc2c(cc1Cl)C(=O)N(c1cc(Cl)ccc1Cl)C2=O
O=C(c1ccc(C(N([H])C2=O)=O)c2c1)Nc3cc(NC(c4cc(C(N(c5ccc(Oc6cc7cc(Oc8ccc([H])cc8)ccc7cc6)cc5)C9=O)=O)c9cc4)=O)ccc3	O=C(Nc1cccc(NC(=O)c2ccc3c(c2)C(=O)N(c2ccc(Oc4ccc5ccc(Oc6ccccc6)cc5c4)cc2)C3=O)c1)c1ccc2c(c1)C(=O)NC2=O
O=C(c1ccc(C(N([H])C2=O)=O)c2c1)Nc3ccc(Oc4cc(NC(c5cc(C(N(c6ccc(Oc7cc8cc(Oc9ccc([H])cc9)ccc8cc7)cc6)C%10=O)=O)c%10cc5)=O)ccc4)cc3	O=C(Nc1ccc(Oc2cccc(NC(=O)c3ccc4c(c3)C(=O)N(c3ccc(Oc5ccc6ccc(Oc7ccccc7)cc6c5)cc3)C4=O)c2)cc1)c1ccc2c(c1)C(=O)NC2=O
O=C(c1ccc(C(N([H])C2=O)=O)c2c1)Nc3ccc(Cc4ccc(NC(c5cc(C(N(c6ccc(Oc7cc8cc(Oc9ccc([H])cc9)ccc8cc7)cc6)C%10=O)=O)c%10cc5)=O)cc4)cc3	O=C(Nc1ccc(Cc2ccc(NC(=O)c3ccc4c(c3)C(=O)N(c3ccc(Oc5ccc6ccc(Oc7ccccc7)cc6c5)cc3)C4=O)cc2)cc1)c1ccc2c(c1)C(=O)NC2=O
O=C(c1ccc(C(N([H])C2=O)=O)c2c1)Nc3ccc(C(C(F)(F)F)(c4ccc(NC(c5cc(C(N(c6ccc(Oc7cc8cc(Oc9ccc([H])cc9)ccc8cc7)cc6)C%10=O)=O)c%10cc5)=O)cc4)C(F)(F)F)cc3	O=C(Nc1ccc(C(c2ccc(NC(=O)c3ccc4c(c3)C(=O)N(c3ccc(Oc5ccc6ccc(Oc7ccccc7)cc6c5)cc3)C4=O)cc2)(C(F)(F)F)C(F)(F)F)cc1)c1ccc2c(c1)C(=O)NC2=O
O=C(c1ccc(C(N([H])C2=O)=O)c2c1)Nc3ccc(Oc4ccc(C(C(F)(F)F)(c5ccc(Oc6ccc(NC(c7cc(C(N(c8ccc(Oc9cc%10cc(Oc%11ccc([H])cc%11)ccc%10cc9)cc8)C%12=O)=O)c%12cc7)=O)cc6)cc5)C(F)(F)F)cc4)cc3	O=C(Nc1ccc(Oc2ccc(C(c3ccc(Oc4ccc(NC(=O)c5ccc6c(c5)C(=O)N(c5ccc(Oc7ccc8ccc(Oc9ccccc9)cc8c7)cc5)C6=O)cc4)cc3)(C(F)(F)F)C(F)(F)F)cc2)cc1)c1ccc2c(c1)C(=O)NC2=O
O=C(c1ccc(C(N([H])C2=O)=O)c2c1)Nc3ccc(Oc4ccc(C(C)(C)c5ccc(Oc6ccc(NC(c7cc(C(N(c8ccc(Oc9cc%10cc(Oc%11ccc([H])cc%11)ccc%10cc9)cc8)C%12=O)=O)c%12cc7)=O)cc6)cc5)cc4)cc3	CC(C)(c1ccc(Oc2ccc(NC(=O)c3ccc4c(c3)C(=O)NC4=O)cc2)cc1)c1ccc(Oc2ccc(NC(=O)c3ccc4c(c3)C(=O)N(c3ccc(Oc5ccc6ccc(Oc7ccccc7)cc6c5)cc3)C4=O)cc2)cc1
O=C(c1ccc(C(N([H])C2=O)=O)c2c1)Nc3ccc(Oc4ccc(S(=O)(c5ccc(Oc6ccc(NC(c7cc(C(N(c8ccc(Oc9cc%10cc(Oc%11ccc([H])cc%11)ccc%10cc9)cc8)C%12=O)=O)c%12cc7)=O)cc6)cc5)=O)cc4)cc3	O=C(Nc1ccc(Oc2ccc(S(=O)(=O)c3ccc(Oc4ccc(NC(=O)c5ccc6c(c5)C(=O)N(c5ccc(Oc7ccc8ccc(Oc9ccccc9)cc8c7)cc5)C6=O)cc4)cc3)cc2)cc1)c1ccc2c(c1)C(=O)NC2=O
O=C(N1[H])c2cc(C(c3ccc(C(N4c5ccc(C6(c7c(c8ccccc86)cccc7)c9ccc([H])cc9)cc5)=O)c(C4=O)c3)=O)ccc2C1=O	O=C(c1ccc2c(c1)C(=O)NC2=O)c1ccc2c(c1)C(=O)N(c1ccc(C3(c4ccccc4)c4ccccc4-c4ccccc43)cc1)C2=O
O=C(N1[H])c2cc(C(C(F)(F)F)(C(F)(F)F)c3ccc(C(N4c5c(C(C)(C)C)cc(Cc6cc(C(C)(C)C)c([H])cc6)cc5)=O)c(C4=O)c3)ccc2C1=O	CC(C)(C)c1cccc(Cc2ccc(N3C(=O)c4ccc(C(c5ccc6c(c5)C(=O)NC6=O)(C(F)(F)F)C(F)(F)F)cc4C3=O)c(C(C)(C)C)c2)c1
CCc1c(N2C(c3ccc(C(c4ccc(C(N([H])C5=O)=O)c5c4)(C(F)(F)F)C(F)(F)F)cc3C2=O)=O)c(CC)cc(Cc6cc(CC)c([H])c(CC)c6)c1	CCc1cc(CC)cc(Cc2cc(CC)c(N3C(=O)c4ccc(C(c5ccc6c(c5)C(=O)NC6=O)(C(F)(F)F)C(F)(F)F)cc4C3=O)c(CC)c2)c1
O=C(N1[H])c2cc(C(C(F)(F)F)(C(F)(F)F)c3ccc(C(N4c5c(C(C)C)cc(Cc6cc(C(C)C)c([H])c(C)c6)cc5C)=O)c(C4=O)c3)ccc2C1=O	Cc1cc(Cc2cc(C)c(N3C(=O)c4ccc(C(c5ccc6c(c5)C(=O)NC6=O)(C(F)(F)F)C(F)(F)F)cc4C3=O)c(C(C)C)c2)cc(C(C)C)c1
O=C(N1[H])c2cc(C(C(F)(F)F)(C(F)(F)F)c3ccc(C(N4c5ccc(C(C(F)(F)F)(c6ccccc6)c7ccc([H])cc7)cc5)=O)c(C4=O)c3)ccc2C1=O	O=C1NC(=O)c2cc(C(c3ccc4c(c3)C(=O)N(c3ccc(C(c5ccccc5)(c5ccccc5)C(F)(F)F)cc3)C4=O)(C(F)(F)F)C(F)(F)F)ccc21
O=C(N1[H])c2cc(C(C(F)(F)F)(C(F)(F)F)c3ccc(C(N4c5c(C(C)C)cc(C(C(F)(F)F)(c6ccccc6)c7cc(C(C)C)c([H])c(C)c7)cc5C)=O)c(C4=O)c3)ccc2C1=O	Cc1cc(C(C)C)cc(C(c2ccccc2)(c2cc(C)c(N3C(=O)c4ccc(C(c5ccc6c(c5)C(=O)NC6=O)(C(F)(F)F)C(F)(F)F)cc4C3=O)c(C(C)C)c2)C(F)(F)F)c1
FC(F)(F)C(c1cc(C(C)C)c(N2C(c3ccc(C(c4ccc(C(N([H])C5=O)=O)c5c4)(C(F)(F)F)C(F)(F)F)cc3C2=O)=O)c(C(C)C)c1)(c6ccccc6)c7cc(C(C)C)c([H])c(C(C)C)c7	CC(C)c1cc(C(C)C)cc(C(c2ccccc2)(c2cc(C(C)C)c(N3C(=O)c4ccc(C(c5ccc6c(c5)C(=O)NC6=O)(C(F)(F)F)C(F)(F)F)cc4C3=O)c(C(C)C)c2)C(F)(F)F)c1
O=C(N1[H])c2cc(C(C(F)(F)F)(C(F)(F)F)c3ccc(C(N4c5c(F)cc(C6(c7c(c8ccccc86)cccc7)c9cc(F)c([H])cc9)cc5)=O)c(C4=O)c3)ccc2C1=O	O=C1NC(=O)c2cc(C(c3ccc4c(c3)C(=O)N(c3ccc(C5(c6cccc(F)c6)c6ccccc6-c6ccccc65)cc3F)C4=O)(C(F)(F)F)C(F)(F)F)ccc21
O=C(N1[H])c2cc(C(C(F)(F)F)(C(F)(F)F)c3ccc(C(N4c5c(C(C)C)cc(C6(c7c(c8ccccc86)cccc7)c9cc(C(C)C)c([H])cc9)cc5)=O)c(C4=O)c3)ccc2C1=O	CC(C)c1cccc(C2(c3ccc(N4C(=O)c5ccc(C(c6ccc7c(c6)C(=O)NC7=O)(C(F)(F)F)C(F)(F)F)cc5C4=O)c(C(C)C)c3)c3ccccc3-c3ccccc32)c1
O=C(N1[H])c2cc(C(C(F)(F)F)(C(F)(F)F)c3ccc(C(N4c5c(C)cc(C6(c7c(c8ccccc86)cccc7)c9cc(C)c([H])c(C)c9)cc5C)=O)c(C4=O)c3)ccc2C1=O	Cc1cc(C)cc(C2(c3cc(C)c(N4C(=O)c5ccc(C(c6ccc7c(c6)C(=O)NC7=O)(C(F)(F)F)C(F)(F)F)cc5C4=O)c(C)c3)c3ccccc3-c3ccccc32)c1
O=C(N1[H])c2cc(C(C(F)(F)F)(C(F)(F)F)c3ccc(C(N4c5c(C(C)C)cc(C6(c7c(c8ccccc86)cccc7)c9cc(C(C)C)c([H])c(C)c9)cc5C)=O)c(C4=O)c3)ccc2C1=O	Cc1cc(C(C)C)cc(C2(c3cc(C)c(N4C(=O)c5ccc(C(c6ccc7c(c6)C(=O)NC7=O)(C(F)(F)F)C(F)(F)F)cc5C4=O)c(C(C)C)c3)c3ccccc3-c3ccccc32)c1
O=C(N1[H])c2cc(C(C(F)(F)F)(C(F)(F)F)c3ccc(C(N4c5c(C)cc(c6cc(C)c([H])cc6)cc5)=O)c(C4=O)c3)ccc2C1=O	Cc1cccc(-c2ccc(N3C(=O)c4ccc(C(c5ccc6c(c5)C(=O)NC6=O)(C(F)(F)F)C(F)(F)F)cc4C3=O)c(C)c2)c1
[H]CCCCCCN1C(=O)c2c(C1=O)ccc(c2)C(=O)Nc1ccc(cc1)S(=O)(=O)c1ccc(cc1)NC(=O)c1ccc2c(c1)C(=O)N(C2=O)[H]	CCCCCCN1C(=O)c2ccc(C(=O)Nc3ccc(S(=O)(=O)c4ccc(NC(=O)c5ccc6c(c5)C(=O)NC6=O)cc4)cc3)cc2C1=O
[H]CCCCCCN1C(=O)c2c(C1=O)cc(cc2)C(=O)Nc1ccc(cc1)S(=O)(=O)c1cccc(c1)NC(=O)c1ccc2c(c1)C(=O)N(C2=O)[H]	CCCCCCN1C(=O)c2ccc(C(=O)Nc3ccc(S(=O)(=O)c4cccc(NC(=O)c5ccc6c(c5)C(=O)NC6=O)c4)cc3)cc2C1=O
O=C(N1[H])c2cc(C(C(F)(F)F)(C(F)(F)F)c3ccc(C(N4c5ccc(OCCOCCOCCOCCOc6ccc([H])cc6)cc5)=O)c(C4=O)c3)ccc2C1=O	O=C1NC(=O)c2cc(C(c3ccc4c(c3)C(=O)N(c3ccc(OCCOCCOCCOCCOc5ccccc5)cc3)C4=O)(C(F)(F)F)C(F)(F)F)ccc21
O=C(c1ccc(C(N([H])C2=O)=O)c2c1)Nc3ccc(c4c(c5ccccc5)c(c6ccccc6)c(c7ccc(NC(c8cc(C(N(c9ccc(Oc%10cc%11cc(Oc%12ccc([H])cc%12)ccc%11cc%10)cc9)C%13=O)=O)c%13cc8)=O)cc7)s4)cc3	O=C(Nc1ccc(-c2sc(-c3ccc(NC(=O)c4ccc5c(c4)C(=O)N(c4ccc(Oc6ccc7ccc(Oc8ccccc8)cc7c6)cc4)C5=O)cc3)c(-c3ccccc3)c2-c2ccccc2)cc1)c1ccc2c(c1)C(=O)NC2=O
[H]CCCCCCN1C(=O)c2c(C1=O)cc(cc2)c1ccc(cc1)c1ccc2c(c1)C(=O)N(C2=O)[H]	CCCCCCN1C(=O)c2ccc(-c3ccc(-c4ccc5c(c4)C(=O)NC5=O)cc3)cc2C1=O
[H]CCCCCCCN1C(=O)c2c(C1=O)cc(cc2)c1ccc(cc1)c1ccc2c(c1)C(=O)N(C2=O)[H]	CCCCCCCN1C(=O)c2ccc(-c3ccc(-c4ccc5c(c4)C(=O)NC5=O)cc3)cc2C1=O
[H]CCCCCCCCN1C(=O)c2c(C1=O)cc(cc2)c1ccc(cc1)c1ccc2c(c1)C(=O)N(C2=O)[H]	CCCCCCCCN1C(=O)c2ccc(-c3ccc(-c4ccc5c(c4)C(=O)NC5=O)cc3)cc2C1=O
[H]CCCCCCCCCN1C(=O)c2c(C1=O)cc(cc2)c1ccc(cc1)c1ccc2c(c1)C(=O)N(C2=O)[H]	CCCCCCCCCN1C(=O)c2ccc(-c3ccc(-c4ccc5c(c4)C(=O)NC5=O)cc3)cc2C1=O
[H]CCCCCCCCCCN1C(=O)c2c(C1=O)ccc(c2)c1ccc(cc1)c1ccc2c(c1)C(=O)N(C2=O)[H]	CCCCCCCCCCN1C(=O)c2ccc(-c3ccc(-c4ccc5c(c4)C(=O)NC5=O)cc3)cc2C1=O
[H]CCCCCCCCCCCN1C(=O)c2c(C1=O)ccc(c2)c1ccc(cc1)c1ccc2c(c1)C(=O)N(C2=O)[H]	CCCCCCCCCCCN1C(=O)c2ccc(-c3ccc(-c4ccc5c(c4)C(=O)NC5=O)cc3)cc2C1=O
[H]CCCCCCCCCCCCN1C(=O)c2c(C1=O)cc(cc2)c1ccc(cc1)c1ccc2c(c1)C(=O)N(C2=O)[H]	CCCCCCCCCCCCN1C(=O)c2ccc(-c3ccc(-c4ccc5c(c4)C(=O)NC5=O)cc3)cc2C1=O
[H]c1ccc(cc1)Cc1ccc(cc1)N1C(=O)c2c(C1=O)cc(cc2)Oc1ccc(cc1)Oc1ccc2c(c1)C(=O)N(C2=O)[H]	O=C1NC(=O)c2cc(Oc3ccc(Oc4ccc5c(c4)C(=O)N(c4ccc(Cc6ccccc6)cc4)C5=O)cc3)ccc21
[H]c1ccc(c(c1)C(F)(F)F)c1ccc(cc1C(F)(F)F)N1C(=O)c2c(C1=O)ccc(c2)Oc1ccc2c(c1)C(=O)N(C2=O)[H]	O=C1NC(=O)c2cc(Oc3ccc4c(c3)C(=O)N(c3ccc(-c5ccccc5C(F)(F)F)c(C(F)(F)F)c3)C4=O)ccc21
[H]c1cccc(c1)Oc1cccc(c1)n1c(=O)c2c(c1=O)cc1c(c2)c(=O)n(c1=O)[H]	O=c1[nH]c(=O)c2cc3c(=O)n(-c4cccc(Oc5ccccc5)c4)c(=O)c3cc12
[H]c1cccc(c1)Oc1ccc(cc1)C(C(F)(F)F)(C(F)(F)F)c1ccc(cc1)Oc1cccc(c1)n1c(=O)c2c(c1=O)cc1c(c2)c(=O)n(c1=O)[H]	O=c1[nH]c(=O)c2cc3c(=O)n(-c4cccc(Oc5ccc(C(c6ccc(Oc7ccccc7)cc6)(C(F)(F)F)C(F)(F)F)cc5)c4)c(=O)c3cc12
O=C(N1[H])c2cc(C(C(F)(F)F)(C(F)(F)F)c3ccc(C(N4c5cc(Oc6ccc(C(C(F)(F)F)(C(F)(F)F)c7ccc(Oc8cc([H])ccc8)cc7)cc6)ccc5)=O)c(C4=O)c3)ccc2C1=O	O=C1NC(=O)c2cc(C(c3ccc4c(c3)C(=O)N(c3cccc(Oc5ccc(C(c6ccc(Oc7ccccc7)cc6)(C(F)(F)F)C(F)(F)F)cc5)c3)C4=O)(C(F)(F)F)C(F)(F)F)ccc21
[H]CCCCCCOC(=O)CCCCCCC(=O)OCCCCCCN1C(=O)c2c(C1=O)cc(cc2)S(=O)(=O)c1ccc2c(c1)C(=O)N(C2=O)[H]	CCCCCCOC(=O)CCCCCCC(=O)OCCCCCCN1C(=O)c2ccc(S(=O)(=O)c3ccc4c(c3)C(=O)NC4=O)cc2C1=O
[H]CCCCCCOC(=O)CCCCCCCCC(=O)OCCCCCCN1C(=O)c2c(C1=O)cc(cc2)S(=O)(=O)c1ccc2c(c1)C(=O)N(C2=O)[H]	CCCCCCOC(=O)CCCCCCCCC(=O)OCCCCCCN1C(=O)c2ccc(S(=O)(=O)c3ccc4c(c3)C(=O)NC4=O)cc2C1=O
[H]CCCCCCOC(=O)CCCCCCCCCCCCCCCCCCC(=O)OCCCCCCN1C(=O)c2c(C1=O)cc(cc2)S(=O)(=O)c1ccc2c(c1)C(=O)N(C2=O)[H]	CCCCCCOC(=O)CCCCCCCCCCCCCCCCCCC(=O)OCCCCCCN1C(=O)c2ccc(S(=O)(=O)c3ccc4c(c3)C(=O)NC4=O)cc2C1=O
FC(F)(F)C(c1cc(C(N(c2ccc(Oc3ccc(c4ccc(Oc5ccc([H])cc5)cc4)cc3)cc2)C6=O)=O)c6cc1)(c7ccc(C(N([H])C8=O)=O)c8c7)C(F)(F)F	O=C1NC(=O)c2cc(C(c3ccc4c(c3)C(=O)N(c3ccc(Oc5ccc(-c6ccc(Oc7ccccc7)cc6)cc5)cc3)C4=O)(C(F)(F)F)C(F)(F)F)ccc21
[H]c1ccc(cc1)C1(c2ccc(cc2)N2C(=O)c3c(C2=O)cc(cc3)S(=O)(=O)c2ccc3c(c2)C(=O)N(C3=O)[H])c2ccccc2-c2c1cccc2	O=C1NC(=O)c2cc(S(=O)(=O)c3ccc4c(c3)C(=O)N(c3ccc(C5(c6ccccc6)c6ccccc6-c6ccccc65)cc3)C4=O)ccc21
O=C(N1[H])c2cc(C(C(F)(F)F)(C(F)(F)F)c3ccc(C(N4c5ccc(OCCCCOc6ccc([H])cc6)cc5)=O)c(C4=O)c3)ccc2C1=O	O=C1NC(=O)c2cc(C(c3ccc4c(c3)C(=O)N(c3ccc(OCCCCOc5ccccc5)cc3)C4=O)(C(F)(F)F)C(F)(F)F)ccc21
O=C(N1[H])c2cc(C(C(F)(F)F)(C(F)(F)F)c3ccc(C(N4c5ccc(OCCCCCCOc6ccc([H])cc6)cc5)=O)c(C4=O)c3)ccc2C1=O	O=C1NC(=O)c2cc(C(c3ccc4c(c3)C(=O)N(c3ccc(OCCCCCCOc5ccccc5)cc3)C4=O)(C(F)(F)F)C(F)(F)F)ccc21
O=C(N1[H])c2cc(C(C(F)(F)F)(C(F)(F)F)c3ccc(C(N4c5ccc(OCCCCCCCCCCOc6ccc([H])cc6)cc5)=O)c(C4=O)c3)ccc2C1=O	O=C1NC(=O)c2cc(C(c3ccc4c(c3)C(=O)N(c3ccc(OCCCCCCCCCCOc5ccccc5)cc3)C4=O)(C(F)(F)F)C(F)(F)F)ccc21
[H]CCCCCC(=O)Oc1ccc(c(c1)C)OC(=O)CCCCCn1c(=O)c2c(c1=O)cc1c(c2)c(=O)n(c1=O)[H]	CCCCCC(=O)Oc1ccc(OC(=O)CCCCCn2c(=O)c3cc4c(=O)[nH]c(=O)c4cc3c2=O)c(C)c1
[H]CCCCCC(=O)Oc1ccc(c(c1)Cl)OC(=O)CCCCCn1c(=O)c2c(c1=O)cc1c(c2)c(=O)n(c1=O)[H]	CCCCCC(=O)Oc1ccc(OC(=O)CCCCCn2c(=O)c3cc4c(=O)[nH]c(=O)c4cc3c2=O)c(Cl)c1
[H]CCCCCC(=O)Oc1ccc(c(c1)c1ccccc1)OC(=O)CCCCCn1c(=O)c2c(c1=O)cc1c(c2)c(=O)n(c1=O)[H]	CCCCCC(=O)Oc1ccc(OC(=O)CCCCCn2c(=O)c3cc4c(=O)[nH]c(=O)c4cc3c2=O)c(-c2ccccc2)c1
[H]CCCCCC(=O)Oc1ccc(cc1)Oc1ccc(cc1)OC(=O)CCCCCn1c(=O)c2c(c1=O)cc1c(c2)c(=O)n(c1=O)[H]	CCCCCC(=O)Oc1ccc(Oc2ccc(OC(=O)CCCCCn3c(=O)c4cc5c(=O)[nH]c(=O)c5cc4c3=O)cc2)cc1
[H]CCCCCC(=O)Oc1ccc2c(c1)cc(cc2)OC(=O)CCCCCn1c(=O)c2c(c1=O)cc1c(c2)c(=O)n(c1=O)[H]	CCCCCC(=O)Oc1ccc2ccc(OC(=O)CCCCCn3c(=O)c4cc5c(=O)[nH]c(=O)c5cc4c3=O)cc2c1
[H]CCCCCCCCCCC(=O)Oc1ccc2c(c1)ccc(c2)OC(=O)CCCCCCCCCCn1c(=O)c2c(c1=O)cc1c(c2)c(=O)n(c1=O)[H]	CCCCCCCCCCC(=O)Oc1ccc2cc(OC(=O)CCCCCCCCCCn3c(=O)c4cc5c(=O)[nH]c(=O)c5cc4c3=O)ccc2c1
[H]CCCCCCCCCCCC(=O)Oc1ccc2c(c1)ccc(c2)OC(=O)CCCCCCCCCCCn1c(=O)c2c(c1=O)cc1c(c2)c(=O)n(c1=O)[H]	CCCCCCCCCCCC(=O)Oc1ccc2cc(OC(=O)CCCCCCCCCCCn3c(=O)c4cc5c(=O)[nH]c(=O)c5cc4c3=O)ccc2c1
[H]c1ccc(cc1)Oc1ccc(cc1)N1C(=O)c2c(C1=O)cc(cc2)Sc1ccc2c(c1)C(=O)N(C2=O)[H]	O=C1NC(=O)c2cc(Sc3ccc4c(c3)C(=O)N(c3ccc(Oc5ccccc5)cc3)C4=O)ccc21
[H]c1ccc(cc1)Oc1ccc(cc1)N1C(=O)c2c(C1=O)cc(cc2)[Si](c1ccc2c(c1)C(=O)N(C2=O)[H])(C)C	C[Si](C)(c1ccc2c(c1)C(=O)NC2=O)c1ccc2c(c1)C(=O)N(c1ccc(Oc3ccccc3)cc1)C2=O
[H]c1ccc(cc1)Cc1ccc(cc1)N1C(=O)c2c(C1=O)cc(cc2)Sc1ccc2c(c1)C(=O)N(C2=O)[H]	O=C1NC(=O)c2cc(Sc3ccc4c(c3)C(=O)N(c3ccc(Cc5ccccc5)cc3)C4=O)ccc21
[H]c1ccc(cc1)Cc1ccc(cc1)N1C(=O)c2c(C1=O)cc(cc2)Oc1ccc(cc1)C(c1ccc(cc1)Oc1ccc2c(c1)C(=O)N(C2=O)[H])(C)C	CC(C)(c1ccc(Oc2ccc3c(c2)C(=O)NC3=O)cc1)c1ccc(Oc2ccc3c(c2)C(=O)N(c2ccc(Cc4ccccc4)cc2)C3=O)cc1
FC(F)(F)C(c1cc(C(N(c2ccc(Oc3ccc(C(C)(C)c4ccc(Oc5ccc([H])cc5)cc4)cc3)cc2)C6=O)=O)c6cc1)(c7ccc(C(N([H])C8=O)=O)c8c7)C(F)(F)F	CC(C)(c1ccc(Oc2ccccc2)cc1)c1ccc(Oc2ccc(N3C(=O)c4ccc(C(c5ccc6c(c5)C(=O)NC6=O)(C(F)(F)F)C(F)(F)F)cc4C3=O)cc2)cc1
FC(F)(F)C(c1cc(C(N(c2ccc(Oc3ccc(S(=O)(c4ccc(Oc5ccc([H])cc5)cc4)=O)cc3)cc2)C6=O)=O)c6cc1)(c7ccc(C(N([H])C8=O)=O)c8c7)C(F)(F)F	O=C1NC(=O)c2cc(C(c3ccc4c(c3)C(=O)N(c3ccc(Oc5ccc(S(=O)(=O)c6ccc(Oc7ccccc7)cc6)cc5)cc3)C4=O)(C(F)(F)F)C(F)(F)F)ccc21
O=C(N1[H])c2cc(C(C(F)(F)F)(C(F)(F)F)c3ccc(C(N4c5cc(Oc6ccc(S(c7ccc(Oc8cc([H])ccc8)cc7)(=O)=O)cc6)ccc5)=O)c(C4=O)c3)ccc2C1=O	O=C1NC(=O)c2cc(C(c3ccc4c(c3)C(=O)N(c3cccc(Oc5ccc(S(=O)(=O)c6ccc(Oc7ccccc7)cc6)cc5)c3)C4=O)(C(F)(F)F)C(F)(F)F)ccc21
[H]c1cccc(c1)N1C(=O)c2c(C1=O)ccc(c2)Oc1ccc2c(c1)C1(CC2(C)C)CC(c2c1cc(cc2)Oc1ccc2c(c1)C(=O)N(C2=O)[H])(C)C	CC1(C)CC2(CC(C)(C)c3ccc(Oc4ccc5c(c4)C(=O)N(c4ccccc4)C5=O)cc32)c2cc(Oc3ccc4c(c3)C(=O)NC4=O)ccc21
O=C(c1ccc(C(N([H])C2=O)=O)c2c1)Nc3ccc(Oc4ccc(NC(c5cc(C(N(c6ccc(c7c(c8ccccc8)c(c9ccccc9)c(c%10ccc([H])cc%10)s7)cc6)C%11=O)=O)c%11cc5)=O)cc4)cc3	O=C(Nc1ccc(Oc2ccc(NC(=O)c3ccc4c(c3)C(=O)N(c3ccc(-c5sc(-c6ccccc6)c(-c6ccccc6)c5-c5ccccc5)cc3)C4=O)cc2)cc1)c1ccc2c(c1)C(=O)NC2=O
O=C(c1ccc(C(N([H])C2=O)=O)c2c1)Nc3ccc(Oc4cc(NC(c5cc(C(N(c6ccc(c7c(c8ccccc8)c(c9ccccc9)c(c%10ccc([H])cc%10)s7)cc6)C%11=O)=O)c%11cc5)=O)ccc4)cc3	O=C(Nc1ccc(Oc2cccc(NC(=O)c3ccc4c(c3)C(=O)N(c3ccc(-c5sc(-c6ccccc6)c(-c6ccccc6)c5-c5ccccc5)cc3)C4=O)c2)cc1)c1ccc2c(c1)C(=O)NC2=O
O=C(c1ccc(C(N([H])C2=O)=O)c2c1)Nc3ccc(Cc4ccc(NC(c5cc(C(N(c6ccc(c7c(c8ccccc8)c(c9ccccc9)c(c%10ccc([H])cc%10)s7)cc6)C%11=O)=O)c%11cc5)=O)cc4)cc3	O=C(Nc1ccc(Cc2ccc(NC(=O)c3ccc4c(c3)C(=O)N(c3ccc(-c5sc(-c6ccccc6)c(-c6ccccc6)c5-c5ccccc5)cc3)C4=O)cc2)cc1)c1ccc2c(c1)C(=O)NC2=O
O=C(c1ccc(C(N([H])C2=O)=O)c2c1)Nc3cc(C(c4cc(NC(c5cc(C(N(c6ccc(c7c(c8ccccc8)c(c9ccccc9)c(c%10ccc([H])cc%10)s7)cc6)C%11=O)=O)c%11cc5)=O)ccc4)=O)ccc3	O=C(Nc1cccc(C(=O)c2cccc(NC(=O)c3ccc4c(c3)C(=O)N(c3ccc(-c5sc(-c6ccccc6)c(-c6ccccc6)c5-c5ccccc5)cc3)C4=O)c2)c1)c1ccc2c(c1)C(=O)NC2=O
O=C(c1ccc(C(N([H])C2=O)=O)c2c1)Nc3ccc(S(=O)(c4ccc(NC(c5cc(C(N(c6ccc(c7c(c8ccccc8)c(c9ccccc9)c(c%10ccc([H])cc%10)s7)cc6)C%11=O)=O)c%11cc5)=O)cc4)=O)cc3	O=C(Nc1ccc(S(=O)(=O)c2ccc(NC(=O)c3ccc4c(c3)C(=O)N(c3ccc(-c5sc(-c6ccccc6)c(-c6ccccc6)c5-c5ccccc5)cc3)C4=O)cc2)cc1)c1ccc2c(c1)C(=O)NC2=O
O=C(c1ccc(C(N([H])C2=O)=O)c2c1)Nc3cc(S(=O)(c4cc(NC(c5cc(C(N(c6ccc(c7c(c8ccccc8)c(c9ccccc9)c(c%10ccc([H])cc%10)s7)cc6)C%11=O)=O)c%11cc5)=O)ccc4)=O)ccc3	O=C(Nc1cccc(S(=O)(=O)c2cccc(NC(=O)c3ccc4c(c3)C(=O)N(c3ccc(-c5sc(-c6ccccc6)c(-c6ccccc6)c5-c5ccccc5)cc3)C4=O)c2)c1)c1ccc2c(c1)C(=O)NC2=O
O=C(c1ccc(C(N([H])C2=O)=O)c2c1)Nc3ccc(NC(c4cc(C(N(c5ccc(c6c(c7ccccc7)c(c8ccccc8)c(c9ccc([H])cc9)s6)cc5)C%10=O)=O)c%10cc4)=O)cc3	O=C(Nc1ccc(NC(=O)c2ccc3c(c2)C(=O)N(c2ccc(-c4sc(-c5ccccc5)c(-c5ccccc5)c4-c4ccccc4)cc2)C3=O)cc1)c1ccc2c(c1)C(=O)NC2=O
O=C(c1ccc(C(N([H])C2=O)=O)c2c1)Nc3cc(NC(c4cc(C(N(c5ccc(c6c(c7ccccc7)c(c8ccccc8)c(c9ccc([H])cc9)s6)cc5)C%10=O)=O)c%10cc4)=O)ccc3	O=C(Nc1cccc(NC(=O)c2ccc3c(c2)C(=O)N(c2ccc(-c4sc(-c5ccccc5)c(-c5ccccc5)c4-c4ccccc4)cc2)C3=O)c1)c1ccc2c(c1)C(=O)NC2=O
O=C(c1ccc(C(N([H])C2=O)=O)c2c1)Nc3ccc(Oc4ccc(Oc5ccc(NC(c6cc(C(N(c7ccc(c8c(c9ccccc9)c(c%10ccccc%10)c(c%11ccc([H])cc%11)s8)cc7)C%12=O)=O)c%12cc6)=O)cc5)cc4)cc3	O=C(Nc1ccc(Oc2ccc(Oc3ccc(NC(=O)c4ccc5c(c4)C(=O)N(c4ccc(-c6sc(-c7ccccc7)c(-c7ccccc7)c6-c6ccccc6)cc4)C5=O)cc3)cc2)cc1)c1ccc2c(c1)C(=O)NC2=O
O=C(c1ccc(C(N([H])C2=O)=O)c2c1)Nc3ccc(Oc4ccc(C(C)(C)c5ccc(Oc6ccc(NC(c7cc(C(N(c8ccc(c9c(c%10ccccc%10)c(c%11ccccc%11)c(c%12ccc([H])cc%12)s9)cc8)C%13=O)=O)c%13cc7)=O)cc6)cc5)cc4)cc3	CC(C)(c1ccc(Oc2ccc(NC(=O)c3ccc4c(c3)C(=O)NC4=O)cc2)cc1)c1ccc(Oc2ccc(NC(=O)c3ccc4c(c3)C(=O)N(c3ccc(-c5sc(-c6ccccc6)c(-c6ccccc6)c5-c5ccccc5)cc3)C4=O)cc2)cc1
O=C(c1ccc(C(N([H])C2=O)=O)c2c1)Nc3ccc(c4c(c5ccccc5)c(c6ccccc6)c(c7ccc(NC(c8cc(C(N(c9ccc(c%10c(c%11ccccc%11)c(c%12ccccc%12)c(c%13ccc([H])cc%13)s%10)cc9)C%14=O)=O)c%14cc8)=O)cc7)s4)cc3	O=C(Nc1ccc(-c2sc(-c3ccc(NC(=O)c4ccc5c(c4)C(=O)N(c4ccc(-c6sc(-c7ccccc7)c(-c7ccccc7)c6-c6ccccc6)cc4)C5=O)cc3)c(-c3ccccc3)c2-c2ccccc2)cc1)c1ccc2c(c1)C(=O)NC2=O
[H]c1ccc(c(c1)C(F)(F)F)c1ccc(cc1C(F)(F)F)N1C(=O)c2c(C1=O)ccc(c2)S(=O)(=O)c1ccc2c(c1)C(=O)N(C2=O)[H]	O=C1NC(=O)c2cc(S(=O)(=O)c3ccc4c(c3)C(=O)N(c3ccc(-c5ccccc5C(F)(F)F)c(C(F)(F)F)c3)C4=O)ccc21
[H]c1ccc(cc1)S(=O)(=O)c1ccc(cc1)N1C(=O)c2c(C1=O)cc(cc2)Oc1ccc2c(c1)C(=O)N(C2=O)[H]	O=C1NC(=O)c2cc(Oc3ccc4c(c3)C(=O)N(c3ccc(S(=O)(=O)c5ccccc5)cc3)C4=O)ccc21
[H]c1ccc(cc1)Oc1ccc(cc1)NC(=O)c1cccc(c1)C(=O)Nc1ccc(cc1)Oc1ccc(cc1)n1c(=O)c2c(c1=O)cc1c(c2)c(=O)n(c1=O)[H]	O=C(Nc1ccc(Oc2ccccc2)cc1)c1cccc(C(=O)Nc2ccc(Oc3ccc(-n4c(=O)c5cc6c(=O)[nH]c(=O)c6cc5c4=O)cc3)cc2)c1
[H]c1ccc(cc1)S(=O)(=O)c1ccc(cc1)NC(=O)c1cccc(c1)C(=O)Nc1ccc(cc1)S(=O)(=O)c1ccc(cc1)n1c(=O)c2c(c1=O)cc1c(c2)c(=O)n(c1=O)[H]	O=C(Nc1ccc(S(=O)(=O)c2ccccc2)cc1)c1cccc(C(=O)Nc2ccc(S(=O)(=O)c3ccc(-n4c(=O)c5cc6c(=O)[nH]c(=O)c6cc5c4=O)cc3)cc2)c1
O=C(N1[H])c2cc(C(O[Si](C)(C)C)c3ccc(C(N4c5ccc(Oc6ccc([H])cc6)cc5)=O)c(C4=O)c3)ccc2C1=O	C[Si](C)(C)OC(c1ccc2c(c1)C(=O)NC2=O)c1ccc2c(c1)C(=O)N(c1ccc(Oc3ccccc3)cc1)C2=O
O=C(N1[H])c2cc(C(O[Si](C)(C)O[Si](C)(C)O[Si](C)(C)C)c3ccc(C(N4c5ccc(Oc6ccc([H])cc6)cc5)=O)c(C4=O)c3)ccc2C1=O	C[Si](C)(C)O[Si](C)(C)O[Si](C)(C)OC(c1ccc2c(c1)C(=O)NC2=O)c1ccc2c(c1)C(=O)N(c1ccc(Oc3ccccc3)cc1)C2=O
O=C(N1[H])c2cc(C(c3ccc(C(N4c5cc(C(O[Si](C)(C)O[Si](C)(C)O[Si](C)(C)C)c6cc([H])ccc6)ccc5)=O)c(C4=O)c3)=O)ccc2C1=O	C[Si](C)(C)O[Si](C)(C)O[Si](C)(C)OC(c1ccccc1)c1cccc(N2C(=O)c3ccc(C(=O)c4ccc5c(c4)C(=O)NC5=O)cc3C2=O)c1
O=C(N1[H])c2cc(C(C(F)(F)F)(C(F)(F)F)c3ccc(C(N4c5cc(C(O)c6cc([H])ccc6)ccc5)=O)c(C4=O)c3)ccc2C1=O	O=C1NC(=O)c2cc(C(c3ccc4c(c3)C(=O)N(c3cccc(C(O)c5ccccc5)c3)C4=O)(C(F)(F)F)C(F)(F)F)ccc21
O=C(N1[H])c2cc(C(C(F)(F)F)(C(F)(F)F)c3ccc(C(N4c5cc(C(O[Si](C)(C)O[Si](C)(C)O[Si](C)(C)C)c6cc([H])ccc6)ccc5)=O)c(C4=O)c3)ccc2C1=O	C[Si](C)(C)O[Si](C)(C)O[Si](C)(C)OC(c1ccccc1)c1cccc(N2C(=O)c3ccc(C(c4ccc5c(c4)C(=O)NC5=O)(C(F)(F)F)C(F)(F)F)cc3C2=O)c1
[H]c1cccc(c1)C(c1cccc(c1)N1C(=O)c2c(C1=O)ccc(c2)Oc1ccc2c(c1)C(=O)N(C2=O)[H])O	O=C1NC(=O)c2cc(Oc3ccc4c(c3)C(=O)N(c3cccc(C(O)c5ccccc5)c3)C4=O)ccc21
[H]c1cccc(c1)C(c1cccc(c1)N1C(=O)c2c(C1=O)cc(cc2)Oc1ccc2c(c1)C(=O)N(C2=O)[H])O[Si](O[Si](O[Si](C)(C)C)(C)C)(C)C	C[Si](C)(C)O[Si](C)(C)O[Si](C)(C)OC(c1ccccc1)c1cccc(N2C(=O)c3ccc(Oc4ccc5c(c4)C(=O)NC5=O)cc3C2=O)c1
[H]CCCOC(=O)OCCCCCCOC(=O)OCCCn1c(=O)c2c(c1=O)cc1c(c2)c(=O)n(c1=O)[H]	CCCOC(=O)OCCCCCCOC(=O)OCCCn1c(=O)c2cc3c(=O)[nH]c(=O)c3cc2c1=O
[H]CCCCOC(=O)OCCCCCCOC(=O)OCCCCn1c(=O)c2c(c1=O)cc1c(c2)c(=O)n(c1=O)[H]	CCCCOC(=O)OCCCCCCOC(=O)OCCCCn1c(=O)c2cc3c(=O)[nH]c(=O)c3cc2c1=O
[H]CCCCCOC(OCCCCCCOC(OCCCCCn(c(=O)c(c1cc23)cc2c(=O)n([H])c3=O)c1=O)=O)=O	CCCCCOC(=O)OCCCCCCOC(=O)OCCCCCn1c(=O)c2cc3c(=O)[nH]c(=O)c3cc2c1=O
[H]CCOCCOCCN1C(=O)c2c(C1=O)cc(cc2)C(=O)Oc1ccc(cc1)OC(=O)c1ccc2c(c1)C(=O)N(C2=O)[H]	CCOCCOCCN1C(=O)c2ccc(C(=O)Oc3ccc(OC(=O)c4ccc5c(c4)C(=O)NC5=O)cc3)cc2C1=O
[H]CCOCCOCCN1C(=O)c2c(C1=O)ccc(c2)C(=O)Oc1ccc2c(c1)ccc(c2)OC(=O)c1ccc2c(c1)C(=O)N(C2=O)[H]	CCOCCOCCN1C(=O)c2ccc(C(=O)Oc3ccc4cc(OC(=O)c5ccc6c(c5)C(=O)NC6=O)ccc4c3)cc2C1=O
[H]CCOCCOCCN1C(=O)c2c(C1=O)cc(cc2)C(=O)Oc1ccc(cc1)c1ccc(cc1)OC(=O)c1ccc2c(c1)C(=O)N(C2=O)[H]	CCOCCOCCN1C(=O)c2ccc(C(=O)Oc3ccc(-c4ccc(OC(=O)c5ccc6c(c5)C(=O)NC6=O)cc4)cc3)cc2C1=O
[H]CCOCCOCCN1C(=O)c2c(C1=O)cc(cc2)C(=O)Oc1ccc(cc1)C(c1ccc(cc1)OC(=O)c1ccc2c(c1)C(=O)N(C2=O)[H])(C)C	CCOCCOCCN1C(=O)c2ccc(C(=O)Oc3ccc(C(C)(C)c4ccc(OC(=O)c5ccc6c(c5)C(=O)NC6=O)cc4)cc3)cc2C1=O
[H]CCOCCOCCN1C(=O)c2c(C1=O)cc(cc2)C(=O)Oc1ccc(c(c1)c1ccccc1)OC(=O)c1ccc2c(c1)C(=O)N(C2=O)[H]	CCOCCOCCN1C(=O)c2ccc(C(=O)Oc3ccc(OC(=O)c4ccc5c(c4)C(=O)NC5=O)c(-c4ccccc4)c3)cc2C1=O
[H]CCCOCCCCOCCCN1C(=O)c2c(C1=O)cc(cc2)C(=O)Oc1ccc(cc1)OC(=O)c1ccc2c(c1)C(=O)N(C2=O)[H]	CCCOCCCCOCCCN1C(=O)c2ccc(C(=O)Oc3ccc(OC(=O)c4ccc5c(c4)C(=O)NC5=O)cc3)cc2C1=O
[H]CCCOCCCCOCCCN1C(=O)c2c(C1=O)cc(cc2)C(=O)Oc1ccc2c(c1)ccc(c2)OC(=O)c1ccc2c(c1)C(=O)N(C2=O)[H]	CCCOCCCCOCCCN1C(=O)c2ccc(C(=O)Oc3ccc4cc(OC(=O)c5ccc6c(c5)C(=O)NC6=O)ccc4c3)cc2C1=O
[H]CCCOCCCCOCCCN1C(=O)c2c(C1=O)cc(cc2)C(=O)Oc1ccc(cc1)c1ccc(cc1)OC(=O)c1ccc2c(c1)C(=O)N(C2=O)[H]	CCCOCCCCOCCCN1C(=O)c2ccc(C(=O)Oc3ccc(-c4ccc(OC(=O)c5ccc6c(c5)C(=O)NC6=O)cc4)cc3)cc2C1=O
[H]CCCOCCCCOCCCN1C(=O)c2c(C1=O)cc(cc2)C(=O)Oc1ccc(cc1)C(c1ccc(cc1)OC(=O)c1ccc2c(c1)C(=O)N(C2=O)[H])(C)C	CCCOCCCCOCCCN1C(=O)c2ccc(C(=O)Oc3ccc(C(C)(C)c4ccc(OC(=O)c5ccc6c(c5)C(=O)NC6=O)cc4)cc3)cc2C1=O
[H]CCCOCCCCOCCCN1C(=O)c2c(C1=O)cc(cc2)C(=O)Oc1ccc(c(c1)c1ccccc1)OC(=O)c1ccc2c(c1)C(=O)N(C2=O)[H]	CCCOCCCCOCCCN1C(=O)c2ccc(C(=O)Oc3ccc(OC(=O)c4ccc5c(c4)C(=O)NC5=O)c(-c4ccccc4)c3)cc2C1=O
[H]c1ccc2c(c1)C(=O)N(C2=O)c1ccc(cc1)Cc1ccc(cc1)Cc1ccc(cc1)Cc1ccc(cc1)N1C(=O)c2c(C1=O)cc(cc2)C(=O)[H]	O=Cc1ccc2c(c1)C(=O)N(c1ccc(Cc3ccc(Cc4ccc(Cc5ccc(N6C(=O)c7ccccc7C6=O)cc5)cc4)cc3)cc1)C2=O
[H]c1ccc(cc1)Cc1ccc(cc1)N1C(=O)C(=C(C1=O)Cl)Oc1ccc(cc1)C(C(F)(F)F)(C(F)(F)F)c1ccc(cc1)OC1=C(Cl)C(=O)N(C1=O)[H]	O=C1NC(=O)C(Oc2ccc(C(c3ccc(OC4=C(Cl)C(=O)N(c5ccc(Cc6ccccc6)cc5)C4=O)cc3)(C(F)(F)F)C(F)(F)F)cc2)=C1Cl
[H]c1ccc(cc1)Oc1ccc(cc1)N1C(=O)C(=C(C1=O)Cl)Oc1ccc(cc1)C(C(F)(F)F)(C(F)(F)F)c1ccc(cc1)OC1=C(Cl)C(=O)N(C1=O)[H]	O=C1NC(=O)C(Oc2ccc(C(c3ccc(OC4=C(Cl)C(=O)N(c5ccc(Oc6ccccc6)cc5)C4=O)cc3)(C(F)(F)F)C(F)(F)F)cc2)=C1Cl
[H]c1ccc(cc1)Cc1ccc(cc1)N1C(=O)C(=C(C1=O)Cl)Oc1ccc(cc1)C(c1ccc(cc1)OC1=C(Cl)C(=O)N(C1=O)[H])(C)C	CC(C)(c1ccc(OC2=C(Cl)C(=O)NC2=O)cc1)c1ccc(OC2=C(Cl)C(=O)N(c3ccc(Cc4ccccc4)cc3)C2=O)cc1
[H]c1ccc(cc1)Oc1ccc(cc1)N1C(=O)C(=C(C1=O)Cl)Oc1ccc(cc1)C(c1ccc(cc1)OC1=C(Cl)C(=O)N(C1=O)[H])(C)C	CC(C)(c1ccc(OC2=C(Cl)C(=O)NC2=O)cc1)c1ccc(OC2=C(Cl)C(=O)N(c3ccc(Oc4ccccc4)cc3)C2=O)cc1
[H]CCCCCCOC(=O)c1cc(OCCCCCCOc2ccc(cc2)N=Nc2ccc(cc2)C#N)cc(c1)C(=O)OCCCCCCn1c(=O)c2c(c1=O)cc1c(c2)c(=O)n(c1=O)[H]	CCCCCCOC(=O)c1cc(OCCCCCCOc2ccc(N=Nc3ccc(C#N)cc3)cc2)cc(C(=O)OCCCCCCn2c(=O)c3cc4c(=O)[nH]c(=O)c4cc3c2=O)c1
[H]CCCCCCOC(=O)c1cc(OCCCCCCOc2ccc(cc2)N=Nc2ccc(cc2)C#N)cc(c1)C(=O)OCCCCCCN1C(=O)c2c(C1=O)ccc(c2)c1ccc2c(c1)C(=O)N(C2=O)[H]	CCCCCCOC(=O)c1cc(OCCCCCCOc2ccc(N=Nc3ccc(C#N)cc3)cc2)cc(C(=O)OCCCCCCN2C(=O)c3ccc(-c4ccc5c(c4)C(=O)NC5=O)cc3C2=O)c1
[H]CCCCCCOC(=O)c1cc(OCCCCCCOc2ccc(cc2)N=Nc2ccc(cc2)C#N)cc(c1)C(=O)OCCCCCCN1C(=O)c2c(C1=O)cc(cc2)c1ccc(cc1)c1ccc2c(c1)C(=O)N(C2=O)[H]	CCCCCCOC(=O)c1cc(OCCCCCCOc2ccc(N=Nc3ccc(C#N)cc3)cc2)cc(C(=O)OCCCCCCN2C(=O)c3ccc(-c4ccc(-c5ccc6c(c5)C(=O)NC6=O)cc4)cc3C2=O)c1
[H]CCCCCCOC(=O)c1cc(OCCCCCCOc2ccc(cc2)N=Nc2ccc(cc2)C#N)cc(c1)C(=O)OCCCCCCN1C(=O)c2c(C1=O)ccc(c2)S(=O)(=O)c1ccc2c(c1)C(=O)N(C2=O)[H]	CCCCCCOC(=O)c1cc(OCCCCCCOc2ccc(N=Nc3ccc(C#N)cc3)cc2)cc(C(=O)OCCCCCCN2C(=O)c3ccc(S(=O)(=O)c4ccc5c(c4)C(=O)NC5=O)cc3C2=O)c1
[H]CCCCCCOC(=O)c1cc(OCCCCCCOc2ccc(cc2)N=Nc2ccc(cc2)C#N)cc(c1)C(=O)OCCCCCCN1C(=O)c2c(C1=O)ccc(c2)Oc1ccc2c(c1)C(=O)N(C2=O)[H]	CCCCCCOC(=O)c1cc(OCCCCCCOc2ccc(N=Nc3ccc(C#N)cc3)cc2)cc(C(=O)OCCCCCCN2C(=O)c3ccc(Oc4ccc5c(c4)C(=O)NC5=O)cc3C2=O)c1
O=C(c1ccc(C(N([H])C2=O)=O)c2c1)NCCN(CCNC(c3cc(C(N(c4ccc(Oc5ccc([H])cc5)cc4)C6=O)=O)c6cc3)=O)c7ccc(C=Cc8ccc([N+]([O-])=O)cc8)cc7	O=C(NCCN(CCNC(=O)c1ccc2c(c1)C(=O)N(c1ccc(Oc3ccccc3)cc1)C2=O)c1ccc(C=Cc2ccc([N+](=O)[O-])cc2)cc1)c1ccc2c(c1)C(=O)NC2=O
[H]c1ccc(cc1)N1C(=O)c2c(C1=O)cc(cc2)Oc1ccc(cc1)Oc1ccc(cc1)P(=O)(c1ccc(cc1)Oc1ccc(cc1)Oc1ccc2c(c1)C(=O)N(C2=O)[H])c1ccccc1	O=C1NC(=O)c2cc(Oc3ccc(Oc4ccc(P(=O)(c5ccccc5)c5ccc(Oc6ccc(Oc7ccc8c(c7)C(=O)N(c7ccccc7)C8=O)cc6)cc5)cc4)cc3)ccc21
[H]CCCC(CN1C(=O)c2c(C1=O)cc(cc2)C(=O)Oc1ccc2c(c1)ccc(c2)OC(=O)c1ccc2c(c1)C(=O)N(C2=O)[H])C	CCCC(C)CN1C(=O)c2ccc(C(=O)Oc3ccc4cc(OC(=O)c5ccc6c(c5)C(=O)NC6=O)ccc4c3)cc2C1=O
[H]CCCC(CN1C(=O)c2c(C1=O)cc(cc2)C(=O)Oc1ccc(cc1)c1ccc(cc1)OC(=O)c1ccc2c(c1)C(=O)N(C2=O)[H])C	CCCC(C)CN1C(=O)c2ccc(C(=O)Oc3ccc(-c4ccc(OC(=O)c5ccc6c(c5)C(=O)NC6=O)cc4)cc3)cc2C1=O
O=C(N1[H])c2cc(C(C(F)(F)F)(C(F)(F)F)c3ccc(C(N4c5ccc(Oc6c(O)cc([H])cc6)cc5)=O)c(C4=O)c3)ccc2C1=O	O=C1NC(=O)c2cc(C(c3ccc4c(c3)C(=O)N(c3ccc(Oc5ccccc5O)cc3)C4=O)(C(F)(F)F)C(F)(F)F)ccc21
O=C(N1[H])c2cc(C(C)(C)CCCCC(C)(C)c3ccc(C(N4c5ccc(Cc6ccc([H])cc6)cc5)=O)c(C4=O)c3)ccc2C1=O	CC(C)(CCCCC(C)(C)c1ccc2c(c1)C(=O)N(c1ccc(Cc3ccccc3)cc1)C2=O)c1ccc2c(c1)C(=O)NC2=O
O=C(N1[H])c2cc(C(C)(C)CCCCCCCCC(C)(C)c3ccc(C(N4c5ccc(Oc6ccc([H])cc6)cc5)=O)c(C4=O)c3)ccc2C1=O	CC(C)(CCCCCCCCC(C)(C)c1ccc2c(c1)C(=O)N(c1ccc(Oc3ccccc3)cc1)C2=O)c1ccc2c(c1)C(=O)NC2=O
O=C(N1C2CC(C[H])(CC(C)(C)C2)C)c3cc(C(c4ccc(C(N([H])C5=O)=O)c5c4)=O)ccc3C1=O	CC1(C)CC(N2C(=O)c3ccc(C(=O)c4ccc5c(c4)C(=O)NC5=O)cc3C2=O)CC(C)(C)C1
[H]CC1CCCC(C1)CN1C(=O)c2c(C1=O)cc(cc2)C(=O)c1ccc2c(c1)C(=O)N(C2=O)[H]	CC1CCCC(CN2C(=O)c3ccc(C(=O)c4ccc5c(c4)C(=O)NC5=O)cc3C2=O)C1
COc1ccc(cc1)Oc1c2c(=O)n(c(=O)c2c(c2c1c(=O)n(c2=O)[H])Oc1ccc(cc1)OC)c1ccc(cc1)Oc1ccc(cc1)[H]	COc1ccc(Oc2c3c(=O)[nH]c(=O)c3c(Oc3ccc(OC)cc3)c3c(=O)n(-c4ccc(Oc5ccccc5)cc4)c(=O)c23)cc1
CCCCOc1ccc(cc1)Oc1c2c(=O)n(c(=O)c2c(c2c1c(=O)n(c2=O)[H])Oc1ccc(cc1)OCCCC)c1ccc(cc1)Oc1ccc(cc1)[H]	CCCCOc1ccc(Oc2c3c(=O)[nH]c(=O)c3c(Oc3ccc(OCCCC)cc3)c3c(=O)n(-c4ccc(Oc5ccccc5)cc4)c(=O)c23)cc1
CCCCCCCCOc1ccc(cc1)Oc1c2c(=O)n(c(=O)c2c(c2c1c(=O)n(c2=O)c1ccc(cc1)Oc1ccc(cc1)[H])Oc1ccc(cc1)OCCCCCCCC)[H]	CCCCCCCCOc1ccc(Oc2c3c(=O)[nH]c(=O)c3c(Oc3ccc(OCCCCCCCC)cc3)c3c(=O)n(-c4ccc(Oc5ccccc5)cc4)c(=O)c23)cc1
CCCCCCCCCCCCOc1ccc(cc1)Oc1c2c(=O)n(c(=O)c2c(c2c1c(=O)n(c2=O)c1ccc(cc1)Oc1ccc(cc1)[H])Oc1ccc(cc1)OCCCCCCCCCCCC)[H]	CCCCCCCCCCCCOc1ccc(Oc2c3c(=O)[nH]c(=O)c3c(Oc3ccc(OCCCCCCCCCCCC)cc3)c3c(=O)n(-c4ccc(Oc5ccccc5)cc4)c(=O)c23)cc1
[H]c1ccc(cc1)c1nc2cc(ccc2nc1c1ccccc1)Oc1ccc(cc1)NC(=O)c1cc(cc(c1)N1C(=O)c2c(C1=O)cccc2)C(=O)Nc1ccc(cc1)Oc1ccc2c(c1)nc(c(n2)c1ccccc1)c1ccc(cc1)N1C(=O)c2ccc3c4c2c(C1=O)ccc4C(=O)N(C3=O)[H]	O=C(Nc1ccc(Oc2ccc3nc(-c4ccccc4)c(-c4ccccc4)nc3c2)cc1)c1cc(C(=O)Nc2ccc(Oc3ccc4nc(-c5ccccc5)c(-c5ccc(N6C(=O)c7ccc8c9c(ccc(c79)C6=O)C(=O)NC8=O)cc5)nc4c3)cc2)cc(N2C(=O)c3ccccc3C2=O)c1
[H]c1ccc(cc1)c1nc2cc(ccc2nc1c1ccccc1)Oc1ccc(cc1)NC(=O)c1cc(cc(c1)N1C(=O)c2c(C1=O)c(Cl)c(c(c2Cl)Cl)Cl)C(=O)Nc1ccc(cc1)Oc1ccc2c(c1)nc(c(n2)c1ccccc1)c1ccc(cc1)N1C(=O)c2ccc3c4c2c(C1=O)ccc4C(=O)N(C3=O)[H]	O=C(Nc1ccc(Oc2ccc3nc(-c4ccccc4)c(-c4ccccc4)nc3c2)cc1)c1cc(C(=O)Nc2ccc(Oc3ccc4nc(-c5ccccc5)c(-c5ccc(N6C(=O)c7ccc8c9c(ccc(c79)C6=O)C(=O)NC8=O)cc5)nc4c3)cc2)cc(N2C(=O)c3c(Cl)c(Cl)c(Cl)c(Cl)c3C2=O)c1
[H]CCCCCCOC(=O)OCCCCCCOC(=O)OCCCCCCN1C(=O)c2c(C1=O)cc(cc2)c1ccc(cc1)c1ccc2c(c1)C(=O)N(C2=O)[H]	CCCCCCOC(=O)OCCCCCCOC(=O)OCCCCCCN1C(=O)c2ccc(-c3ccc(-c4ccc5c(c4)C(=O)NC5=O)cc3)cc2C1=O
[H]c1ccc(cc1)C(C(F)(F)F)(C(F)(F)F)c1ccc(cc1)n1c(=O)c2c(c1=O)cc1c(c2)c(=O)n(c1=O)[H]	O=c1[nH]c(=O)c2cc3c(=O)n(-c4ccc(C(c5ccccc5)(C(F)(F)F)C(F)(F)F)cc4)c(=O)c3cc12
CCCCCCC(COc1ccc(N2C(c3ccc(C(c4ccc(C(N([H])C5=O)=O)c5c4)(C(F)(F)F)C(F)(F)F)cc3C2=O)=O)cc1)Oc6ccc([H])cc6	CCCCCCC(COc1ccc(N2C(=O)c3ccc(C(c4ccc5c(c4)C(=O)NC5=O)(C(F)(F)F)C(F)(F)F)cc3C2=O)cc1)Oc1ccccc1
CCCC(COc1ccc(N2C(c3ccc(C(c4ccc(C(N([H])C5=O)=O)c5c4)(C(F)(F)F)C(F)(F)F)cc3C2=O)=O)cc1)Oc6ccc([H])cc6	CCCC(COc1ccc(N2C(=O)c3ccc(C(c4ccc5c(c4)C(=O)NC5=O)(C(F)(F)F)C(F)(F)F)cc3C2=O)cc1)Oc1ccccc1
CC(COc1ccc(N2C(c3ccc(C(c4ccc(C(N([H])C5=O)=O)c5c4)(C(F)(F)F)C(F)(F)F)cc3C2=O)=O)cc1)Oc6ccc([H])cc6	CC(COc1ccc(N2C(=O)c3ccc(C(c4ccc5c(c4)C(=O)NC5=O)(C(F)(F)F)C(F)(F)F)cc3C2=O)cc1)Oc1ccccc1
O=C(N1[H])c2cc(C(C(F)(F)F)(C(F)(F)F)c3ccc(C(N4c5ccc(N(C)CCN(C)c6ccc([H])cc6)cc5)=O)c(C4=O)c3)ccc2C1=O	CN(CCN(C)c1ccc(N2C(=O)c3ccc(C(c4ccc5c(c4)C(=O)NC5=O)(C(F)(F)F)C(F)(F)F)cc3C2=O)cc1)c1ccccc1
[H]c1c(C)cc(c(c1C)n1c(=O)c2c(c1=O)cc1c(c2)c(=O)n(c1=O)[H])C	Cc1cc(C)c(-n2c(=O)c3cc4c(=O)[nH]c(=O)c4cc3c2=O)c(C)c1
[H]c1ccc(cc1)c1c(cc(cc1c1ccc(cc1)c1ccccc1)c1ccc(cc1)OCCCCCCOc1ccc(cc1)c1cc(c2ccc(cc2)c2ccccc2)c(c(c1)c1ccc(cc1)c1ccccc1)c1ccc(cc1)n1c(=O)c2c(c1=O)cc1c(c2)c(=O)n(c1=O)[H])c1ccc(cc1)c1ccccc1	O=c1[nH]c(=O)c2cc3c(=O)n(-c4ccc(-c5c(-c6ccc(-c7ccccc7)cc6)cc(-c6ccc(OCCCCCCOc7ccc(-c8cc(-c9ccc(-c%10ccccc%10)cc9)c(-c9ccccc9)c(-c9ccc(-c%10ccccc%10)cc9)c8)cc7)cc6)cc5-c5ccc(-c6ccccc6)cc5)cc4)c(=O)c3cc12
[H]c1ccc(cc1)c1c(cc(cc1c1ccc(cc1)c1ccccc1)c1ccc(cc1)OCCCCCCCCCCOc1ccc(cc1)c1cc(c2ccc(cc2)c2ccccc2)c(c(c1)c1ccc(cc1)c1ccccc1)c1ccc(cc1)n1c(=O)c2c(c1=O)cc1c(c2)c(=O)n(c1=O)[H])c1ccc(cc1)c1ccccc1	O=c1[nH]c(=O)c2cc3c(=O)n(-c4ccc(-c5c(-c6ccc(-c7ccccc7)cc6)cc(-c6ccc(OCCCCCCCCCCOc7ccc(-c8cc(-c9ccc(-c%10ccccc%10)cc9)c(-c9ccccc9)c(-c9ccc(-c%10ccccc%10)cc9)c8)cc7)cc6)cc5-c5ccc(-c6ccccc6)cc5)cc4)c(=O)c3cc12
O=C(N1[H])c2cc(C(c3ccc(C(N4c5ccc(c6c(c7ccc(c8ccccc8)cc7)cc(c9ccc(OCCCCCCOc%10ccc(c%11cc(c%12ccc(c%13ccccc%13)cc%12)c(c%14ccc([H])cc%14)c(c%15ccc(c%16ccccc%16)cc%15)c%11)cc%10)cc9)cc6c%17ccc(c%18ccccc%18)cc%17)cc5)=O)c(C4=O)c3)=O)ccc2C1=O	O=C(c1ccc2c(c1)C(=O)NC2=O)c1ccc2c(c1)C(=O)N(c1ccc(-c3c(-c4ccc(-c5ccccc5)cc4)cc(-c4ccc(OCCCCCCOc5ccc(-c6cc(-c7ccc(-c8ccccc8)cc7)c(-c7ccccc7)c(-c7ccc(-c8ccccc8)cc7)c6)cc5)cc4)cc3-c3ccc(-c4ccccc4)cc3)cc1)C2=O
O=C(N1[H])c2cc(C(c3ccc(C(N4c5ccc(c6c(c7ccc(c8ccccc8)cc7)cc(c9ccc(OCCCCCCCCCCOc%10ccc(c%11cc(c%12ccc(c%13ccccc%13)cc%12)c(c%14ccc([H])cc%14)c(c%15ccc(c%16ccccc%16)cc%15)c%11)cc%10)cc9)cc6c%17ccc(c%18ccccc%18)cc%17)cc5)=O)c(C4=O)c3)=O)ccc2C1=O	O=C(c1ccc2c(c1)C(=O)NC2=O)c1ccc2c(c1)C(=O)N(c1ccc(-c3c(-c4ccc(-c5ccccc5)cc4)cc(-c4ccc(OCCCCCCCCCCOc5ccc(-c6cc(-c7ccc(-c8ccccc8)cc7)c(-c7ccccc7)c(-c7ccc(-c8ccccc8)cc7)c6)cc5)cc4)cc3-c3ccc(-c4ccccc4)cc3)cc1)C2=O
CCCCCCCCCCCCCCCCCCOC(=O)c1cc([H])cc(c1c1c(Br)cc(cc1C(=O)OCCCCCCCCCCCCCCCCCC)N1C(=O)c2c(C1=O)ccc(c2)c1ccc2c(c1)C(=O)N(C2=O)[H])Br	CCCCCCCCCCCCCCCCCCOC(=O)c1cccc(Br)c1-c1c(Br)cc(N2C(=O)c3ccc(-c4ccc5c(c4)C(=O)NC5=O)cc3C2=O)cc1C(=O)OCCCCCCCCCCCCCCCCCC
CCCCCCCCCCCCCCCCOC(=O)c1cc([H])cc(c1c1c(Br)cc(cc1C(=O)OCCCCCCCCCCCCCCCC)N1C(=O)c2c(C1=O)ccc(c2)c1ccc2c(c1)C(=O)N(C2=O)[H])Br	CCCCCCCCCCCCCCCCOC(=O)c1cccc(Br)c1-c1c(Br)cc(N2C(=O)c3ccc(-c4ccc5c(c4)C(=O)NC5=O)cc3C2=O)cc1C(=O)OCCCCCCCCCCCCCCCC
CCCCCCCCCCCCCCOC(=O)c1cc([H])cc(c1c1c(Br)cc(cc1C(=O)OCCCCCCCCCCCCCC)N1C(=O)c2c(C1=O)ccc(c2)c1ccc2c(c1)C(=O)N(C2=O)[H])Br	CCCCCCCCCCCCCCOC(=O)c1cccc(Br)c1-c1c(Br)cc(N2C(=O)c3ccc(-c4ccc5c(c4)C(=O)NC5=O)cc3C2=O)cc1C(=O)OCCCCCCCCCCCCCC
CCCCCCCCCCCCOC(=O)c1cc([H])cc(c1c1c(Br)cc(cc1C(=O)OCCCCCCCCCCCC)N1C(=O)c2c(C1=O)ccc(c2)c1ccc2c(c1)C(=O)N(C2=O)[H])Br	CCCCCCCCCCCCOC(=O)c1cccc(Br)c1-c1c(Br)cc(N2C(=O)c3ccc(-c4ccc5c(c4)C(=O)NC5=O)cc3C2=O)cc1C(=O)OCCCCCCCCCCCC
CCCCCCCCCCOC(=O)c1cc(cc(c1c1c(Br)cc(cc1C(=O)OCCCCCCCCCC)[H])Br)N1C(=O)c2c(C1=O)cc(cc2)c1ccc2c(c1)C(=O)N(C2=O)[H]	CCCCCCCCCCOC(=O)c1cccc(Br)c1-c1c(Br)cc(N2C(=O)c3ccc(-c4ccc5c(c4)C(=O)NC5=O)cc3C2=O)cc1C(=O)OCCCCCCCCCC
CCCCCCCCOC(=O)c1cc(cc(c1c1c(Br)cc(cc1C(=O)OCCCCCCCC)[H])Br)N1C(=O)c2c(C1=O)cc(cc2)c1ccc2c(c1)C(=O)N(C2=O)[H]	CCCCCCCCOC(=O)c1cccc(Br)c1-c1c(Br)cc(N2C(=O)c3ccc(-c4ccc5c(c4)C(=O)NC5=O)cc3C2=O)cc1C(=O)OCCCCCCCC
CCCCCCOC(=O)c1cc(cc(c1c1c(Br)cc(cc1C(=O)OCCCCCC)[H])Br)N1C(=O)c2c(C1=O)cc(cc2)c1ccc2c(c1)C(=O)N(C2=O)[H]	CCCCCCOC(=O)c1cccc(Br)c1-c1c(Br)cc(N2C(=O)c3ccc(-c4ccc5c(c4)C(=O)NC5=O)cc3C2=O)cc1C(=O)OCCCCCC
CCCCOC(=O)c1cc(cc(c1c1c(Br)cc(cc1C(=O)OCCCC)[H])Br)N1C(=O)c2c(C1=O)cc(cc2)c1ccc2c(c1)C(=O)N(C2=O)[H]	CCCCOC(=O)c1cccc(Br)c1-c1c(Br)cc(N2C(=O)c3ccc(-c4ccc5c(c4)C(=O)NC5=O)cc3C2=O)cc1C(=O)OCCCC
O=C(N1[H])c2cc(C(c3cc(C(c4ccc(C(N5c6cc([H])ccc6)=O)c(C5=O)c4)=O)ccc3)=O)ccc2C1=O	O=C(c1cccc(C(=O)c2ccc3c(c2)C(=O)N(c2ccccc2)C3=O)c1)c1ccc2c(c1)C(=O)NC2=O
FC(F)(F)C(c1ccc([H])cc1)(c2ccc(N3C(c4ccc(C(c5cc(C(c6ccc(C(N([H])C7=O)=O)c7c6)=O)ccc5)=O)cc4C3=O)=O)cc2)C(F)(F)F	O=C(c1cccc(C(=O)c2ccc3c(c2)C(=O)N(c2ccc(C(c4ccccc4)(C(F)(F)F)C(F)(F)F)cc2)C3=O)c1)c1ccc2c(c1)C(=O)NC2=O
O=C(N1[H])c2cc(C(c3cc(C(c4ccc(C(N5c6ccc(Oc7ccc([H])cc7)cc6)=O)c(C5=O)c4)=O)ccc3)=O)ccc2C1=O	O=C(c1cccc(C(=O)c2ccc3c(c2)C(=O)N(c2ccc(Oc4ccccc4)cc2)C3=O)c1)c1ccc2c(c1)C(=O)NC2=O
O=C(N1[H])c2cc(C(c3cc(C(c4ccc(C(N5c6ccc(Oc7ccc(S(c8ccc(Oc9ccc([H])cc9)cc8)(=O)=O)cc7)cc6)=O)c(C5=O)c4)=O)ccc3)=O)ccc2C1=O	O=C(c1cccc(C(=O)c2ccc3c(c2)C(=O)N(c2ccc(Oc4ccc(S(=O)(=O)c5ccc(Oc6ccccc6)cc5)cc4)cc2)C3=O)c1)c1ccc2c(c1)C(=O)NC2=O
O=C(N1[H])c2cc(C(c3cc(C(C)(C)C)cc(C(c4ccc(C(N5c6ccc([H])cc6)=O)c(C5=O)c4)=O)c3)=O)ccc2C1=O	CC(C)(C)c1cc(C(=O)c2ccc3c(c2)C(=O)NC3=O)cc(C(=O)c2ccc3c(c2)C(=O)N(c2ccccc2)C3=O)c1
FC(F)(F)C(c1ccc([H])cc1)(c2ccc(N3C(c4ccc(C(c5cc(C(C)(C)C)cc(C(c6ccc(C(N([H])C7=O)=O)c7c6)=O)c5)=O)cc4C3=O)=O)cc2)C(F)(F)F	CC(C)(C)c1cc(C(=O)c2ccc3c(c2)C(=O)NC3=O)cc(C(=O)c2ccc3c(c2)C(=O)N(c2ccc(C(c4ccccc4)(C(F)(F)F)C(F)(F)F)cc2)C3=O)c1
O=C(N1[H])c2cc(C(c3cc(C(C)(C)C)cc(C(c4ccc(C(N5c6ccc(Oc7ccc([H])cc7)cc6)=O)c(C5=O)c4)=O)c3)=O)ccc2C1=O	CC(C)(C)c1cc(C(=O)c2ccc3c(c2)C(=O)NC3=O)cc(C(=O)c2ccc3c(c2)C(=O)N(c2ccc(Oc4ccccc4)cc2)C3=O)c1
O=C(N1[H])c2cc(C(c3cc(C(C)(C)C)cc(C(c4ccc(C(N5c6ccc(Oc7ccc(S(c8ccc(Oc9ccc([H])cc9)cc8)(=O)=O)cc7)cc6)=O)c(C5=O)c4)=O)c3)=O)ccc2C1=O	CC(C)(C)c1cc(C(=O)c2ccc3c(c2)C(=O)NC3=O)cc(C(=O)c2ccc3c(c2)C(=O)N(c2ccc(Oc4ccc(S(=O)(=O)c5ccc(Oc6ccccc6)cc5)cc4)cc2)C3=O)c1
O=C(N1[H])c2cc(C(c3cc(c4ccccc4)cc(C(c5ccc(C(N6c7cc([H])ccc7)=O)c(C6=O)c5)=O)c3)=O)ccc2C1=O	O=C(c1cc(C(=O)c2ccc3c(c2)C(=O)N(c2ccccc2)C3=O)cc(-c2ccccc2)c1)c1ccc2c(c1)C(=O)NC2=O
O=C(N1[H])c2cc(C(c3cc(c4ccccc4)cc(C(c5ccc(C(N6c7ccc(C(C(F)(F)F)(C(F)(F)F)c8ccc([H])cc8)cc7)=O)c(C6=O)c5)=O)c3)=O)ccc2C1=O	O=C(c1cc(C(=O)c2ccc3c(c2)C(=O)N(c2ccc(C(c4ccccc4)(C(F)(F)F)C(F)(F)F)cc2)C3=O)cc(-c2ccccc2)c1)c1ccc2c(c1)C(=O)NC2=O
O=C(N1[H])c2cc(C(c3cc(c4ccccc4)cc(C(c5ccc(C(N6c7ccc(Oc8ccc([H])cc8)cc7)=O)c(C6=O)c5)=O)c3)=O)ccc2C1=O	O=C(c1cc(C(=O)c2ccc3c(c2)C(=O)N(c2ccc(Oc4ccccc4)cc2)C3=O)cc(-c2ccccc2)c1)c1ccc2c(c1)C(=O)NC2=O
O=C(N1[H])c2cc(C(c3cc(c4ccccc4)cc(C(c5ccc(C(N6c7ccc(Oc8ccc(S(=O)(c9ccc(Oc%10ccc([H])cc%10)cc9)=O)cc8)cc7)=O)c(C6=O)c5)=O)c3)=O)ccc2C1=O	O=C(c1cc(C(=O)c2ccc3c(c2)C(=O)N(c2ccc(Oc4ccc(S(=O)(=O)c5ccc(Oc6ccccc6)cc5)cc4)cc2)C3=O)cc(-c2ccccc2)c1)c1ccc2c(c1)C(=O)NC2=O
O=C(c1ccc(C(N([H])C2=O)=O)c2c1)Nc3cc(OCCCCCCS(=O)(c4ccc(C=Cc5ccc(N(C)C)cc5)cc4)=O)c(NC(c6cc(C(N(c7ccc(Oc8ccc([H])cc8)cc7)C9=O)=O)c9cc6)=O)cc3	CN(C)c1ccc(C=Cc2ccc(S(=O)(=O)CCCCCCOc3cc(NC(=O)c4ccc5c(c4)C(=O)NC5=O)ccc3NC(=O)c3ccc4c(c3)C(=O)N(c3ccc(Oc5ccccc5)cc3)C4=O)cc2)cc1
O=C(N1[H])c2cc(C(C(F)(F)F)(C(F)(F)F)c3ccc(C(N4c5ccc(OCCN(c6ccccc6)CCOc7ccc([H])cc7)cc5)=O)c(C4=O)c3)ccc2C1=O	O=C1NC(=O)c2cc(C(c3ccc4c(c3)C(=O)N(c3ccc(OCCN(CCOc5ccccc5)c5ccccc5)cc3)C4=O)(C(F)(F)F)C(F)(F)F)ccc21
N#C/C(C#N)=C(C#N)\c1ccc(N(CCOc2ccc(N3C(c4ccc(C(c5ccc(C(N([H])C6=O)=O)c6c5)(C(F)(F)F)C(F)(F)F)cc4C3=O)=O)cc2)CCOc7ccc([H])cc7)cc1	N#CC(C#N)=C(C#N)c1ccc(N(CCOc2ccccc2)CCOc2ccc(N3C(=O)c4ccc(C(c5ccc6c(c5)C(=O)NC6=O)(C(F)(F)F)C(F)(F)F)cc4C3=O)cc2)cc1
[H]c1ccc(cc1)Cc1ccc(cc1)N1C(=O)c2c(C1=O)cc(cc2)OCCN(c1ccc(cc1)C=Cc1ccc(cc1)[N+](=O)[O-])CCOc1ccc2c(c1)C(=O)N(C2=O)[H]	O=C1NC(=O)c2cc(OCCN(CCOc3ccc4c(c3)C(=O)N(c3ccc(Cc5ccccc5)cc3)C4=O)c3ccc(C=Cc4ccc([N+](=O)[O-])cc4)cc3)ccc21
[truncated: 778 more rows]

## Sheet: All molecular descriptors
Smiles	PI number	MaxAbsEStateIndex	MaxEStateIndex	MinAbsEStateIndex	MinEStateIndex	qed	SPS	MolWt	HeavyAtomMolWt	ExactMolWt	NumValenceElectrons	NumRadicalElectrons	MaxPartialCharge	MinPartialCharge	MaxAbsPartialCharge	MinAbsPartialCharge	FpDensityMorgan1	FpDensityMorgan2	FpDensityMorgan3	BCUT2D_MWHI	BCUT2D_MWLOW	BCUT2D_CHGHI	BCUT2D_CHGLO	BCUT2D_LOGPHI	BCUT2D_LOGPLOW	BCUT2D_MRHI	BCUT2D_MRLOW	AvgIpc	BalabanJ	BertzCT	Chi0	Chi0n	Chi0v	Chi1	Chi1n	Chi1v	Chi2n	Chi2v	Chi3n	Chi3v	Chi4n	Chi4v	HallKierAlpha	Ipc	Kappa1	Kappa2	Kappa3	LabuteASA	PEOE_VSA1
[truncated: 1,261 more rows]
[truncated: 162 more columns]

[truncated: 5 more sheets: Removing zero column, Feature importance, Mutual_info_regression, LASSO regularization, PI-1 to PI-8]
